# Supplementary material for: Crystal structure and Hirshfeld surface analysis of dimethyl (3aS,6R,6aS,7S)-2-(2,2,2-tri­fluoro­acet­yl)-2,3-di­hydro-1H,6H,7H-3a,6:7,9a-di­epoxy­benzo[de]iso­quinoline-3a1,6a-di­carboxyl­ate
Source: Acta Crystallogr E Crystallogr Commun. 2018 Oct 19;74(Pt 11):1599–604. doi: 10.1107/S2056989018014305 (PMC6218921; doi:10.1107/S2056989018014305)
Supplement: Supplementary file 1 [file e-74-01599-sup1.cif]

##############################################################################
#                                                                            #
# This CIF contains the data in a paper accepted for publication in          #
# Acta Crystallographica Section E. It conforms to the requirements of       #
# Notes for Authors for Acta Crystallographica Section E, and has been       #
# peer reviewed under the auspices of the IUCr Commission on Journals.       #
#                                                                            #
# Full details of the Crystallographic Information File format               #
# are given in the paper "The Crystallographic Information File (CIF):       #
# a New Standard Archive File for Crystallography" by S. R. Hall, F. H.      #
# Allen and I. D. Brown [Acta Cryst. (1991), A47, 655-685].                  #
#                                                                            #
# The current version of the core CIF dictionary is obtainable from          #
# ftp://ftp.iucr.org/pub/cif_core.dic.                                       #
#                                                                            #
# Software is freely available for graphical display of the structure(s)     #
# in this CIF. For information consult the CIF software page                 #
# http://www.iucr.org/resources/cif/software.                                #
#                                                                            #
# This file may be used for bona fide research purposes within the           #
# scientific community so long as proper attribution is given to the journal # 
# article from which it was obtained.                                        #
#                                                                            #
##############################################################################
data_I
_database_code_depnum_ccdc_archive 'CCDC 1872524'
_audit_creation_method     'SHELXL-2018/3'
_chemical_name_systematic
;\
Crystal structure and Hirshfeld surface analysis of dimethyl
(3a<i>S</i>,6<i>R</i>,6a<i>S</i>,7<i>S</i>)-2-(2,2,2-trifluoroacetyl)-2,3-\
dihydro-1<i>H</i>,6<i>H</i>,7<i>H</i>-3a,6:7,9a-diepoxybenzo[<i>de</i>]\
isoquinoline-3a^1^,6a-dicarboxylate, dimethyl
(3a<i>S</i>,6<i>R</i>,6a<i>S</i>,7<i>S</i>)-2-(2,2,2-trifluoroacetyl)-2,3-\
dihydro-1<i>H</i>,6<i>H</i>,7<i>H</i>-3a,6:7,9a-diepoxybenzo[<i>de</i>]\
isoquinoline-3a^1^,6a-dicarboxylate
;
_chemical_name_common     ?
_chemical_formula_moiety     'C18 H16 F3 N O7'
_chemical_formula_sum     'C18 H16 F3 N O7'
_chemical_formula_iupac     'C18 H16 F3 N O7'
_chemical_formula_weight     415.32
_chemical_melting_point     ?
_space_group_crystal_system     monoclinic
_space_group_name_H-M_alt     'P 21/n'
_space_group_name_Hall     '-P 2yn'
loop_
    _space_group_symop_operation_xyz
    'x, y, z'
    '-x+1/2, y+1/2, -z+1/2'
    '-x, -y, -z'
    'x-1/2, -y-1/2, z-1/2'
_cell_length_a     8.7661(2)
_cell_length_b     11.2908(3)
_cell_length_c     17.5089(4)
_cell_angle_alpha     90
_cell_angle_beta     96.0210(10)
_cell_angle_gamma     90
_cell_volume     1723.41(7)
_cell_formula_units_Z     4
_cell_measurement_reflns_used     3572
_cell_measurement_theta_min     2.95
_cell_measurement_theta_max     25.87
_cell_measurement_temperature     150(2)
_exptl_crystal_description     block
_exptl_crystal_colour     colourless
_exptl_crystal_size_max     0.350
_exptl_crystal_size_mid     0.320
_exptl_crystal_size_min     0.300
_exptl_crystal_density_diffrn     1.601
_exptl_crystal_density_meas     ?
_exptl_crystal_density_method     ?
_exptl_crystal_F_000     856
_exptl_absorpt_coefficient_mu     0.144
_exptl_absorpt_correction_type     multi-scan
_exptl_absorpt_process_details
;
(<i>SADABS</i>; Krause <i>et al.</i>, 2015)
;
_exptl_absorpt_correction_T_min     0.942
_exptl_absorpt_correction_T_max     0.946
_diffrn_ambient_temperature     150(2)
_diffrn_source     ?
_diffrn_radiation_type     MoK\a
_diffrn_radiation_wavelength     0.71073
_diffrn_measurement_device_type     'Bruker APEXII CCD'
_diffrn_measurement_method     '\f and \w scans'
_diffrn_detector_area_resol_mean     ?
_diffrn_reflns_number     11170
_diffrn_reflns_av_R_equivalents     0.0281
_diffrn_reflns_av_unetI/netI     0.0325
_diffrn_reflns_theta_min     3.084
_diffrn_reflns_theta_max     26.410
_diffrn_reflns_theta_full     25.242
_diffrn_measured_fraction_theta_max     0.992
_diffrn_measured_fraction_theta_full     0.994
_diffrn_reflns_limit_h_min     -10
_diffrn_reflns_limit_h_max     10
_diffrn_reflns_limit_k_min     -14
_diffrn_reflns_limit_k_max     11
_diffrn_reflns_limit_l_min     -21
_diffrn_reflns_limit_l_max     20
_refine_special_details     ?
_reflns_number_total     3496
_reflns_number_gt     2739
_reflns_threshold_expression     'I > 2\s(I)'
_refine_ls_structure_factor_coef     Fsqd
_refine_ls_matrix_type     full
_refine_ls_R_factor_all     0.0518
_refine_ls_R_factor_gt     0.0364
_refine_ls_wR_factor_gt     0.0834
_refine_ls_wR_factor_ref     0.0908
_refine_ls_goodness_of_fit_ref     1.011
_refine_ls_restrained_S_all     1.011
_refine_ls_number_reflns     3496
_refine_ls_number_parameters     264
_refine_ls_number_restraints     0
_refine_ls_hydrogen_treatment     constr
_refine_ls_weighting_scheme     calc
_refine_ls_weighting_details
              'w=1/[\s^2^(Fo^2^)+(0.0391P)^2^+0.8462P] where P=(Fo^2^+2Fc^2^)/3'
_atom_sites_solution_hydrogens     geom
_atom_sites_solution_primary     ?
_atom_sites_solution_secondary     ?
_refine_ls_shift/su_max     0.000
_refine_ls_shift/su_mean     0.000
_refine_diff_density_max     0.298
_refine_diff_density_min     -0.254
_refine_ls_extinction_method     none
_refine_ls_extinction_coef     .
loop_
    _atom_type_symbol
    _atom_type_description
    _atom_type_scat_dispersion_real
    _atom_type_scat_dispersion_imag
    _atom_type_scat_source
    'C' 'C' 0.0033 0.0016
                         'International Tables Vol C Tables 4.2.6.8 and 6.1.1.4'
    'H' 'H' 0.0000 0.0000
                         'International Tables Vol C Tables 4.2.6.8 and 6.1.1.4'
    'N' 'N' 0.0061 0.0033
                         'International Tables Vol C Tables 4.2.6.8 and 6.1.1.4'
    'O' 'O' 0.0106 0.0060
                         'International Tables Vol C Tables 4.2.6.8 and 6.1.1.4'
    'F' 'F' 0.0171 0.0103
                         'International Tables Vol C Tables 4.2.6.8 and 6.1.1.4'
_computing_data_collection
;
APEX2 (Bruker, 2007)
;
_computing_cell_refinement
;
SAINT (Bruker, 2007)
;
_computing_data_reduction
;
SAINT (Bruker, 2007)
;
_computing_structure_solution
;
SHELXS97 (Sheldrick, 2008)
;
_computing_structure_refinement
;
SHELXL2014 (Sheldrick, 2015)
;
_computing_molecular_graphics
;
ORTEP-3 for Windows (Farrugia, 2012)
;
_computing_publication_material
;
PLATON (Spek, 2009)
;
loop_
    _atom_site_type_symbol
    _atom_site_label
    _atom_site_fract_x
    _atom_site_fract_y
    _atom_site_fract_z
    _atom_site_U_iso_or_equiv
    _atom_site_adp_type
    _atom_site_calc_flag
    _atom_site_occupancy
    _atom_site_disorder_assembly
    _atom_site_disorder_group
    C C1 0.39473(17) 0.49611(14) 0.67777(9) 0.0151(3) Uani d 1 . .
    C C2 0.34636(17) 0.36454(14) 0.65512(9) 0.0159(3) Uani d 1 . .
    C C3 0.17517(18) 0.35392(15) 0.66061(10) 0.0188(4) Uani d 1 . .
    H H3 0.125910 0.313775 0.698918 0.023 Uiso calc 1 . .
    C C4 0.10926(18) 0.41275(15) 0.60044(9) 0.0190(4) Uani d 1 . .
    H H4 0.002414 0.423058 0.586488 0.023 Uiso calc 1 . .
    C C5 0.23948(17) 0.46040(14) 0.55824(9) 0.0166(3) Uani d 1 . .
    H H5 0.211134 0.478143 0.502604 0.020 Uiso calc 1 . .
    C C6 0.31682(17) 0.56580(14) 0.60653(9) 0.0156(3) Uani d 1 . .
    C C7 0.46580(18) 0.61837(14) 0.57545(9) 0.0181(3) Uani d 1 . .
    H H7 0.450625 0.648514 0.521478 0.022 Uiso calc 1 . .
    C C8 0.53785(19) 0.70697(16) 0.63430(10) 0.0223(4) Uani d 1 . .
    H H8 0.534938 0.790901 0.630565 0.027 Uiso calc 1 . .
    C C9 0.60537(19) 0.64310(16) 0.69172(10) 0.0215(4) Uani d 1 . .
    H H9 0.663054 0.671359 0.737022 0.026 Uiso calc 1 . .
    C C10 0.57077(18) 0.51491(15) 0.66959(9) 0.0173(3) Uani d 1 . .
    C C11 0.67413(18) 0.41488(15) 0.70014(9) 0.0196(4) Uani d 1 . .
    H H11A 0.777907 0.426465 0.683886 0.023 Uiso calc 1 . .
    H H11B 0.683028 0.415179 0.756980 0.023 Uiso calc 1 . .
    C C12 0.45739(18) 0.27365(15) 0.69121(9) 0.0187(3) Uani d 1 . .
    H H12A 0.456518 0.274715 0.747704 0.022 Uiso calc 1 . .
    H H12B 0.426248 0.193647 0.672394 0.022 Uiso calc 1 . .
    C C13 0.68211(18) 0.24366(16) 0.61696(10) 0.0213(4) Uani d 1 . .
    C C14 0.61562(19) 0.12361(17) 0.58786(11) 0.0268(4) Uani d 1 . .
    C C15 0.34324(19) 0.52840(15) 0.75488(9) 0.0187(4) Uani d 1 . .
    C C16 0.4132(2) 0.54441(18) 0.88782(9) 0.0294(4) Uani d 1 . .
    H H16A 0.502378 0.535376 0.926090 0.044 Uiso calc 1 . .
    H H16B 0.332265 0.489567 0.899623 0.044 Uiso calc 1 . .
    H H16C 0.375106 0.625921 0.888922 0.044 Uiso calc 1 . .
    C C17 0.20610(18) 0.66654(15) 0.61749(9) 0.0171(3) Uani d 1 . .
    C C18 -0.0373(2) 0.74427(17) 0.57152(12) 0.0332(5) Uani d 1 . .
    H H18A -0.136339 0.716249 0.547019 0.050 Uiso calc 1 . .
    H H18B -0.001422 0.810491 0.541928 0.050 Uiso calc 1 . .
    H H18C -0.048909 0.770680 0.623910 0.050 Uiso calc 1 . .
    N N1 0.61226(15) 0.30034(12) 0.67137(8) 0.0174(3) Uani d 1 . .
    O O1 0.35051(12) 0.36756(10) 0.57348(6) 0.0157(2) Uani d 1 . .
    O O2 0.57083(12) 0.52159(10) 0.58756(6) 0.0171(3) Uani d 1 . .
    O O3 0.79898(15) 0.27623(13) 0.59189(8) 0.0386(4) Uani d 1 . .
    O O4 0.45760(13) 0.51821(11) 0.81186(6) 0.0234(3) Uani d 1 . .
    O O5 0.21495(14) 0.55547(12) 0.76498(7) 0.0274(3) Uani d 1 . .
    O O6 0.07292(13) 0.64922(10) 0.57403(7) 0.0226(3) Uani d 1 . .
    O O7 0.23490(14) 0.75410(11) 0.65517(7) 0.0263(3) Uani d 1 . .
    F F1 0.60895(14) 0.04589(10) 0.64497(7) 0.0422(3) Uani d 1 . .
    F F2 0.47566(12) 0.13074(10) 0.55061(6) 0.0350(3) Uani d 1 . .
    F F3 0.70476(14) 0.07621(12) 0.53923(8) 0.0509(4) Uani d 1 . .
loop_
    _atom_site_aniso_label
    _atom_site_aniso_U_11
    _atom_site_aniso_U_22
    _atom_site_aniso_U_33
    _atom_site_aniso_U_12
    _atom_site_aniso_U_13
    _atom_site_aniso_U_23
    C1 0.0169(8) 0.0155(8) 0.0130(8) -0.0009(6) 0.0023(6) -0.0006(6)
    C2 0.0181(8) 0.0163(8) 0.0139(8) -0.0018(6) 0.0051(6) -0.0002(6)
    C3 0.0172(8) 0.0149(8) 0.0254(9) -0.0042(6) 0.0082(7) -0.0020(7)
    C4 0.0163(8) 0.0167(9) 0.0244(9) -0.0025(6) 0.0033(6) -0.0048(7)
    C5 0.0173(8) 0.0169(8) 0.0153(8) 0.0008(6) 0.0002(6) -0.0011(7)
    C6 0.0185(8) 0.0150(8) 0.0134(8) -0.0012(6) 0.0022(6) -0.0005(6)
    C7 0.0199(8) 0.0168(9) 0.0179(8) -0.0009(6) 0.0039(6) 0.0027(7)
    C8 0.0226(9) 0.0184(9) 0.0268(9) -0.0068(7) 0.0060(7) -0.0007(7)
    C9 0.0213(8) 0.0222(9) 0.0205(9) -0.0071(7) -0.0002(7) -0.0038(7)
    C10 0.0191(8) 0.0184(9) 0.0144(8) -0.0048(6) 0.0024(6) -0.0019(7)
    C11 0.0173(8) 0.0230(9) 0.0180(8) -0.0029(7) -0.0003(6) -0.0014(7)
    C12 0.0181(8) 0.0198(9) 0.0193(8) -0.0011(7) 0.0064(6) 0.0027(7)
    C13 0.0171(8) 0.0241(10) 0.0225(9) 0.0007(7) 0.0020(7) -0.0008(7)
    C14 0.0226(9) 0.0268(10) 0.0315(10) 0.0019(7) 0.0048(7) -0.0048(8)
    C15 0.0254(9) 0.0149(8) 0.0161(8) -0.0005(7) 0.0042(7) 0.0006(7)
    C16 0.0470(11) 0.0304(11) 0.0114(8) 0.0037(9) 0.0057(8) -0.0025(8)
    C17 0.0211(8) 0.0172(9) 0.0131(8) -0.0012(6) 0.0030(6) 0.0016(7)
    C18 0.0299(10) 0.0263(11) 0.0409(11) 0.0115(8) -0.0074(8) -0.0080(9)
    N1 0.0158(7) 0.0180(7) 0.0184(7) -0.0010(5) 0.0016(5) 0.0014(6)
    O1 0.0176(5) 0.0157(6) 0.0141(6) -0.0001(4) 0.0034(4) -0.0016(4)
    O2 0.0170(6) 0.0201(6) 0.0148(6) -0.0021(5) 0.0039(4) 0.0005(5)
    O3 0.0259(7) 0.0424(9) 0.0509(9) -0.0105(6) 0.0205(6) -0.0156(7)
    O4 0.0297(7) 0.0287(7) 0.0116(6) 0.0004(5) 0.0019(5) -0.0020(5)
    O5 0.0296(7) 0.0322(8) 0.0215(6) 0.0095(6) 0.0086(5) -0.0015(5)
    O6 0.0212(6) 0.0194(6) 0.0261(6) 0.0044(5) -0.0023(5) -0.0039(5)
    O7 0.0296(7) 0.0210(7) 0.0272(7) 0.0035(5) -0.0020(5) -0.0069(5)
    F1 0.0515(7) 0.0218(6) 0.0523(8) 0.0029(5) 0.0002(6) 0.0056(5)
    F2 0.0279(6) 0.0320(6) 0.0427(7) -0.0024(5) -0.0073(5) -0.0102(5)
    F3 0.0405(7) 0.0496(8) 0.0662(9) -0.0048(6) 0.0225(6) -0.0341(7)
_geom_special_details
;
 All esds (except the esd in the dihedral angle between two l.s. planes)
 are estimated using the full covariance matrix.  The cell esds are taken
 into account individually in the estimation of esds in distances, angles
 and torsion angles; correlations between esds in cell parameters are only
 used when they are defined by crystal symmetry.  An approximate (isotropic)
 treatment of cell esds is used for estimating esds involving l.s. planes.
;
loop_
    _geom_bond_atom_site_label_1
    _geom_bond_atom_site_label_2
    _geom_bond_site_symmetry_2
    _geom_bond_distance
    _geom_bond_publ_flag
    C1 C15 . 1.512(2) ?
    C1 C6 . 1.569(2) ?
    C1 C10 . 1.579(2) ?
    C1 C2 . 1.584(2) ?
    C2 O1 . 1.4341(19) ?
    C2 C12 . 1.507(2) ?
    C2 C3 . 1.519(2) ?
    C3 C4 . 1.326(2) ?
    C3 H3 . 0.9500 ?
    C4 C5 . 1.522(2) ?
    C4 H4 . 0.9500 ?
    C5 O1 . 1.4363(19) ?
    C5 C6 . 1.572(2) ?
    C5 H5 . 1.0000 ?
    C6 C17 . 1.520(2) ?
    C6 C7 . 1.582(2) ?
    C7 O2 . 1.4303(19) ?
    C7 C8 . 1.525(2) ?
    C7 H7 . 1.0000 ?
    C8 C9 . 1.325(2) ?
    C8 H8 . 0.9500 ?
    C9 C10 . 1.521(2) ?
    C9 H9 . 0.9500 ?
    C10 O2 . 1.4382(19) ?
    C10 C11 . 1.510(2) ?
    C11 N1 . 1.471(2) ?
    C11 H11A . 0.9900 ?
    C11 H11B . 0.9900 ?
    C12 N1 . 1.467(2) ?
    C12 H12A . 0.9900 ?
    C12 H12B . 0.9900 ?
    C13 O3 . 1.213(2) ?
    C13 N1 . 1.347(2) ?
    C13 C14 . 1.541(3) ?
    C14 F3 . 1.327(2) ?
    C14 F2 . 1.330(2) ?
    C14 F1 . 1.336(2) ?
    C15 O5 . 1.196(2) ?
    C15 O4 . 1.343(2) ?
    C16 O4 . 1.455(2) ?
    C16 H16A . 0.9800 ?
    C16 H16B . 0.9800 ?
    C16 H16C . 0.9800 ?
    C17 O7 . 1.2006(19) ?
    C17 O6 . 1.3393(19) ?
    C18 O6 . 1.441(2) ?
    C18 H18A . 0.9800 ?
    C18 H18B . 0.9800 ?
    C18 H18C . 0.9800 ?
loop_
    _geom_angle_atom_site_label_1
    _geom_angle_atom_site_label_2
    _geom_angle_atom_site_label_3
    _geom_angle_site_symmetry_1
    _geom_angle_site_symmetry_3
    _geom_angle
    _geom_angle_publ_flag
    C15 C1 C6 . . 116.28(13) ?
    C15 C1 C10 . . 115.76(13) ?
    C6 C1 C10 . . 102.03(12) ?
    C15 C1 C2 . . 110.64(13) ?
    C6 C1 C2 . . 100.86(12) ?
    C10 C1 C2 . . 109.99(12) ?
    O1 C2 C12 . . 110.57(12) ?
    O1 C2 C3 . . 101.16(12) ?
    C12 C2 C3 . . 121.25(13) ?
    O1 C2 C1 . . 101.14(11) ?
    C12 C2 C1 . . 112.92(13) ?
    C3 C2 C1 . . 107.37(13) ?
    C4 C3 C2 . . 105.15(14) ?
    C4 C3 H3 . . 127.4 ?
    C2 C3 H3 . . 127.4 ?
    C3 C4 C5 . . 106.05(14) ?
    C3 C4 H4 . . 127.0 ?
    C5 C4 H4 . . 127.0 ?
    O1 C5 C4 . . 100.37(12) ?
    O1 C5 C6 . . 101.94(12) ?
    C4 C5 C6 . . 108.05(13) ?
    O1 C5 H5 . . 114.9 ?
    C4 C5 H5 . . 114.9 ?
    C6 C5 H5 . . 114.9 ?
    C17 C6 C1 . . 120.34(13) ?
    C17 C6 C5 . . 112.90(13) ?
    C1 C6 C5 . . 100.09(12) ?
    C17 C6 C7 . . 108.88(13) ?
    C1 C6 C7 . . 98.94(12) ?
    C5 C6 C7 . . 115.09(13) ?
    O2 C7 C8 . . 100.74(12) ?
    O2 C7 C6 . . 101.77(12) ?
    C8 C7 C6 . . 108.18(13) ?
    O2 C7 H7 . . 114.8 ?
    C8 C7 H7 . . 114.8 ?
    C6 C7 H7 . . 114.8 ?
    C9 C8 C7 . . 106.02(15) ?
    C9 C8 H8 . . 127.0 ?
    C7 C8 H8 . . 127.0 ?
    C8 C9 C10 . . 105.27(14) ?
    C8 C9 H9 . . 127.4 ?
    C10 C9 H9 . . 127.4 ?
    O2 C10 C11 . . 109.26(13) ?
    O2 C10 C9 . . 100.58(13) ?
    C11 C10 C9 . . 121.69(14) ?
    O2 C10 C1 . . 101.56(11) ?
    C11 C10 C1 . . 115.03(13) ?
    C9 C10 C1 . . 106.00(13) ?
    N1 C11 C10 . . 110.50(12) ?
    N1 C11 H11A . . 109.5 ?
    C10 C11 H11A . . 109.5 ?
    N1 C11 H11B . . 109.5 ?
    C10 C11 H11B . . 109.5 ?
    H11A C11 H11B . . 108.1 ?
    N1 C12 C2 . . 109.50(13) ?
    N1 C12 H12A . . 109.8 ?
    C2 C12 H12A . . 109.8 ?
    N1 C12 H12B . . 109.8 ?
    C2 C12 H12B . . 109.8 ?
    H12A C12 H12B . . 108.2 ?
    O3 C13 N1 . . 125.15(16) ?
    O3 C13 C14 . . 116.83(15) ?
    N1 C13 C14 . . 117.88(14) ?
    F3 C14 F2 . . 106.54(15) ?
    F3 C14 F1 . . 106.87(16) ?
    F2 C14 F1 . . 107.23(14) ?
    F3 C14 C13 . . 109.82(14) ?
    F2 C14 C13 . . 113.97(15) ?
    F1 C14 C13 . . 112.02(15) ?
    O5 C15 O4 . . 123.51(15) ?
    O5 C15 C1 . . 124.53(15) ?
    O4 C15 C1 . . 111.90(14) ?
    O4 C16 H16A . . 109.5 ?
    O4 C16 H16B . . 109.5 ?
    H16A C16 H16B . . 109.5 ?
    O4 C16 H16C . . 109.5 ?
    H16A C16 H16C . . 109.5 ?
    H16B C16 H16C . . 109.5 ?
    O7 C17 O6 . . 123.57(15) ?
    O7 C17 C6 . . 125.81(15) ?
    O6 C17 C6 . . 110.43(13) ?
    O6 C18 H18A . . 109.5 ?
    O6 C18 H18B . . 109.5 ?
    H18A C18 H18B . . 109.5 ?
    O6 C18 H18C . . 109.5 ?
    H18A C18 H18C . . 109.5 ?
    H18B C18 H18C . . 109.5 ?
    C13 N1 C12 . . 124.77(14) ?
    C13 N1 C11 . . 118.78(13) ?
    C12 N1 C11 . . 114.62(13) ?
    C2 O1 C5 . . 96.60(11) ?
    C7 O2 C10 . . 96.93(11) ?
    C15 O4 C16 . . 114.29(13) ?
    C17 O6 C18 . . 116.74(13) ?
loop_
    _geom_torsion_atom_site_label_1
    _geom_torsion_atom_site_label_2
    _geom_torsion_atom_site_label_3
    _geom_torsion_atom_site_label_4
    _geom_torsion_site_symmetry_1
    _geom_torsion_site_symmetry_2
    _geom_torsion_site_symmetry_3
    _geom_torsion_site_symmetry_4
    _geom_torsion
    _geom_torsion_publ_flag
    C15 C1 C2 O1 . . . . 158.98(12) ?
    C6 C1 C2 O1 . . . . 35.33(13) ?
    C10 C1 C2 O1 . . . . -71.87(14) ?
    C15 C1 C2 C12 . . . . -82.85(16) ?
    C6 C1 C2 C12 . . . . 153.50(12) ?
    C10 C1 C2 C12 . . . . 46.30(16) ?
    C15 C1 C2 C3 . . . . 53.42(16) ?
    C6 C1 C2 C3 . . . . -70.24(14) ?
    C10 C1 C2 C3 . . . . -177.43(13) ?
    O1 C2 C3 C4 . . . . -32.33(16) ?
    C12 C2 C3 C4 . . . . -154.93(15) ?
    C1 C2 C3 C4 . . . . 73.22(16) ?
    C2 C3 C4 C5 . . . . -0.44(17) ?
    C3 C4 C5 O1 . . . . 32.93(16) ?
    C3 C4 C5 C6 . . . . -73.38(16) ?
    C15 C1 C6 C17 . . . . 4.8(2) ?
    C10 C1 C6 C17 . . . . -122.10(14) ?
    C2 C1 C6 C17 . . . . 124.52(14) ?
    C15 C1 C6 C5 . . . . -119.37(14) ?
    C10 C1 C6 C5 . . . . 113.70(12) ?
    C2 C1 C6 C5 . . . . 0.31(13) ?
    C15 C1 C6 C7 . . . . 122.99(14) ?
    C10 C1 C6 C7 . . . . -3.95(14) ?
    C2 C1 C6 C7 . . . . -117.33(12) ?
    O1 C5 C6 C17 . . . . -165.16(12) ?
    C4 C5 C6 C17 . . . . -59.95(17) ?
    O1 C5 C6 C1 . . . . -35.94(13) ?
    C4 C5 C6 C1 . . . . 69.27(14) ?
    O1 C5 C6 C7 . . . . 68.99(15) ?
    C4 C5 C6 C7 . . . . 174.20(13) ?
    C17 C6 C7 O2 . . . . 165.38(12) ?
    C1 C6 C7 O2 . . . . 38.92(14) ?
    C5 C6 C7 O2 . . . . -66.71(16) ?
    C17 C6 C7 C8 . . . . 59.79(16) ?
    C1 C6 C7 C8 . . . . -66.68(15) ?
    C5 C6 C7 C8 . . . . -172.31(13) ?
    O2 C7 C8 C9 . . . . -31.04(16) ?
    C6 C7 C8 C9 . . . . 75.27(16) ?
    C7 C8 C9 C10 . . . . -1.76(17) ?
    C8 C9 C10 O2 . . . . 33.85(16) ?
    C8 C9 C10 C11 . . . . 154.49(15) ?
    C8 C9 C10 C1 . . . . -71.55(16) ?
    C15 C1 C10 O2 . . . . -158.88(13) ?
    C6 C1 C10 O2 . . . . -31.61(14) ?
    C2 C1 C10 O2 . . . . 74.81(14) ?
    C15 C1 C10 C11 . . . . 83.27(17) ?
    C6 C1 C10 C11 . . . . -149.45(13) ?
    C2 C1 C10 C11 . . . . -43.04(17) ?
    C15 C1 C10 C9 . . . . -54.19(17) ?
    C6 C1 C10 C9 . . . . 73.08(14) ?
    C2 C1 C10 C9 . . . . 179.49(12) ?
    O2 C10 C11 N1 . . . . -65.07(16) ?
    C9 C10 C11 N1 . . . . 178.56(14) ?
    C1 C10 C11 N1 . . . . 48.35(17) ?
    O1 C2 C12 N1 . . . . 57.13(17) ?
    C3 C2 C12 N1 . . . . 175.15(14) ?
    C1 C2 C12 N1 . . . . -55.37(17) ?
    O3 C13 C14 F3 . . . . 0.8(2) ?
    N1 C13 C14 F3 . . . . -175.17(15) ?
    O3 C13 C14 F2 . . . . -118.68(18) ?
    N1 C13 C14 F2 . . . . 65.4(2) ?
    O3 C13 C14 F1 . . . . 119.35(18) ?
    N1 C13 C14 F1 . . . . -56.6(2) ?
    C6 C1 C15 O5 . . . . 35.8(2) ?
    C10 C1 C15 O5 . . . . 155.57(16) ?
    C2 C1 C15 O5 . . . . -78.4(2) ?
    C6 C1 C15 O4 . . . . -146.90(14) ?
    C10 C1 C15 O4 . . . . -27.14(19) ?
    C2 C1 C15 O4 . . . . 98.85(15) ?
    C1 C6 C17 O7 . . . . 58.2(2) ?
    C5 C6 C17 O7 . . . . 176.13(15) ?
    C7 C6 C17 O7 . . . . -54.7(2) ?
    C1 C6 C17 O6 . . . . -126.65(15) ?
    C5 C6 C17 O6 . . . . -8.77(18) ?
    C7 C6 C17 O6 . . . . 120.36(14) ?
    O3 C13 N1 C12 . . . . 167.96(17) ?
    C14 C13 N1 C12 . . . . -16.5(2) ?
    O3 C13 N1 C11 . . . . 4.3(3) ?
    C14 C13 N1 C11 . . . . 179.81(14) ?
    C2 C12 N1 C13 . . . . -101.78(18) ?
    C2 C12 N1 C11 . . . . 62.52(17) ?
    C10 C11 N1 C13 . . . . 106.74(16) ?
    C10 C11 N1 C12 . . . . -58.57(17) ?
    C12 C2 O1 C5 . . . . -178.88(12) ?
    C3 C2 O1 C5 . . . . 51.41(13) ?
    C1 C2 O1 C5 . . . . -59.02(12) ?
    C4 C5 O1 C2 . . . . -51.23(13) ?
    C6 C5 O1 C2 . . . . 59.90(13) ?
    C8 C7 O2 C10 . . . . 50.57(13) ?
    C6 C7 O2 C10 . . . . -60.77(13) ?
    C11 C10 O2 C7 . . . . 179.05(12) ?
    C9 C10 O2 C7 . . . . -51.80(13) ?
    C1 C10 O2 C7 . . . . 57.12(13) ?
    O5 C15 O4 C16 . . . . -0.7(2) ?
    C1 C15 O4 C16 . . . . -178.05(14) ?
    O7 C17 O6 C18 . . . . 2.2(2) ?
    C6 C17 O6 C18 . . . . -173.02(14) ?
loop_
    _geom_hbond_atom_site_label_D
    _geom_hbond_atom_site_label_H
    _geom_hbond_atom_site_label_A
    _geom_hbond_site_symmetry_A
    _geom_hbond_distance_DH
    _geom_hbond_distance_HA
    _geom_hbond_distance_DA
    _geom_hbond_angle_DHA
    _geom_hbond_publ_flag
    C4 H4 O3 1_455 0.95 2.44 3.116(2) 127.6 yes
    C5 H5 O2 3_666 1.00 2.60 3.1960(19) 117.9 yes
    C7 H7 O1 3_666 1.00 2.54 3.2091(19) 124.2 yes
    C11 H11B O4 . 0.99 2.57 3.093(2) 113.3 yes
    C12 H12A O7 2_546 0.99 2.52 3.328(2) 138.4 yes
    C12 H12B O5 2_546 0.99 2.34 3.030(2) 126.5 yes
    C12 H12B F1 . 0.99 2.40 3.043(2) 122.4 yes
    C12 H12B F2 . 0.99 2.33 2.962(2) 120.7 yes
    C16 H16A F3 2_656 0.98 2.62 3.475(2) 146.4 yes
_shelx_space_group_comment
;
The symmetry employed for this shelxl refinement is uniquely defined
by the following loop, which should always be used as a source of
symmetry information in preference to the above space-group names.
They are only intended as comments.
;
_shelx_estimated_absorpt_T_min     0.951
_shelx_estimated_absorpt_T_max     0.958
_shelx_hkl_file
;
  -1   0   0    0.20    0.40
  -1   0   0    0.40    0.50
  -1   0   0    0.40    0.50
   1   0   0    0.40    0.40
   1   0   0    0.50    0.50
   1   0   0    0.10    0.50
   2   0   0    8.70    1.50
   2   0   0    8.80    1.60
  -2   0   0   10.50    1.60
  -2   0   0    8.70    1.50
   2   0   0    7.80    1.20
  -2   0   0   10.80    1.30
  -3   0   0   -1.50    1.40
   3   0   0    1.70    1.20
  -3   0   0   -0.90    1.40
   3   0   0    0.50    1.40
   3   0   0   -0.50    1.50
   4   0   0  129.49    4.70
   4   0   0  125.99    5.50
  -4   0   0  122.99    5.50
   4   0   0  128.39    5.40
  -4   0   0  126.29    5.60
   5   0   0   -1.90    1.20
   5   0   0   -2.50    1.90
  -5   0   0    1.90    2.20
  -5   0   0    1.50    2.20
  -6   0   0   22.10    3.60
   6   0   0   33.10    3.30
   6   0   0   22.50    3.70
   7   0   0   -0.40    2.60
  -7   0   0   -2.50    2.50
  -8   0   0  126.69    7.90
   8   0   0  142.19    8.10
  -9   0   0    2.30    3.40
   9   0   0   -4.90    2.90
  10   0   0    2.00    3.80
 -10   0   0    0.30    4.10
   0   1   0   -1.20    0.30
  -1  -1   0  445.56   10.20
  -1   1   0  537.05   10.10
   2  -1   0    0.30    1.30
   2  -1   0   -0.10    1.00
  -2  -1   0   -0.30    1.30
  -2  -1   0   -0.40    0.90
  -2  -1   0    0.40    1.30
   2   1   0   -0.40    0.80
   2   1   0    1.10    1.40
  -2   1   0    1.00    1.20
  -2   1   0   -0.50    1.10
  -3  -1   0   49.60    3.40
  -3  -1   0   51.19    2.70
  -3  -1   0   53.19    3.30
   3  -1   0   51.09    3.10
   3  -1   0   48.60    3.30
   3  -1   0   47.50    2.90
   3   1   0   48.80    2.60
  -3   1   0   53.39    3.50
   3   1   0   50.49    3.60
   3   1   0   50.69    3.50
  -3   1   0   44.30    3.00
  -4  -1   0   50.19    4.00
  -4  -1   0   56.19    3.10
   4  -1   0   49.99    3.20
   4  -1   0   60.69    4.30
   4  -1   0   55.89    3.70
  -4  -1   0   67.09    4.50
  -4   1   0   54.39    3.80
  -4   1   0   56.39    3.80
   4   1   0   60.39    3.90
   4   1   0   57.19    3.10
   4   1   0   57.89    4.30
  -5  -1   0  345.87   11.50
   5  -1   0  302.77   10.10
   5  -1   0  331.27    9.30
  -5  -1   0  301.97   10.20
  -5  -1   0  307.37    8.70
   5   1   0  323.07    8.80
  -5   1   0  317.07   10.00
   5   1   0  316.47   10.10
  -5   1   0  311.57   10.10
   6  -1   0  378.96   11.80
  -6  -1   0  343.17   11.80
   6  -1   0  356.66   10.50
  -6   1   0  368.06   11.70
   6   1   0  354.26   11.70
   6   1   0  346.97   10.00
   7  -1   0   56.39    5.50
  -7  -1   0   61.59    5.80
   7   1   0   53.89    5.40
  -7   1   0   74.19    6.10
   7   1   0   74.19    5.00
   8  -1   0    0.00    3.00
  -8  -1   0   -2.40    2.70
   8   1   0   -2.40    2.60
  -8   1   0    1.00    2.70
  -9  -1   0  384.76   14.90
   9  -1   0  361.16   14.20
  -9   1   0  373.56   14.50
 -10  -1   0   26.10    5.50
  10  -1   0   12.20    4.40
 -10   1   0    9.30    4.30
   0   2   0  946.31   18.50
  -1  -2   0  313.47    7.00
   1  -2   0  318.77    7.60
  -1  -2   0  314.37    7.40
   1   2   0  294.07    7.20
  -1   2   0  315.07    7.60
  -2  -2   0    4.30    1.20
  -2  -2   0    8.10    1.80
   2  -2   0    5.80    1.70
  -2   2   0    6.30    1.70
  -2   2   0    3.80    1.30
   2   2   0    5.00    1.10
   2   2   0    5.20    1.60
   3  -2   0  101.09    4.60
  -3  -2   0  104.29    3.70
  -3  -2   0   98.29    4.80
   3   2   0   98.99    3.60
   3   2   0  105.19    4.80
  -3   2   0   99.19    4.30
  -3   2   0  105.79    4.50
   4  -2   0  384.36   11.00
  -4  -2   0  396.36    9.80
  -4  -2   0  384.66   11.20
   4  -2   0  383.86   10.50
  -4  -2   0  402.96   11.30
  -4   2   0  415.26   11.20
   4   2   0  389.26   11.00
  -4   2   0  391.06   10.60
   4   2   0  384.46    9.60
  -5  -2   0  802.52   18.00
   5  -2   0  803.52   18.90
   5  -2   0  857.21   20.80
  -5  -2   0  801.62   20.00
   5  -2   0  801.72   19.80
  -5   2   0  804.92   19.40
   5   2   0  780.32   17.90
  -6  -2   0  172.98    8.00
   6  -2   0  179.08    8.10
  -6  -2   0  170.78    6.40
   6   2   0  182.48    6.40
  -6   2   0  179.58    7.60
  -7  -2   0  213.58    9.90
   7  -2   0  234.18    9.90
   7   2   0  219.98    7.80
  -7   2   0  218.58    9.20
  -8  -2   0    2.30    3.40
   8  -2   0    4.00    3.20
  -8   2   0    2.30    3.20
  -9  -2   0   22.60    5.00
   9  -2   0   20.30    4.80
  -9   2   0   28.40    5.30
 -10  -2   0    5.00    4.40
  10  -2   0    1.10    3.80
 -10   2   0   -0.30    3.70
   0   3   0   -0.50    0.90
   1  -3   0 1339.07   27.40
  -1  -3   0 1356.26   26.70
  -1  -3   0 1314.57   26.70
   1   3   0 1326.57   26.70
  -2  -3   0  857.31   19.00
   2  -3   0  866.61   19.30
  -2  -3   0  872.01   18.30
  -2   3   0  897.01   19.40
   2   3   0  904.11   19.10
   2   3   0  894.91   18.30
  -3  -3   0  143.79    5.60
  -3  -3   0  124.99    4.40
   3  -3   0  131.69    5.70
  -3   3   0  125.69    4.80
  -3   3   0  117.39    5.30
   3   3   0  123.99    4.30
   3   3   0  127.39    5.40
  -4  -3   0  193.98    7.40
  -4  -3   0  195.98    7.30
   4  -3   0  203.58    7.60
  -4  -3   0  191.98    6.00
   4   3   0  190.28    7.20
  -4   3   0  187.88    7.20
   4   3   0  188.98    5.90
  -4   3   0  188.88    6.70
   5  -3   0    3.70    2.20
  -5  -3   0    2.30    2.30
  -5  -3   0    3.20    1.50
   5   3   0    0.30    1.20
  -5   3   0   -1.10    1.80
  -6  -3   0  112.69    5.10
   6  -3   0  104.79    6.60
  -6  -3   0  113.89    6.70
   6   3   0  110.99    4.90
  -6   3   0  112.79    6.00
   7  -3   0  232.68   10.30
  -7  -3   0  238.48    8.20
  -7  -3   0  238.68   10.60
  -7   3   0  238.18    9.60
   7   3   0  247.88    8.10
   8  -3   0   17.30    4.20
  -8  -3   0   25.30    4.90
  -8   3   0   12.60    3.60
   9  -3   0   52.39    6.30
  -9  -3   0   41.70    6.30
  -9   3   0   50.49    6.20
 -10  -3   0    6.30    4.70
  10  -3   0    4.00    3.80
 -10   3   0    4.20    3.90
   0   4   0  407.16    9.40
   1  -4   0   39.40    3.40
  -1  -4   0   43.20    2.90
   1   4   0   38.00    2.80
  -2  -4   0    0.30    1.70
  -2  -4   0    1.30    1.30
   2  -4   0    2.10    1.90
   2   4   0    0.20    1.50
  -3  -4   0   69.19    4.60
   3  -4   0   64.29    4.30
  -3  -4   0   70.99    3.50
  -3   4   0   68.49    4.20
   3   4   0   67.09    3.30
   3   4   0   65.99    4.10
  -3   4   0   68.09    3.70
  -4  -4   0  350.76    9.30
   4  -4   0  355.76   11.10
  -4  -4   0  354.86   10.90
  -4   4   0  358.16    9.90
   4   4   0  353.26    9.30
  -5  -4   0   59.19    3.70
  -5  -4   0   54.99    5.20
   5  -4   0   57.09    5.00
   5   4   0   70.09    3.80
  -5   4   0   59.79    4.60
  -6  -4   0  393.06   11.00
  -6  -4   0  398.06   13.30
   6  -4   0  390.06   13.20
   6   4   0  398.46   10.90
  -6   4   0  419.26   12.50
  -7  -4   0  393.76   11.40
  -7  -4   0  409.46   14.50
   7  -4   0  398.76   13.90
  -7   4   0  401.66   13.10
   7   4   0  404.96   11.40
   8  -4   0   57.99    6.30
  -8  -4   0   43.60    6.00
  -8  -4   0   55.89    4.60
  -8   4   0   51.79    5.70
   9  -4   0   22.50    5.00
  -9  -4   0   34.10    5.80
  -9   4   0   28.10    5.10
  10  -4   0   -1.30    4.10
 -10  -4   0    4.00    4.20
 -10   4   0   -2.50    3.70
   0   5   0   -0.80    1.30
   1  -5   0 1852.21   38.50
  -1  -5   0 1821.42   37.20
   1   5   0 1889.51   37.30
  -2  -5   0 1991.40   40.20
   2  -5   0 1946.61   41.00
  -2  -5   0 1975.40   39.70
   2   5   0 1971.70   40.10
  -3  -5   0  367.36   10.90
   3  -5   0  394.96   11.60
  -3  -5   0  380.26   10.00
  -3   5   0  391.96   12.20
   3   5   0  366.46   10.80
   4  -5   0    0.30    2.30
  -4  -5   0    3.00    2.10
  -4  -5   0   -2.30    1.40
  -4   5   0    0.80    1.70
   4   5   0   -0.60    1.30
  -5  -5   0  298.37    8.90
   5  -5   0  301.97   11.00
  -5  -5   0  299.87   10.90
  -5   5   0  305.37    9.70
   5   5   0  307.27    8.90
  -6  -5   0   31.10    3.30
   6  -5   0   29.90    4.50
  -6  -5   0   27.00    4.40
   6   5   0   38.20    3.50
  -6   5   0   38.50    4.20
  -7  -5   0   28.10    4.70
   7  -5   0   19.30    4.40
  -7  -5   0   24.10    3.20
  -7   5   0   19.20    3.80
   8  -5   0   34.30    5.40
  -8  -5   0   23.20    3.40
  -8  -5   0   31.70    5.40
  -8   5   0   22.00    4.20
   9  -5   0   21.00    5.00
  -9  -5   0   22.40    5.60
  -9   5   0   21.20    4.60
  10  -5   0    5.60    4.30
 -10  -5   0    3.30    4.70
 -10   5   0   -4.30    3.50
   0   6   0    6.20    1.70
  -1  -6   0  338.07    9.30
   1  -6   0  333.47   10.50
   1   6   0  333.97    9.20
  -1   6   0  327.67    8.60
  -2  -6   0  987.40   22.00
   2  -6   0  964.60   23.10
  -2  -6   0  990.20   21.70
   2   6   0  949.01   21.70
  -3  -6   0  118.09    5.30
   3  -6   0  139.29    7.00
  -3  -6   0  129.49    6.00
  -4  -6   0  320.27   10.70
   4  -6   0  320.67   11.20
  -4  -6   0  327.47    9.60
  -4   6   0  329.87    9.60
  -5  -6   0 1253.17   29.50
  -5  -6   0 1221.38   27.10
   5  -6   0 1229.68   29.70
  -5   6   0 1245.58   27.70
   6  -6   0   93.69    7.10
  -6  -6   0  106.49    5.40
  -6  -6   0   88.69    7.20
  -6   6   0   92.19    5.70
   6   6   0   98.39    5.10
  -7  -6   0   19.80    3.10
  -7  -6   0   14.60    4.20
   7  -6   0   20.70    4.40
  -7   6   0   12.90    3.40
  -8  -6   0   -1.20    2.10
  -8  -6   0   -0.90    3.30
   8  -6   0   -3.40    2.90
  -8   6   0   -1.30    2.70
  -9  -6   0    8.90    4.90
   9  -6   0    9.90    4.70
  -9   6   0   24.60    4.60
   0   7   0   -0.80    1.50
   1  -7   0   59.69    5.30
   1   7   0   51.69    3.80
  -1   7   0   56.09    3.50
   2  -7   0    1.30    2.50
  -2  -7   0    5.20    2.20
  -2  -7   0    2.50    1.90
   2   7   0    3.60    2.00
   3  -7   0  328.17   11.50
  -3  -7   0  304.67    9.60
  -3  -7   0  308.17   10.20
  -4  -7   0   19.70    3.80
   4  -7   0   10.90    3.20
  -4  -7   0   15.10    2.70
  -4   7   0   14.50    2.50
  -5  -7   0   37.30    4.50
   5  -7   0   30.80    4.60
  -5  -7   0   39.40    3.80
  -5   7   0   36.40    3.80
  -6  -7   0   83.99    7.00
  -6  -7   0   75.39    5.00
   6  -7   0   76.49    7.20
  -6   7   0   78.49    5.40
  -7  -7   0    7.10    3.80
   7  -7   0   11.40    3.90
  -7  -7   0    8.70    2.70
  -7   7   0    2.60    2.80
  -8  -7   0   10.90    4.60
   8  -7   0   11.40    4.50
  -8  -7   0    9.90    4.50
  -8   7   0    6.20    3.40
   9  -7   0   43.50    7.00
  -9  -7   0   45.30    6.80
  -9   7   0   34.10    5.40
   0   8   0  569.84   14.10
   1  -8   0   42.90    4.90
  -1   8   0   40.80    3.30
   1   8   0   41.50    3.80
  -2  -8   0  321.47   10.20
  -2  -8   0  335.97   10.60
   2  -8   0  327.27   11.80
  -3  -8   0   12.00    2.90
   3  -8   0    9.00    3.10
  -3  -8   0    7.70    2.60
  -4  -8   0   -2.50    2.30
  -4  -8   0   -0.20    2.00
   4  -8   0   -0.60    2.50
  -4   8   0    0.20    1.70
  -5  -8   0  109.29    7.30
  -5  -8   0   98.09    5.60
   5  -8   0  109.29    7.80
  -5   8   0  107.29    5.80
   6  -8   0   21.50    4.80
  -6  -8   0   13.50    2.90
  -6  -8   0   12.10    4.00
  -6   8   0   17.60    3.40
  -7  -8   0   32.90    5.80
   7  -8   0   41.60    6.10
  -7  -8   0   46.10    4.80
  -7   8   0   48.30    5.30
  -8  -8   0   -2.70    3.40
   8  -8   0   -1.10    3.80
  -8   8   0   -1.30    2.80
   0   9   0    1.40    1.80
   1  -9   0  297.47   11.70
  -1   9   0  313.57    9.30
   2  -9   0  260.17   10.70
  -2  -9   0  245.88    9.30
  -2   9   0  231.28    7.80
   3  -9   0    4.40    3.30
  -3  -9   0   -1.00    2.10
  -3  -9   0   -0.40    2.10
   4  -9   0   -0.40    3.00
  -4  -9   0    1.60    2.70
  -4  -9   0   -0.90    2.10
  -4   9   0    2.70    2.00
  -5  -9   0    0.70    2.20
  -5  -9   0    1.10    3.00
   5  -9   0   -0.20    2.70
  -5   9   0   -2.10    2.00
   6  -9   0   20.70    4.80
  -6  -9   0   19.90    4.60
  -6  -9   0   23.20    3.70
  -6   9   0   16.20    3.40
   7  -9   0   41.70    6.40
  -7  -9   0   44.20    5.90
  -7  -9   0   34.80    5.60
  -7   9   0   38.70    4.90
  -8  -9   0   46.80    6.90
   8  -9   0   37.40    6.40
   1 -10   0  143.79    8.50
  -1  10   0  162.18    6.60
  -2 -10   0  194.18    8.50
   2 -10   0  181.68    9.90
  -2  10   0  184.38    7.20
  -3 -10   0    5.70    3.00
  -3 -10   0    8.00    2.90
   3 -10   0   13.00    4.00
   4 -10   0    7.40    3.70
  -4 -10   0   14.50    3.30
  -4 -10   0   14.20    3.60
  -4  10   0    9.50    2.50
  -5 -10   0    5.90    2.70
  -5 -10   0    6.40    3.50
   5 -10   0    4.50    3.60
  -5  10   0    9.00    2.80
   6 -10   0    6.60    4.00
  -6 -10   0    0.40    3.30
  -6 -10   0    4.90    2.90
  -6  10   0    4.10    3.10
   7 -10   0   -2.30    3.90
  -7 -10   0    6.80    4.40
  -1 -11   0   16.00    3.90
   1 -11   0   20.60    4.80
   2 -11   0   -0.30    3.10
  -2 -11   0   -1.80    2.70
  -3 -11   0    1.10    2.80
   3 -11   0    0.50    3.30
  -4 -11   0    1.20    2.80
   4 -11   0   -1.00    3.60
  -4 -11   0   -1.10    2.70
  -4  11   0    2.60    3.50
  -5 -11   0    9.10    3.60
  -5 -11   0    4.30    3.00
   5 -11   0    2.90    4.10
   6 -11   0   25.30    5.60
  -6 -11   0   36.70    5.60
  -1 -12   0   14.90    4.10
   1 -12   0    8.90    4.10
  -2 -12   0   81.59    7.10
   2 -12   0   53.89    7.10
  -3 -12   0    0.00    2.80
   3 -12   0    4.00    3.80
  -4 -12   0    9.60    3.70
   4 -12   0   14.00    4.90
  -5 -12   0   48.60    6.10
  -5 -12   0   58.39    6.10
   5 -12   0   44.10    7.10
   0 -13   0   -3.20    3.20
   1 -13   0    1.30    3.50
  -1 -13   0    3.80    3.70
   2 -13   0    7.40    4.60
  -2 -13   0   14.70    3.90
  -3 -13   0    1.80    3.50
   3 -13   0    1.40    4.10
  -4 -13   0    1.00    3.50
   4 -13   0    1.60    4.00
   0 -14   0   48.10    6.60
   0 -14   0   47.00    7.30
   1 -14   0   -4.60    3.40
  -1 -14   0   -3.80    3.30
  10   0  -1   -2.60    3.00
 -10   0   1   -3.90    3.30
  -9   0   1  188.88   10.60
   9   0  -1  204.78   10.10
   8   0  -1   -0.30    2.50
  -8   0   1   -3.40    2.60
   7   0  -1    8.60    2.30
   7   0  -1    6.00    2.80
  -7   0   1    6.60    3.00
   6   0  -1    3.10    1.60
   6   0  -1    3.10    2.40
  -6   0   1   -0.30    2.20
   5   0  -1  159.38    6.70
  -5   0   1  163.88    7.10
  -5   0   1  178.28    7.00
   5   0  -1  175.08    5.80
   4   0  -1   -1.60    1.60
  -4   0   1   -1.00    1.80
  -4   0   1    0.10    1.80
   4   0  -1   -1.60    1.20
   4   0  -1    0.00    1.80
   3   0  -1   66.09    3.60
  -3   0   1   62.09    3.30
   3   0  -1   63.49    3.50
   3   0  -1   62.09    2.70
  -3   0   1   64.99    3.60
   2   0  -1   -2.00    0.80
   2   0  -1   -3.00    1.20
  -2   0   1   -3.00    1.20
   2   0  -1   -1.50    1.20
  -2   0   1   -2.50    1.20
  -1   0   1   -9.80    0.40
   1   0  -1  -10.30    0.40
   1   0  -1  -10.60    0.50
  -1   0   1   -9.50    0.60
   0   0  -1    0.10    0.10
   0   0   1    0.20    0.20
   0   0   1   -0.10    0.10
   0   0  -1    0.20    0.20
  -1   0  -1   -4.00    0.60
   1   0   1   -4.30    0.50
  -1   0  -1   -4.10    0.60
   1   0   1   -3.70    0.60
   1   0   1   -5.00    0.60
  -1   0  -1   -2.40    0.70
   2   0   1   -0.50    1.40
  -2   0  -1   -0.40    1.30
   2   0   1    0.70    1.20
  -2   0  -1    1.20    1.20
   2   0   1    1.20    1.10
  -2   0  -1   -0.20    1.00
  -3   0  -1  887.11   19.60
  -3   0  -1  897.11   19.10
   3   0   1  917.81   19.10
   3   0   1  876.21   19.50
  -3   0  -1  946.01   19.90
   3   0   1  889.31   19.80
  -4   0  -1   -2.20    1.90
   4   0   1    1.80    2.00
  -4   0  -1   -2.00    1.70
   4   0   1   -0.40    1.60
   4   0   1    0.10    1.30
   5   0   1   88.19    4.40
  -5   0  -1   85.99    5.10
   5   0   1   85.59    5.20
   6   0   1   -0.40    1.60
   6   0   1    1.60    2.30
  -6   0  -1    0.60    2.20
  -7   0  -1  448.26   14.30
   7   0   1  410.06   13.90
  -8   0  -1    3.40    3.40
   8   0   1    4.30    3.20
   9   0   1   21.30    4.70
  -9   0  -1   17.70    4.90
 -10   0  -1   -4.10    3.20
  10   0   1    2.00    3.30
 -10  -1   1   81.69    8.10
  10  -1  -1   71.09    7.60
 -10   1   1   73.89    7.80
  -9  -1   1  206.78   11.00
   9  -1  -1  199.18   10.40
  -9   1   1  206.88   10.50
   8  -1  -1  198.98    9.60
  -8  -1   1  216.88   10.20
  -8   1   1  205.48    9.80
  -7  -1   1   13.30    3.70
   7  -1  -1   19.90    3.70
  -7   1   1   16.90    3.50
   7   1  -1   17.30    3.40
   7   1  -1   18.90    2.70
   6  -1  -1   16.80    3.30
  -6  -1   1   18.70    3.40
   6  -1  -1   25.50    3.00
   6   1  -1   22.80    2.70
   6   1  -1   17.30    3.30
  -6   1   1   19.60    3.20
   5  -1  -1    4.60    1.70
  -5  -1   1    0.40    2.00
   5  -1  -1    0.80    1.80
  -5  -1   1    2.70    2.00
  -5   1   1    5.60    2.30
   5   1  -1    2.80    1.40
  -5   1   1    4.90    2.30
   5   1  -1    0.50    1.80
  -4  -1   1  175.28    6.50
  -4  -1   1  170.58    6.60
   4  -1  -1  168.98    6.40
   4  -1  -1  173.28    5.70
  -4   1   1  182.98    6.50
  -4   1   1  165.28    6.30
   4   1  -1  176.68    5.30
   4   1  -1  185.98    6.70
   4   1  -1  176.38    6.60
   3  -1  -1  253.57    7.40
  -3  -1   1  273.77    7.60
  -3  -1   1  265.17    6.50
   3  -1  -1  266.87    7.60
  -3  -1   1  267.07    7.80
  -3   1   1  264.77    7.50
   3   1  -1  267.27    6.50
   3   1  -1  277.87    7.70
   3   1  -1  265.87    7.70
  -3   1   1  267.07    7.60
  -2  -1   1  413.06    9.50
  -2  -1   1  404.86    8.50
   2  -1  -1  412.06    9.40
  -2  -1   1  412.96    9.70
   2   1  -1  409.56    8.50
  -2   1   1  394.96    9.30
   2   1  -1  412.66    9.70
  -2   1   1  401.26    9.50
  -1  -1   1   13.70    1.20
  -1  -1   1    9.20    0.70
   1  -1  -1   13.50    1.10
   0  -1  -1   -0.50    0.40
  -1  -1  -1 1455.95   28.20
  -1  -1  -1 1434.76   28.50
  -1   1  -1 1493.45   28.60
  -2  -1  -1   17.60    2.10
  -2  -1  -1   17.50    1.80
  -2  -1  -1   18.80    2.10
   2  -1   1   14.40    2.00
   2  -1   1   18.30    1.80
   2   1   1   19.90    2.10
  -2   1  -1   22.10    2.30
   2   1   1   14.10    2.00
  -2   1  -1   16.50    1.70
   2   1   1   17.70    1.70
   3  -1   1 1414.36   30.30
  -3  -1  -1 1468.05   30.30
  -3  -1  -1 1474.05   29.50
  -3  -1  -1 1478.85   30.40
   3  -1   1 1446.26   29.70
   3  -1   1 1465.25   29.90
  -3   1  -1 1468.55   30.40
  -3   1  -1 1506.55   30.00
   3   1   1 1486.85   30.30
   3   1   1 1469.25   30.50
   3   1   1 1431.06   29.30
   4  -1   1   64.59    4.30
   4  -1   1   65.89    3.70
  -4  -1  -1   66.29    4.50
  -4  -1  -1   61.89    3.50
   4  -1   1   65.19    3.80
  -4  -1  -1   61.49    4.20
  -4   1  -1   61.39    4.10
   4   1   1   68.59    3.50
   4   1   1   58.69    4.20
   4   1   1   63.49    4.30
  -4   1  -1   58.79    3.80
  -5  -1  -1    3.20    1.70
  -5  -1  -1    8.00    2.70
   5  -1   1    4.30    2.50
   5  -1   1    3.70    1.70
   5   1   1    3.50    2.60
  -5   1  -1    3.90    2.30
   5   1   1    6.50    1.90
  -6  -1  -1  246.98    9.60
   6  -1   1  243.48    9.50
   6   1   1  261.87    9.80
  -6   1  -1  253.97    9.30
   6   1   1  252.37    8.20
  -7  -1  -1   52.39    5.60
   7  -1   1   44.60    5.00
   7   1   1   50.59    5.40
  -7   1  -1   43.80    5.00
   8  -1   1   17.10    4.30
  -8  -1  -1   12.20    4.20
  -8   1  -1   12.60    4.00
   8   1   1   13.10    4.10
   9  -1   1  121.59    8.90
  -9  -1  -1  142.59    9.00
  -9   1  -1  133.39    8.70
 -10  -1  -1   -4.20    3.50
  10  -1   1   -4.10    3.00
 -10   1  -1   -0.50    3.60
  10  -2  -1   60.89    7.10
 -10  -2   1   54.89    7.20
 -10   2   1   58.09    7.10
  -9  -2   1    1.40    3.60
   9  -2  -1    2.30    2.90
  -9   2   1    4.20    3.70
  -8  -2   1   35.40    5.20
   8  -2  -1   32.00    4.90
  -8   2   1   21.70    4.20
  -7  -2   1  296.47   11.50
   7  -2  -1  299.57   11.10
  -7   2   1  278.07   10.70
   7   2  -1  293.47    8.90
   6  -2  -1   83.09    5.60
  -6  -2   1   86.29    5.70
   6  -2  -1   89.79    4.90
   6   2  -1   84.19    4.10
  -6   2   1   75.39    5.20
   5  -2  -1  167.58    6.20
   5  -2  -1  163.68    6.80
  -5  -2   1  160.98    5.40
  -5  -2   1  170.78    7.20
  -5   2   1  158.88    6.70
   5   2  -1  171.08    5.50
  -5   2   1  162.08    6.70
  -4  -2   1  309.87    7.70
  -4  -2   1  309.17    9.50
   4  -2  -1  298.77    9.20
  -4  -2   1  312.27    9.30
  -4   2   1  318.37    9.30
   4   2  -1  291.37    7.50
  -4   2   1  294.27    8.90
   4   2  -1  311.27    9.50
  -3  -2   1  409.96    9.40
  -3  -2   1  409.06   10.70
  -3  -2   1  418.36   10.90
   3  -2  -1  421.76   10.80
   3   2  -1  426.16    9.40
  -3   2   1  430.16   10.70
  -3   2   1  433.66   10.70
   3   2  -1  426.66   10.80
  -2  -2   1  164.08    4.20
   2  -2  -1  170.08    5.30
  -2  -2   1  169.58    5.30
   2   2  -1  165.38    5.20
   2   2  -1  160.28    4.20
  -2   2   1  166.28    5.20
   1  -2  -1   12.70    1.60
  -1  -2   1   11.70    1.40
   1   2  -1   13.30    1.40
   0  -2   1  712.53   13.60
   0   2  -1  695.63   13.60
   0   2   1  685.23   14.30
   1  -2   1 1277.57   25.30
  -1  -2  -1 1227.18   25.00
  -1  -2  -1 1252.07   24.80
   1   2   1 1239.98   25.00
   1   2   1 1273.27   24.80
  -1   2  -1 1233.08   25.20
   2  -2   1 2629.74   51.09
   2  -2   1 2591.64   49.99
  -2  -2  -1 2546.95   50.19
  -2  -2  -1 2568.04   50.89
  -2   2  -1 2620.24   50.99
   2   2   1 2614.74   50.19
  -2   2  -1 2589.84   49.99
   2   2   1 2697.03   50.99
   3  -2   1  122.99    5.50
   3  -2   1  120.89    4.50
  -3  -2  -1  129.69    5.30
  -3  -2  -1  131.09    4.50
  -3  -2  -1  124.39    5.30
  -3   2  -1  125.49    4.60
  -3   2  -1  121.79    5.10
   3   2   1  122.09    4.30
   3   2   1  119.59    5.00
   4  -2   1   15.20    2.80
  -4  -2  -1   20.30    3.00
  -4  -2  -1   15.40    2.20
  -4  -2  -1   15.30    2.70
   4  -2   1   14.50    2.20
   4  -2   1   15.30    2.20
   4   2   1   17.30    2.80
   4   2   1   13.10    2.00
  -4   2  -1   15.10    2.80
  -4   2  -1   18.20    2.50
  -5  -2  -1   19.80    2.50
   5  -2   1   15.50    2.70
   5  -2   1   14.40    2.60
   5  -2   1   18.60    3.30
  -5  -2  -1    9.70    2.70
  -5   2  -1   14.90    2.80
   5   2   1   16.10    2.30
   6  -2   1  334.07   11.60
  -6  -2  -1  325.27   10.00
  -6  -2  -1  354.76   12.00
  -6   2  -1  362.66   11.40
   6   2   1  334.37    9.90
  -7  -2  -1   65.99    6.10
   7  -2   1   64.19    6.00
  -7   2  -1   75.99    6.30
  -8  -2  -1  104.19    7.60
   8  -2   1  122.69    8.10
  -8   2  -1  105.79    7.20
  -9  -2  -1   -3.00    3.40
   9  -2   1   -2.50    2.80
  -9   2  -1    3.90    3.80
 -10  -2  -1    2.60    3.90
  10  -2   1   -1.10    3.30
 -10   2  -1   -4.40    3.50
  10  -3  -1    2.60    3.60
 -10  -3   1    0.00    3.90
 -10   3   1    3.40    3.50
   9  -3  -1    5.90    3.50
  -9  -3   1   10.90    4.30
  -9   3   1    3.20    3.30
   8  -3  -1   42.60    5.60
  -8  -3   1   36.30    5.40
  -8   3   1   30.90    4.90
   7  -3  -1   28.70    4.20
  -7  -3   1   27.70    4.60
   7   3  -1   32.80    3.20
  -7   3   1   19.90    3.80
   6  -3  -1    0.70    2.50
  -6  -3   1    1.70    1.50
  -6  -3   1    1.30    2.30
   6   3  -1    2.70    1.40
  -6   3   1   -1.60    2.10
   5  -3  -1    7.40    2.50
  -5  -3   1    7.10    2.70
  -5  -3   1   10.60    1.80
   5   3  -1   14.50    1.90
  -5   3   1    8.40    2.30
  -4  -3   1   29.50    3.40
  -4  -3   1   33.20    2.40
  -4  -3   1   39.40    3.80
   4  -3  -1   31.80    3.40
   4   3  -1   34.60    2.50
  -4   3   1   35.50    3.50
   4   3  -1   37.90    3.70
  -4   3   1   34.90    3.40
   3  -3  -1  472.85   12.30
  -3  -3   1  491.25   10.80
  -3  -3   1  482.15   12.30
  -3   3   1  472.65   11.70
   3   3  -1  476.45   10.70
   3   3  -1  495.85   12.30
  -3   3   1  484.85   12.20
  -2  -3   1  679.63   15.20
   2  -3  -1  683.63   15.50
  -2  -3   1  673.03   14.20
  -2   3   1  670.33   15.30
   2   3  -1  684.73   15.10
  -1  -3   1    2.20    1.20
   1  -3  -1    1.30    1.60
   1   3  -1    2.20    1.20
   0   3  -1 1242.28   24.00
   0   3   1 1230.58   24.70
   1  -3   1 1072.59   22.50
  -1  -3  -1 1082.19   21.90
  -1  -3  -1 1049.00   22.00
   1   3   1 1060.59   22.00
   2  -3   1 1478.45   30.50
  -2  -3  -1 1439.66   30.00
  -2  -3  -1 1469.35   29.50
   2   3   1 1457.15   29.40
   2   3   1 1484.15   30.10
  -2   3  -1 1464.85   30.40
  -2   3  -1 1457.75   28.80
  -3  -3  -1   40.60    3.70
  -3  -3  -1   39.70    2.90
   3  -3   1   39.30    3.50
  -3  -3  -1   38.10    3.60
   3   3   1   33.10    2.60
   3   3   1   33.70    3.20
  -3   3  -1   39.70    2.90
  -3   3  -1   42.10    3.70
   4  -3   1  519.25   14.20
  -4  -3  -1  523.05   12.80
  -4  -3  -1  512.65   14.10
  -4  -3  -1  516.75   14.10
  -4   3  -1  526.15   14.00
  -4   3  -1  517.65   13.00
   4   3   1  531.85   12.60
   4   3   1  559.34   15.40
  -5  -3  -1  109.89    6.10
   5  -3   1  116.39    6.20
  -5  -3  -1  109.89    5.00
   5   3   1  105.69    4.80
  -5   3  -1  109.99    5.50
   6  -3   1  112.89    7.00
  -6  -3  -1   97.79    5.10
  -6  -3  -1  103.79    6.50
   6   3   1  105.29    5.00
  -6   3  -1  110.79    6.10
  -7  -3  -1  111.19    7.60
  -7  -3  -1  106.99    5.60
   7  -3   1   98.89    7.30
  -7   3  -1   93.79    6.50
   8  -3   1   14.90    4.30
  -8  -3  -1    6.50    3.70
  -8   3  -1    4.80    3.00
   9  -3   1    6.10    3.90
  -9  -3  -1    3.40    3.90
  -9   3  -1   -2.50    2.80
 -10  -3  -1    4.00    4.20
  10  -3   1    8.80    4.70
 -10   3  -1   11.00    4.60
  10  -4  -1   -0.60    3.80
 -10  -4   1   -3.60    3.50
 -10   4   1   -3.70    3.00
  -9  -4   1   57.09    6.80
   9  -4  -1   62.79    7.10
  -9   4   1   53.39    6.50
  -8  -4   1    3.40    3.40
   8  -4  -1   -3.30    2.80
  -8   4   1    0.60    2.90
   7  -4  -1    1.80    2.70
  -7  -4   1   -0.80    1.60
  -7  -4   1    1.30    2.90
   7   4  -1    0.70    1.60
  -7   4   1    0.90    2.40
   6  -4  -1    8.90    3.00
  -6  -4   1   15.40    3.50
  -6  -4   1   16.10    2.30
  -6   4   1   16.00    3.00
   6   4  -1   11.40    2.10
  -5  -4   1  633.34   17.10
  -5  -4   1  645.84   14.60
   5  -4  -1  617.74   16.80
  -5   4   1  620.14   16.10
   5   4  -1  611.14   14.30
  -4  -4   1  248.58    8.80
   4  -4  -1  255.97    8.80
  -4  -4   1  253.17    7.10
   4   4  -1  244.48    6.90
  -4   4   1  249.18    8.60
  -4   4   1  246.18    7.90
  -3  -4   1  106.29    4.10
   3  -4  -1  120.29    5.40
  -3   4   1  107.49    5.30
   3   4  -1  109.29    5.00
  -2  -4   1   37.20    2.50
  -2  -4   1   37.90    3.10
   2  -4  -1   30.40    3.00
   2   4  -1   37.10    2.90
  -1  -4   1  187.48    5.60
   1   4  -1  192.28    5.50
   0   4  -1 1801.02   34.80
   0   4   1 1783.52   35.50
   1  -4   1  384.16   10.60
  -1  -4  -1  384.76    9.90
  -1  -4  -1  391.56    9.90
   1   4   1  406.86    9.90
  -2  -4  -1    1.60    1.60
  -2  -4  -1    5.60    2.10
   2  -4   1    2.30    2.10
  -2   4  -1   -0.70    1.60
   2   4   1    3.30    1.70
   3  -4   1   99.49    5.40
  -3  -4  -1  100.99    4.40
  -3  -4  -1  100.59    5.30
   3   4   1  105.19    5.10
   3   4   1   95.99    4.20
  -3   4  -1  101.09    4.10
  -3   4  -1  104.09    5.20
   4  -4   1   22.40    3.40
  -4  -4  -1   21.70    2.50
  -4  -4  -1   21.40    3.40
  -4   4  -1   26.80    2.80
   4   4   1   26.60    2.70
   5  -4   1  215.08    9.00
  -5  -4  -1  210.08    7.30
  -5  -4  -1  220.98    8.90
  -5   4  -1  220.28    7.70
   5   4   1  213.28    7.10
  -6  -4  -1   44.50    5.10
  -6  -4  -1   44.90    4.00
   6  -4   1   51.99    5.30
   6   4   1   47.30    3.90
  -6   4  -1   47.00    4.50
   7  -4   1  449.95   15.20
  -7  -4  -1  441.66   15.30
  -7  -4  -1  460.85   13.00
  -7   4  -1  460.15   14.20
   8  -4   1   15.30    4.10
  -8  -4  -1   12.20    3.00
  -8  -4  -1    2.40    3.60
  -8   4  -1   16.10    4.00
  -9  -4  -1    3.70    4.10
   9  -4   1   -0.90    3.30
  -9   4  -1    0.30    3.10
 -10  -4  -1   -0.70    3.80
  10  -4   1    0.10    4.00
 -10   4  -1   -4.50    3.30
  10  -5  -1   15.80    5.20
 -10  -5   1    6.40    4.90
 -10   5   1   15.70    5.00
   9  -5  -1   29.80    5.50
  -9  -5   1   44.60    6.60
  -9   5   1   29.20    5.10
  -8  -5   1   24.70    5.20
   8  -5  -1   18.20    4.30
  -8  -5   1   23.20    3.20
  -8   5   1   15.60    3.90
  -7  -5   1  106.39    5.20
  -7  -5   1  117.59    8.10
   7  -5  -1  113.29    7.30
   7   5  -1  109.29    5.20
  -7   5   1  106.39    6.80
  -6  -5   1  114.49    7.40
  -6  -5   1  117.89    5.20
   6  -5  -1  126.39    7.50
   6   5  -1  119.89    5.10
  -6   5   1  128.29    6.60
   5  -5  -1  815.82   21.00
  -5  -5   1  840.82   21.20
  -5  -5   1  831.12   18.60
  -5   5   1  832.02   20.00
   5   5  -1  804.42   18.40
  -4  -5   1  123.79    6.10
  -4  -5   1  128.49    4.80
   4  -5  -1  116.89    6.30
  -4   5   1  109.79    5.40
   3  -5  -1  220.98    8.10
  -3  -5   1  222.58    7.70
  -3  -5   1  213.78    6.50
   3   5  -1  202.68    7.30
  -2  -5   1   11.50    2.20
  -2  -5   1   13.20    2.00
   2  -5  -1   10.30    2.50
   2   5  -1   13.00    2.10
  -1  -5   1  579.94   13.30
   1   5  -1  587.44   13.30
   0   5  -1  451.65   10.30
   0   5   1  444.46   10.90
   1  -5   1  191.28    7.20
  -1  -5  -1  191.78    6.50
  -1  -5  -1  187.58    6.60
   1   5   1  186.38    6.20
  -2  -5  -1   -0.20    1.50
  -2  -5  -1    0.40    2.00
   2  -5   1   -0.40    2.00
   2   5   1    1.50    1.90
   3  -5   1  753.62   18.90
  -3  -5  -1  750.12   18.20
  -3  -5  -1  749.23   17.30
   3   5   1  740.43   18.10
  -3   5  -1  750.82   16.60
  -4  -5  -1   11.10    2.20
  -4  -5  -1    7.60    2.50
   4  -5   1    8.10    2.60
   4   5   1    6.10    1.70
  -4   5  -1    9.60    2.00
  -5  -5  -1  375.16   10.70
  -5  -5  -1  373.86   12.30
   5  -5   1  360.26   12.40
   5   5   1  362.56   10.40
  -5   5  -1  384.46   11.00
  -6  -5  -1   36.10    3.70
  -6  -5  -1   37.10    4.90
   6  -5   1   48.00    5.40
   6   5   1   42.80    3.90
  -6   5  -1   38.40    4.10
  -7  -5  -1   17.60    3.00
   7  -5   1   24.50    4.70
  -7  -5  -1   20.50    4.30
  -7   5  -1   19.80    3.60
  -8  -5  -1   -0.10    2.30
   8  -5   1   -7.00    2.90
  -8  -5  -1   -2.50    3.10
  -8   5  -1    0.10    2.70
  -9  -5  -1   29.80    5.80
   9  -5   1   35.10    6.00
  -9  -5  -1   28.70    4.30
  -9   5  -1   32.80    5.40
 -10  -5  -1   15.90    5.20
  10  -5   1   14.60    5.50
 -10   5  -1    9.50    4.30
  -9  -6   1   25.40    5.80
   9  -6  -1   24.30    5.40
  -9   6   1   31.00    5.30
  -8  -6   1  115.89    5.90
  -8  -6   1  123.69    9.10
   8  -6  -1  114.39    8.10
  -8   6   1  125.29    7.90
   7  -6  -1   66.69    6.80
  -7  -6   1   67.79    6.70
  -7  -6   1   69.89    4.50
  -7   6   1   73.39    6.20
  -6  -6   1   97.09    6.80
  -6  -6   1   87.49    4.80
   6  -6  -1   92.09    6.90
  -6   6   1   96.59    6.00
  -5  -6   1    9.60    2.10
   5  -6  -1    8.80    3.00
  -5  -6   1    9.70    3.20
  -5   6   1    6.50    2.40
   4  -6  -1  468.55   14.20
  -4  -6   1  487.25   12.40
  -4  -6   1  506.85   14.20
  -4   6   1  497.15   13.10
  -3  -6   1   89.89    4.40
  -3  -6   1   87.69    5.10
   3  -6  -1   93.99    5.60
   3   6  -1   91.79    5.10
   2  -6  -1   95.09    5.40
  -2  -6   1   85.99    4.40
  -2  -6   1   82.99    4.50
   2   6  -1   93.19    4.60
  -1  -6   1   13.80    2.10
   1   6  -1   11.70    2.00
   0   6  -1  479.85   11.00
   0   6   1  456.65   11.60
   1  -6   1  224.28    8.30
  -1  -6  -1  215.58    7.50
  -1   6  -1  209.88    6.00
   1   6   1  235.78    7.40
   2  -6   1   33.40    3.90
  -2  -6  -1   20.70    2.80
  -2  -6  -1   22.70    3.00
   2   6   1   24.00    3.10
  -3  -6  -1  134.79    6.40
  -3  -6  -1  124.99    5.60
   3  -6   1  135.19    6.80
  -3   6  -1  131.89    4.90
   4  -6   1   54.59    5.20
  -4  -6  -1   53.39    4.80
  -4  -6  -1   65.09    4.20
  -4   6  -1   53.09    3.60
  -5  -6  -1  661.33   16.60
   5  -6   1  671.83   19.00
  -5  -6  -1  641.54   18.20
   5   6   1  654.83   16.40
  -5   6  -1  653.93   16.30
   6  -6   1  585.54   17.90
  -6  -6  -1  584.84   17.70
  -6  -6  -1  564.14   15.30
  -6   6  -1  563.94   15.60
  -7  -6  -1  245.88    9.10
   7  -6   1  249.68   11.40
  -7  -6  -1  252.87   11.40
  -7   6  -1  248.48    9.80
  -8  -6  -1   28.20    3.90
   8  -6   1   43.40    6.40
  -8  -6  -1   27.70    5.30
  -8   6  -1   24.90    4.30
   9  -6   1    8.00    4.80
  -9  -6  -1    5.30    4.20
  -9   6  -1    8.40    3.80
  -9  -7   1   71.39    8.10
   9  -7  -1   70.09    8.10
  -9   7   1   66.39    6.90
   8  -7  -1   63.79    7.00
  -8  -7   1   79.99    8.10
  -8   7   1   63.49    6.50
  -7  -7   1   -3.20    2.90
  -7  -7   1    1.20    2.00
   7  -7  -1    0.00    2.90
  -7   7   1   -3.00    2.50
   6  -7  -1   17.10    4.10
  -6  -7   1   14.80    4.10
  -6  -7   1   13.00    2.60
  -6   7   1   14.70    3.30
  -5  -7   1   14.50    3.40
  -5  -7   1   11.20    2.50
   5  -7  -1   12.90    3.40
  -5   7   1   15.50    3.00
   4  -7  -1   44.00    5.00
  -4  -7   1   38.60    4.20
  -4  -7   1   36.20    3.50
   3  -7  -1   97.29    6.00
  -3  -7   1   90.99    5.40
  -3  -7   1   91.79    4.80
  -2  -7   1   81.29    4.60
   2  -7  -1   70.19    5.30
  -2  -7   1   80.59    4.60
   2   7  -1   79.29    4.50
  -1   7   1   15.10    2.30
   1   7  -1   18.80    2.40
   0   7   1  107.39    5.10
   0   7  -1  121.49    4.70
   1  -7   1  456.05   13.90
  -1   7  -1  491.85   11.40
   1   7   1  480.05   12.60
   2  -7   1   27.30    3.90
  -2  -7  -1   29.10    3.50
  -2  -7  -1   26.10    3.20
   2   7   1   17.50    4.50
  -3  -7  -1   24.60    3.20
   3  -7   1   30.10    4.10
  -3  -7  -1   28.90    3.80
  -4  -7  -1  165.68    7.80
  -4  -7  -1  156.68    6.80
   4  -7   1  161.78    8.30
  -4   7  -1  164.28    6.20
  -5  -7  -1  232.18    9.90
  -5  -7  -1  236.78    8.60
   5  -7   1  236.98   10.30
  -5   7  -1  236.08    8.20
   6  -7   1  176.98    9.40
  -6  -7  -1  173.88    9.20
  -6  -7  -1  181.08    7.50
  -6   7  -1  174.98    7.70
  -7  -7  -1   -3.70    2.80
   7  -7   1   -2.30    3.00
  -7  -7  -1   -3.30    2.10
  -7   7  -1    1.20    2.70
  -8  -7  -1    1.40    3.40
   8  -7   1    3.80    3.50
  -8  -7  -1    2.60    2.60
  -8   7  -1    0.60    2.90
  -9  -7  -1  138.39   10.10
   9  -7   1  134.79   10.10
  -9   7  -1  166.68    9.40
   9  -8  -1   73.89    8.60
  -9  -8   1   64.09    8.10
  -9   8   1   64.59    6.90
   8  -8  -1   -5.30    3.50
  -8  -8   1    2.80    4.00
  -8   8   1    3.70    3.30
  -7  -8   1   29.80    5.30
   7  -8  -1   23.80    4.90
  -7  -8   1   25.60    3.50
  -7   8   1   23.90    4.30
  -6  -8   1   -1.10    2.50
  -6  -8   1   -1.40    1.90
   6  -8  -1   -0.40    3.20
  -6   8   1    1.80    2.30
   5  -8  -1   18.20    4.20
  -5  -8   1    8.90    2.50
  -5  -8   1    6.40    3.20
  -5   8   1   10.90    2.80
   4  -8  -1  493.55   15.50
  -4  -8   1  460.65   13.00
  -4  -8   1  471.25   14.20
  -3  -8   1   28.90    3.60
   3  -8  -1   30.30    4.30
  -3  -8   1   25.40    3.30
  -2  -8   1   93.39    5.10
  -2  -8   1   93.89    5.30
   2  -8  -1  105.09    6.80
   2   8  -1   85.39    5.00
   1   8  -1   17.00    2.60
  -1   8   1   18.80    2.60
   0   8  -1 1098.59   23.30
   0   8   1 1057.19   24.00
  -1  -8  -1  291.67   10.00
   1  -8   1  310.57   11.20
  -1   8  -1  274.07    8.00
   1   8   1  279.67    9.30
  -2  -8  -1  555.54   15.00
   2  -8   1  551.64   16.60
  -2  -8  -1  536.35   14.80
  -2   8  -1  551.84   13.10
  -3  -8  -1  105.59    5.90
   3  -8   1  108.09    7.00
  -3  -8  -1  103.09    6.20
  -4  -8  -1   84.29    5.30
   4  -8   1   78.29    6.80
  -4  -8  -1   71.49    6.00
  -4   8  -1   64.39    4.10
  -5  -8  -1   30.50    4.70
   5  -8   1   19.70    4.30
  -5  -8  -1   24.60    3.50
  -5   8  -1   23.70    3.20
  -6  -8  -1  213.58   10.60
  -6  -8  -1  202.08    8.40
   6  -8   1  190.48   10.40
  -6   8  -1  208.38    8.40
  -7  -8  -1   33.20    4.40
  -7  -8  -1   42.40    5.90
   7  -8   1   24.00    5.20
  -7   8  -1   34.20    4.40
   8  -8   1   61.39    7.50
  -8  -8  -1   49.20    6.80
  -8   8  -1   57.29    6.00
  -8  -9   1    0.40    3.90
   8  -9  -1    4.80    4.70
  -8   9   1    0.20    3.40
   7  -9  -1   57.69    6.90
  -7  -9   1   52.19    6.80
  -7   9   1   67.59    6.10
  -6  -9   1   80.49    7.40
  -6  -9   1   92.29    5.90
   6  -9  -1  107.99    8.90
  -6   9   1   93.59    6.30
   5  -9  -1   11.60    4.10
  -5  -9   1    6.60    2.50
  -5  -9   1    2.80    3.10
  -5   9   1    4.20    2.50
   4  -9  -1    0.30    3.10
  -4  -9   1    1.00    2.20
  -4  -9   1   -0.30    2.60
   3  -9  -1   11.50    3.60
  -3  -9   1    3.10    2.20
  -3  -9   1   15.00    3.10
   2  -9  -1    0.90    2.70
  -2  -9   1    3.50    2.20
  -2  -9   1    3.50    2.30
  -2   9   1   -0.70    1.90
   1  -9  -1   50.39    5.30
   1   9  -1   55.89    4.40
  -1   9   1   56.59    4.40
   0   9  -1   35.30    3.30
   1  -9   1  191.18    9.10
  -1  -9  -1  179.28    8.10
  -1   9  -1  189.28    6.50
   2  -9   1  124.49    7.70
  -2  -9  -1  125.19    6.50
  -2   9  -1  122.69    5.10
  -3  -9  -1    2.70    2.50
   3  -9   1    2.60    2.90
  -3  -9  -1   -1.30    2.20
  -4  -9  -1   73.49    6.30
   4  -9   1   58.79    6.30
  -4  -9  -1   76.19    6.00
  -4   9  -1   66.69    4.40
   5  -9   1    3.40    3.30
  -5  -9  -1    6.20    3.50
  -5  -9  -1    7.60    2.90
  -5   9  -1    4.80    2.30
  -6  -9  -1   29.40    5.10
  -6  -9  -1   32.60    4.40
   6  -9   1   19.80    5.10
  -6   9  -1   22.70    3.60
  -7  -9  -1    9.30    3.40
  -7  -9  -1   16.50    4.50
   7  -9   1   11.10    4.50
  -7   9  -1   20.60    3.90
  -8  -9  -1    0.30    3.70
   8  -9   1    0.50    4.20
   7 -10  -1    4.00    4.40
  -7 -10   1    9.30    4.20
  -6 -10   1   15.00    4.30
   6 -10  -1   18.80    5.00
  -6 -10   1   25.60    3.80
  -6  10   1   22.30    4.00
   5 -10  -1   -1.40    2.90
  -5 -10   1    3.30    2.50
  -5 -10   1    3.40    3.10
  -5  10   1    6.50    2.80
  -4 -10   1   33.60    4.60
   4 -10  -1   33.00    5.30
  -4 -10   1   35.60    4.40
   3 -10  -1    4.40    3.40
  -3 -10   1    6.40    2.70
  -3 -10   1    2.70    2.60
   2 -10  -1   -4.60    2.50
  -2 -10   1    2.00    2.60
   1 -10  -1  312.17   12.50
   0  10  -1   47.40    4.00
   1 -10   1   35.80    5.40
  -1 -10  -1   30.90    4.40
  -1  10  -1   36.00    3.40
   2 -10   1  658.53   20.30
  -2 -10  -1  661.83   18.50
   3 -10   1  146.09    9.30
  -3 -10  -1  151.78    7.90
  -3 -10  -1  168.98    8.10
   4 -10   1    5.90    3.50
  -4 -10  -1   10.80    3.60
  -4 -10  -1   11.70    3.40
  -4  10  -1   14.70    2.70
  -5 -10  -1   10.90    3.40
   5 -10   1   14.30    4.60
  -5 -10  -1   11.10    3.70
  -5  10  -1   12.00    2.90
  -6 -10  -1   82.39    6.50
   6 -10   1   72.19    8.00
  -6 -10  -1   82.09    7.80
  -7 -10  -1  153.68    9.90
   7 -10   1  140.59   10.30
   6 -11  -1   30.10    5.90
  -6 -11   1   29.60    5.10
  -5 -11   1    4.30    2.90
   5 -11  -1    4.10    3.90
  -5 -11   1    1.10    3.10
   4 -11  -1   24.90    5.30
  -4 -11   1   21.10    4.00
  -4 -11   1   21.20    3.80
  -3 -11   1   33.10    4.60
   3 -11  -1   31.00    5.40
  -2 -11   1  242.48   10.20
   2 -11  -1  261.67   12.00
   1 -11  -1    4.90    3.50
  -1 -11  -1  310.77   12.00
   1 -11   1  335.67   14.00
   2 -11   1   11.20    4.50
  -2 -11  -1   11.60    3.70
  -3 -11  -1    0.50    2.90
   3 -11   1    3.30    3.60
   4 -11   1   -1.60    3.80
  -4 -11  -1    6.30    3.20
  -4 -11  -1    3.40    3.20
   5 -11   1  122.99    9.20
  -5 -11  -1  139.39    7.90
  -5 -11  -1  129.69    8.30
  -6 -11  -1    9.50    4.10
   6 -11   1   11.10    5.10
  -6 -11  -1   10.90    3.80
  -5 -12   1    1.00    3.30
   5 -12  -1    6.30    4.40
  -5 -12   1   -5.10    3.10
  -4 -12   1   -1.90    2.80
   4 -12  -1   -8.30    3.50
  -3 -12   1   51.89    5.70
   3 -12  -1   40.90    6.20
  -2 -12   1   26.20    4.50
   2 -12  -1   39.00    5.90
  -1 -12   1  165.98    9.20
   1 -12  -1  190.78   10.70
   0 -12   1   25.30    5.20
  -1 -12  -1  129.29    8.30
   1 -12   1  117.29    8.80
  -2 -12  -1   -0.40    3.10
   2 -12   1    3.60    3.80
  -3 -12  -1    1.90    3.40
   3 -12   1    3.60    3.80
  -4 -12  -1   20.40    4.40
   4 -12   1   17.90    5.10
  -5 -12  -1   22.90    4.90
  -5 -12  -1   20.60    4.50
   5 -12   1   22.50    6.00
  -4 -13   1   75.39    6.90
   4 -13  -1   73.69    8.30
  -3 -13   1   38.90    5.60
   3 -13  -1   35.60    6.40
  -2 -13   1   58.99    6.40
   2 -13  -1   43.10    6.70
  -1 -13   1   67.39    6.90
   1 -13  -1   77.39    8.30
   0 -13   1   51.39    7.10
   0 -13  -1   46.80    6.60
   0 -13  -1   53.89    6.70
  -1 -13  -1   12.00    4.30
   1 -13   1    7.70    4.50
   2 -13   1    0.20    4.10
  -2 -13  -1   -0.50    3.40
   3 -13   1   57.89    7.80
  -3 -13  -1   48.20    6.20
  -4 -13  -1   47.30    6.00
   4 -13   1   49.60    7.50
   1 -14  -1    2.60    4.30
  -1 -14   1    4.30    3.80
  -1 -14   1   10.70    4.50
   0 -14  -1    6.90    4.30
   0 -14  -1    1.60    4.20
   0 -14   1    0.10    3.70
   1 -14   1   20.80    5.70
  -1 -14  -1   11.50    4.50
 -10   0   2   18.10    4.90
   9   0  -2   -2.60    2.60
  -9   0   2   -2.90    3.30
   8   0  -2  476.05   15.50
  -8   0   2  514.15   16.60
  -7   0   2    2.20    2.60
   7   0  -2    0.60    2.40
   7   0  -2    2.20    1.70
   6   0  -2    2.00    2.30
   6   0  -2    3.60    1.60
  -6   0   2    3.30    2.30
  -5   0   2   -1.80    1.60
  -5   0   2    1.20    2.10
   5   0  -2    1.90    1.30
   5   0  -2    1.40    1.90
  -4   0   2 2173.78   43.20
  -4   0   2 2138.69   43.80
   4   0  -2 2160.48   42.00
   4   0  -2 2106.39   43.70
   4   0  -2 2153.78   43.20
   3   0  -2    1.60    1.40
   3   0  -2    0.40    1.30
   3   0  -2    0.50    0.90
  -3   0   2   -0.50    1.20
  -3   0   2   -0.20    1.50
  -2   0   2 6445.56  129.69
  -2   0   2 6734.53  128.79
   2   0  -2 6675.93  126.09
   2   0  -2 6860.21  126.09
  -1   0   2   -1.40    0.40
   1   0  -2   -1.40    0.40
   0   0   2  -14.40    0.40
   0   0  -2  -14.30    0.40
   0   0  -2  -14.10    0.40
   0   0   2  -14.60    0.40
  -1   0  -2   -0.20    1.00
  -1   0  -2    0.80    0.80
  -1   0  -2   -0.40    0.90
   1   0   2    0.50    0.80
   1   0   2   -0.70    0.90
   1   0   2    0.70    0.90
  -2   0  -2 2881.71   56.79
  -2   0  -2 2881.91   56.79
   2   0   2 2997.70   57.29
   2   0   2 2968.20   56.79
  -2   0  -2 3023.60   57.29
   2   0   2 2957.00   56.79
  -3   0  -2    1.10    1.70
  -3   0  -2   -0.30    1.50
  -3   0  -2   -0.80    1.60
   3   0   2    1.00    1.40
   3   0   2    0.10    1.40
   3   0   2   -1.50    1.70
  -4   0  -2   10.60    2.20
   4   0   2   17.50    2.60
   4   0   2   16.90    2.90
  -4   0  -2   17.60    2.90
  -4   0  -2   14.10    2.70
   4   0   2   17.00    2.30
   5   0   2    1.80    1.60
   5   0   2   -2.30    1.90
  -5   0  -2   -0.60    2.10
   6   0   2   15.60    3.30
  -6   0  -2   17.70    3.30
  -7   0  -2    1.50    2.90
   7   0   2    0.80    2.70
  -8   0  -2  457.55   15.60
   8   0   2  447.36   15.60
  -9   0  -2   -2.20    3.00
   9   0   2    2.20    3.30
  10   0   2   26.30    5.60
 -10   0  -2   29.60    5.80
 -10  -1   2    4.00    4.20
  10  -1  -2   -2.50    3.10
 -10   1   2   -4.20    3.30
  -9  -1   2   21.00    4.90
   9  -1  -2   11.20    3.90
  -9   1   2   12.10    4.30
   8  -1  -2   17.40    3.80
  -8  -1   2   15.00    4.10
  -8   1   2   14.20    3.80
   7  -1  -2   45.30    5.00
   7  -1  -2   47.80    4.50
  -7  -1   2   45.20    5.30
  -7   1   2   32.50    4.30
   7   1  -2   46.10    3.70
   6  -1  -2  106.59    5.00
  -6  -1   2  102.49    6.10
   6  -1  -2   96.19    5.70
  -6   1   2  111.59    6.40
   6   1  -2  104.29    5.80
   6   1  -2  109.99    4.60
  -5  -1   2  594.14   15.50
   5  -1  -2  595.94   13.90
   5  -1  -2  567.24   14.60
  -5  -1   2  569.74   14.70
   5   1  -2  550.84   14.70
  -5   1   2  580.84   14.60
  -5   1   2  566.54   15.20
   5   1  -2  581.74   13.10
  -4  -1   2 1321.97   28.40
   4  -1  -2 1352.66   27.90
  -4  -1   2 1323.17   27.80
  -4   1   2 1302.77   28.30
  -4   1   2 1307.67   27.70
   4   1  -2 1321.27   26.30
   4   1  -2 1297.27   27.80
   4   1  -2 1296.77   28.30
  -3  -1   2  271.57    8.00
   3  -1  -2  286.47    7.50
  -3  -1   2  271.77    7.50
   3   1  -2  276.67    6.30
   3   1  -2  268.17    7.90
  -3   1   2  278.37    7.40
  -3   1   2  280.67    7.90
  -2  -1   2  440.46    9.80
   2  -1  -2  442.76    9.70
  -2  -1   2  433.36   10.30
  -2   1   2  433.56    9.60
   2   1  -2  437.76    8.70
   2   1  -2  447.76   10.20
  -1  -1   2 5643.44  105.19
   1  -1  -2 5697.63  107.49
  -1   1   2 5283.17  105.69
   1   1  -2 5645.54  107.29
  -1  -1  -2   -1.80    1.20
  -1  -1  -2   -5.50    1.10
   1  -1   2   -5.00    1.10
  -1  -1  -2   -4.20    1.00
   1  -1   2   -2.40    0.70
   1  -1   2   -4.00    0.90
   1   1   2   -3.10    1.20
  -1   1  -2   -2.30    1.10
  -1   1  -2   -2.20    0.70
   1   1   2   -3.00    1.00
  -2  -1  -2  494.35   11.90
   2  -1   2  521.85   11.60
  -2  -1  -2  505.15   11.50
  -2  -1  -2  524.65   11.90
   2  -1   2  502.05   11.10
   2  -1   2  501.05   11.90
   2   1   2  498.75   11.70
   2   1   2  491.15   11.90
  -2   1  -2  497.85   11.10
   2   1   2  499.55   11.30
  -2   1  -2  517.85   12.00
  -3  -1  -2   39.00    3.30
   3  -1   2   37.30    2.90
   3  -1   2   33.30    3.20
   3  -1   2   34.60    2.80
  -3  -1  -2   36.40    3.10
  -3  -1  -2   34.60    2.70
   3   1   2   32.90    2.70
  -3   1  -2   31.50    3.00
  -3   1  -2   29.50    2.70
   3   1   2   33.60    2.90
   3   1   2   36.70    3.40
   4  -1   2  645.54   15.80
   4  -1   2  677.53   16.80
  -4  -1  -2  673.33   16.50
  -4  -1  -2  682.93   16.70
  -4  -1  -2  681.43   15.80
   4  -1   2  689.63   16.00
   4   1   2  669.93   15.50
   4   1   2  660.13   16.70
   4   1   2  679.73   16.40
  -4   1  -2  654.33   15.90
  -4   1  -2  688.03   16.70
  -5  -1  -2  597.74   15.70
  -5  -1  -2  573.04   14.50
   5  -1   2  551.44   15.60
   5  -1   2  566.44   14.60
   5   1   2  601.64   14.40
   5   1   2  573.84   15.70
  -5   1  -2  566.14   15.00
   6  -1   2  477.45   14.70
  -6  -1  -2  476.95   14.50
  -6  -1  -2  489.65   13.40
   6   1   2  484.65   14.80
   6   1   2  528.35   14.50
  -6   1  -2  512.15   14.40
  -7  -1  -2   60.69    6.00
   7  -1   2   61.89    6.10
   7   1   2   55.39    5.90
  -7   1  -2   61.89    5.80
   8  -1   2   -1.80    2.80
  -8  -1  -2    4.40    3.40
  -8   1  -2   -0.90    2.70
   8   1   2    2.40    3.10
   9  -1   2    7.00    3.60
  -9  -1  -2    4.20    4.10
   9   1   2   -2.00    3.00
  -9   1  -2   13.90    4.20
 -10  -1  -2   71.49    8.00
  10  -1   2   59.39    7.40
 -10   1  -2   67.59    7.90
  10  -2  -2   14.60    4.60
 -10  -2   2    8.30    4.70
 -10   2   2   11.40    4.30
  -9  -2   2   60.59    6.80
   9  -2  -2   60.79    6.60
  -9   2   2   69.79    7.10
  -8  -2   2   20.70    4.20
   8  -2  -2   16.50    3.70
   8   2  -2   19.00    2.80
  -8   2   2   20.00    4.20
  -7  -2   2    3.30    2.80
   7  -2  -2    4.60    2.90
  -7   2   2    3.40    2.70
   7   2  -2    7.90    2.00
   6  -2  -2    1.10    2.30
  -6  -2   2    1.00    2.30
   6  -2  -2    2.50    1.80
   6   2  -2    0.40    1.20
  -6   2   2   -1.10    2.10
  -5  -2   2  354.96   10.80
  -5  -2   2  359.86   11.30
   5  -2  -2  358.56   10.80
  -5   2   2  364.96   11.00
   5   2  -2  376.66    9.00
  -5   2   2  374.36   10.80
  -4  -2   2 1081.39   21.90
  -4  -2   2 1132.29   24.50
  -4  -2   2 1080.09   23.90
   4  -2  -2 1051.69   23.60
  -4   2   2 1050.59   23.50
  -4   2   2 1073.09   24.00
   4   2  -2 1089.59   21.90
   4   2  -2 1160.88   24.50
  -3  -2   2 1124.99   23.80
   3  -2  -2 1092.09   23.20
  -3  -2   2 1083.69   21.60
  -3  -2   2 1111.59   23.40
   3   2  -2 1089.49   21.60
  -3   2   2 1142.19   23.70
  -3   2   2 1096.29   23.10
   3   2  -2 1104.89   23.60
  -2  -2   2  322.37    6.60
   2  -2  -2  324.37    7.90
  -2  -2   2  312.47    8.10
  -2   2   2  305.17    7.70
   2   2  -2  305.87    7.90
  -1  -2   2    0.70    0.90
   1   2  -2    1.10    0.90
   0  -2  -2  250.87    6.20
   0  -2   2  238.18    4.80
   0   2  -2  233.98    4.80
  -1  -2  -2 2191.18   42.40
  -1  -2  -2 2152.68   42.60
   1  -2   2 2214.08   42.80
  -1   2  -2 2192.78   41.10
   1   2   2 2246.18   42.70
  -1   2  -2 2149.98   42.70
   1   2   2 2145.19   42.30
   2  -2   2  843.12   18.60
  -2  -2  -2  809.22   18.30
  -2  -2  -2  873.21   18.60
  -2  -2  -2  835.52   17.90
   2  -2   2  838.02   17.20
  -2   2  -2  851.61   17.20
   2   2   2  834.02   18.30
  -2   2  -2  847.42   18.50
   2   2   2  867.11   17.90
   3  -2   2  343.17    9.20
  -3  -2  -2  322.77    9.50
   3  -2   2  326.87    8.50
   3  -2   2  329.27    9.70
  -3  -2  -2  351.06    9.60
  -3  -2  -2  326.07    8.80
  -3   2  -2  334.37    8.60
  -3   2  -2  340.97    9.60
   3   2   2  331.67    8.70
   3   2   2  326.37    9.40
   4  -2   2  447.66   11.40
  -4  -2  -2  409.36   10.90
  -4  -2  -2  409.86   11.80
   4  -2   2  407.56   11.90
   4  -2   2  410.56   10.80
  -4  -2  -2  418.16   12.00
   4   2   2  411.66   11.60
  -4   2  -2  412.46   11.80
  -4   2  -2  403.96   10.90
   4   2   2  428.26   10.80
   5  -2   2   32.40    3.30
  -5  -2  -2   38.80    4.30
   5  -2   2   38.30    3.70
   5  -2   2   38.90    4.10
  -5  -2  -2   28.60    3.10
   5   2   2   38.10    3.40
  -5   2  -2   39.90    3.80
  -6  -2  -2  193.78    8.50
  -6  -2  -2  188.08    7.30
   6  -2   2  181.88    8.40
   6   2   2  185.38    7.10
  -6   2  -2  193.08    8.00
  -7  -2  -2   41.40    4.20
   7  -2   2   49.00    5.60
  -7  -2  -2   37.60    5.00
  -7   2  -2   45.70    5.00
   8  -2   2   10.60    3.80
  -8  -2  -2   17.70    4.30
  -8   2  -2   16.20    3.90
  -9  -2  -2   33.60    5.70
   9  -2   2   22.80    5.20
  -9   2  -2   41.80    5.90
  10  -2   2    2.30    3.90
 -10  -2  -2    2.80    4.10
 -10   2  -2    2.80    4.10
  10  -3  -2   68.19    7.50
 -10  -3   2   64.29    7.80
 -10   3   2   65.59    7.70
  -9  -3   2   -1.50    3.30
   9  -3  -2    0.00    3.20
  -9   3   2    5.70    3.80
   8  -3  -2  889.41   23.90
  -8  -3   2  884.11   24.60
  -8   3   2  897.91   24.00
   7  -3  -2   50.99    5.20
  -7  -3   2   51.09    5.50
   7   3  -2   55.29    3.50
  -7   3   2   52.39    5.20
  -6  -3   2   24.40    2.40
   6  -3  -2   20.60    3.30
  -6  -3   2   21.50    3.70
   6   3  -2   24.60    2.40
  -6   3   2   30.70    3.80
  -5  -3   2    0.60    2.00
  -5  -3   2    1.20    1.10
   5  -3  -2   -0.90    1.90
   5   3  -2    1.10    1.10
  -5   3   2    3.70    2.20
  -5   3   2   -1.60    1.50
  -4  -3   2  293.57    9.10
   4  -3  -2  307.47    9.30
  -4  -3   2  304.87    7.40
  -4   3   2  302.07    9.20
   4   3  -2  305.37    9.50
   4   3  -2  299.67    7.30
  -4   3   2  298.87    9.00
  -3  -3   2  433.86   11.40
  -3  -3   2  434.36    9.60
   3  -3  -2  437.76   11.20
  -3   3   2  448.16   11.20
   3   3  -2  452.45    9.60
   3   3  -2  428.06   11.30
   2  -3  -2   -0.10    1.50
  -2  -3   2   -0.20    0.90
  -2  -3   2    1.20    1.40
   2   3  -2    0.80    1.40
  -1  -3   2  797.42   16.30
   1   3  -2  785.92   16.20
   0  -3   2 2392.66   44.80
   0   3   2 2338.17   46.20
   0   3  -2 2400.66   44.80
  -1  -3  -2   25.20    2.40
  -1  -3  -2   28.20    2.40
   1  -3   2   33.00    2.90
  -1   3  -2   31.50    1.30
   1   3   2   29.40    2.50
  -1   3  -2   31.20    2.70
   1   3   2   31.90    2.50
   2  -3   2    6.30    2.00
  -2  -3  -2    5.60    1.90
  -2  -3  -2    6.00    1.80
  -2   3  -2    4.90    1.10
  -2   3  -2    8.70    2.00
   2   3   2    5.70    1.50
   2   3   2    7.90    1.90
  -3  -3  -2  123.79    4.80
  -3  -3  -2  109.79    5.60
  -3  -3  -2  111.89    5.30
   3   3   2  115.19    4.60
  -3   3  -2  118.89    5.40
   3   3   2  125.29    5.40
  -3   3  -2  115.19    4.40
   4  -3   2  260.37    7.80
  -4  -3  -2  262.87    8.10
   4  -3   2  256.07    8.30
  -4  -3  -2  276.27    9.30
   4  -3   2  260.87    9.20
   4   3   2  256.77    7.80
  -4   3  -2  260.27    7.90
   5  -3   2   55.09    4.00
   5  -3   2   49.99    4.80
  -5  -3  -2   69.09    5.70
  -5  -3  -2   61.29    4.00
  -5   3  -2   53.89    4.20
   5   3   2   51.69    3.60
  -6  -3  -2   14.00    2.70
  -6  -3  -2   23.80    4.00
   6  -3   2   17.30    3.70
   6   3   2   24.40    3.40
  -6   3  -2   17.70    3.20
  -7  -3  -2  311.97   10.60
   7  -3   2  320.37   12.60
  -7  -3  -2  338.47   12.90
  -7   3  -2  343.57   11.80
  -8  -3  -2    2.90    2.40
   8  -3   2   -2.70    2.80
  -8  -3  -2   -2.40    3.00
  -8   3  -2   -0.70    2.60
  -9  -3  -2   62.89    7.30
   9  -3   2   73.99    7.80
  -9   3  -2   86.89    7.70
  10  -3   2    0.60    3.80
 -10  -3  -2    2.90    4.40
 -10   3  -2   -3.50    3.80
 -10  -4   2    2.40    4.20
  10  -4  -2    2.40    3.90
 -10   4   2    4.20    3.90
   9  -4  -2   53.39    6.50
  -9  -4   2   66.09    7.40
  -9   4   2   50.49    6.10
  -8  -4   2   69.79    7.00
   8  -4  -2   78.89    6.90
  -8   4   2   76.29    6.80
   7  -4  -2  166.68    8.50
  -7  -4   2  171.68    6.10
  -7  -4   2  165.08    9.00
   7   4  -2  149.19    5.80
  -7   4   2  167.68    8.30
  -6  -4   2   42.40    4.90
  -6  -4   2   46.10    3.10
   6  -4  -2   40.20    4.40
   6   4  -2   44.70    3.00
  -6   4   2   48.40    4.80
  -5  -4   2  331.17    8.60
  -5  -4   2  324.17   11.20
   5  -4  -2  344.57   11.00
  -5   4   2  345.27   10.70
   5   4  -2  332.67    8.50
  -4  -4   2   24.70    2.10
   4  -4  -2   19.00    2.90
  -4  -4   2   33.80    3.70
   4   4  -2   25.00    3.60
  -4   4   2   25.00    3.10
  -4   4   2   21.00    2.90
   3  -4  -2   17.50    2.70
  -3  -4   2   17.70    1.80
  -3  -4   2   19.30    2.90
  -3   4   2   15.20    2.40
   3   4  -2   20.40    2.60
  -2  -4   2  200.18    6.30
  -2  -4   2  193.08    5.50
   2  -4  -2  201.28    6.80
   2   4  -2  199.08    6.20
  -1  -4   2  451.65   10.20
   1   4  -2  440.66   10.10
   0   4   2 1694.73   34.20
   0   4  -2 1710.63   32.70
  -1  -4  -2 3927.41   74.29
   1  -4   2 3796.12   74.79
  -1  -4  -2 3791.02   74.19
   1   4   2 3844.32   74.19
  -2  -4  -2  985.30   21.50
  -2  -4  -2  971.90   21.00
   2  -4   2  931.31   21.80
  -2   4  -2  967.70   19.40
   2   4   2  974.40   20.90
   2   4   2  980.10   21.50
  -2   4  -2  944.61   21.80
  -3  -4  -2  915.41   21.40
   3  -4   2  934.41   21.90
  -3  -4  -2  918.31   20.60
  -3   4  -2  928.71   21.60
  -3   4  -2  931.51   19.50
   3   4   2  930.61   21.40
   3   4   2  923.11   20.40
   4  -4   2  101.39    5.80
  -4  -4  -2   93.49    4.70
  -4  -4  -2  101.39    5.60
  -4   4  -2   98.69    4.50
   4   4   2   88.49    4.50
  -5  -4  -2   -1.90    1.60
  -5  -4  -2   -1.40    2.20
   5  -4   2   -1.80    2.20
   5   4   2    2.00    1.70
  -5   4  -2   -1.40    1.50
  -6  -4  -2   68.19    6.10
  -6  -4  -2   54.19    4.50
   6  -4   2   53.19    5.50
  -6   4  -2   56.79    4.80
  -7  -4  -2   -0.10    3.00
  -7  -4  -2    0.70    2.20
   7  -4   2    3.50    3.30
  -7   4  -2   -0.30    2.40
  -8  -4  -2  120.49    8.50
   8  -4   2  136.59    8.90
  -8  -4  -2  131.89    7.00
  -8   4  -2  138.39    8.00
  -9  -4  -2   20.10    3.90
   9  -4   2   15.00    4.60
  -9  -4  -2   21.80    5.00
  -9   4  -2   21.80    4.80
  10  -4   2    6.90    4.40
 -10  -4  -2    9.70    4.80
 -10   4  -2   12.60    4.70
  10  -5  -2   34.30    6.20
 -10  -5   2   29.40    6.20
 -10   5   2   48.80    6.80
   9  -5  -2    3.30    3.70
  -9  -5   2    1.40    3.60
  -9   5   2    3.70    3.30
  -8  -5   2   -2.10    3.00
   8  -5  -2   -2.10    3.20
  -8   5   2   -0.60    2.90
  -7  -5   2    4.10    3.40
   7  -5  -2    9.10    3.30
  -7  -5   2    3.60    1.80
  -7   5   2   11.10    3.30
   7   5  -2    3.30    1.80
  -6  -5   2  782.62   17.80
  -6  -5   2  796.12   21.30
   6  -5  -2  784.12   20.90
   6   5  -2  800.62   17.70
  -6   5   2  789.12   20.40
   5  -5  -2   82.89    5.50
  -5  -5   2   96.59    5.90
  -5  -5   2   89.39    4.00
  -5   5   2   92.19    5.40
  -4  -5   2    5.90    2.40
  -4  -5   2    6.20    1.50
   4  -5  -2    6.90    2.50
  -4   5   2    3.00    2.00
   3  -5  -2  414.46   11.60
  -3  -5   2  399.36    9.90
  -3  -5   2  400.66   11.10
   3   5  -2  386.56   10.80
  -2  -5   2   34.00    3.00
  -2  -5   2   21.80    2.30
   2  -5  -2   31.80    3.40
   2   5  -2   23.50    2.50
  -1  -5   2  233.98    6.50
   1   5  -2  230.28    6.40
   0   5   2  231.98    7.20
   0   5  -2  230.38    5.90
  -1  -5  -2 1269.17   26.60
  -1  -5  -2 1233.38   26.70
   1   5   2 1207.58   26.40
  -1   5  -2 1270.97   24.40
  -2  -5  -2   60.19    3.80
   2  -5   2   49.99    4.30
  -2  -5  -2   59.69    4.40
  -2   5  -2   56.99    2.60
   2   5   2   60.29    4.10
  -3  -5  -2  523.85   14.20
   3  -5   2  516.85   14.50
  -3  -5  -2  515.05   13.30
   3   5   2  541.25   13.40
  -3   5  -2  529.05   12.10
  -4  -5  -2   43.80    3.90
   4  -5   2   49.60    4.90
  -4  -5  -2   43.10    4.40
  -4   5  -2   42.40    3.20
   4   5   2   47.40    3.80
  -5  -5  -2    2.70    2.60
   5  -5   2   -1.70    2.30
  -5  -5  -2    1.30    1.90
  -5   5  -2   -1.10    1.70
   5   5   2   -0.70    1.50
  -6  -5  -2   13.20    3.70
   6  -5   2   15.50    4.00
  -6  -5  -2   16.30    3.00
  -6   5  -2   13.20    2.80
   7  -5   2   -4.70    3.00
  -7  -5  -2   -4.90    2.60
  -7  -5  -2   -0.30    2.10
  -7   5  -2    0.60    2.40
  -8  -5  -2   37.00    4.40
  -8  -5  -2   29.30    5.40
   8  -5   2   26.00    5.10
  -8   5  -2   29.60    4.50
   9  -5   2    1.30    3.70
  -9  -5  -2    2.30    2.70
  -9  -5  -2    3.90    4.10
  -9   5  -2    4.30    3.60
 -10  -5  -2  122.29   10.60
  10  -5   2  142.59   11.70
 -10   5  -2  131.99    9.30
  -9  -6   2   76.99    8.30
   9  -6  -2   68.19    7.30
  -9   6   2   59.59    6.60
   8  -6  -2   -0.30    3.10
  -8  -6   2    8.50    3.90
  -8   6   2   -0.10    3.20
  -7  -6   2   79.99    7.40
   7  -6  -2   69.99    6.70
  -7  -6   2   75.59    4.30
  -7   6   2   71.49    6.10
  -6  -6   2  138.89    5.50
   6  -6  -2  136.09    7.60
  -6  -6   2  135.59    7.70
  -6   6   2  127.39    6.90
   5  -6  -2   15.70    3.50
  -5  -6   2   12.40    3.20
  -5  -6   2   17.40    2.40
  -5   6   2   16.80    3.00
   4  -6  -2  425.06   13.10
  -4  -6   2  434.36   12.80
  -4  -6   2  418.66   10.80
  -3  -6   2  418.26   10.90
   3  -6  -2  444.66   12.80
  -3  -6   2  430.56   12.00
   3   6  -2  432.26   11.90
  -2  -6   2   32.10    3.10
   2  -6  -2   28.80    3.60
   2   6  -2   25.50    2.80
  -1  -6   2  197.58    6.20
   1   6  -2  208.68    6.20
   0   6  -2   78.59    3.30
   0   6   2   83.99    4.30
  -1  -6  -2  351.96   10.50
   1  -6   2  370.36   11.50
   1   6   2  367.26   10.40
  -1   6  -2  365.66    8.40
  -2  -6  -2  136.09    5.70
  -2  -6  -2  131.09    5.80
   2  -6   2  111.09    6.10
   2   6   2  116.39    5.60
  -3  -6  -2  302.17   10.00
  -3  -6  -2  290.67    9.20
   3  -6   2  279.17   10.40
  -3   6  -2  284.77    7.70
   4  -6   2   41.80    5.00
  -4  -6  -2   41.70    4.50
  -4  -6  -2   46.00    4.10
  -4   6  -2   48.00    3.30
  -5  -6  -2  212.68    8.10
  -5  -6  -2  220.28    9.40
   5  -6   2  206.08    9.50
  -5   6  -2  208.38    7.50
   6  -6   2  274.87   11.60
  -6  -6  -2  274.17   11.20
  -6  -6  -2  254.67    9.40
  -6   6  -2  254.57    9.20
  -7  -6  -2    4.70    2.70
   7  -6   2   14.70    4.10
  -7  -6  -2   13.80    4.20
  -7   6  -2    8.80    2.90
   8  -6   2    0.80    3.50
  -8  -6  -2    3.90    2.60
  -8  -6  -2    5.70    3.80
  -8   6  -2    2.30    3.00
  -9  -6  -2   13.20    4.70
  -9  -6  -2    4.10    3.70
   9  -6   2    6.90    4.20
  -9   6  -2    8.80    3.90
   9  -7  -2   54.19    6.90
  -9  -7   2   46.70    6.80
  -9   7   2   42.60    6.00
  -8  -7   2  201.68   11.30
   8  -7  -2  206.38   11.00
  -8   7   2  204.08   10.10
  -7  -7   2   -1.60    3.30
   7  -7  -2    0.30    3.40
  -7  -7   2    1.90    1.80
  -7   7   2   -0.50    2.90
  -6  -7   2  114.69    7.40
   6  -7  -2  109.69    7.60
  -6  -7   2  110.99    5.20
  -6   7   2  113.09    6.60
  -5  -7   2  227.18    7.50
  -5  -7   2  218.58    9.30
   5  -7  -2  230.98    9.90
  -5   7   2  216.78    8.60
  -4  -7   2  273.97    9.90
   4  -7  -2  262.47   10.40
  -4  -7   2  277.07    8.40
  -3  -7   2   47.70    3.70
   3  -7  -2   50.39    4.90
  -3  -7   2   43.70    4.00
  -2  -7   2  123.39    5.50
   2  -7  -2  116.89    6.60
   2   7  -2  123.49    5.30
  -1  -7   2  379.66    9.80
  -1   7   2  373.26   10.40
   1   7  -2  369.66    9.80
   0   7  -2    2.20    1.40
   0   7   2    2.30    1.80
   1  -7   2   60.89    5.20
  -1  -7  -2   43.80    4.20
   1   7   2   40.70    3.80
  -1   7  -2   43.20    2.60
   2  -7   2   70.49    5.40
  -2  -7  -2   74.59    5.10
  -2  -7  -2   71.99    4.90
  -3  -7  -2  102.29    5.60
   3  -7   2  119.29    6.90
  -3  -7  -2  115.49    6.10
  -3   7  -2  109.79    4.30
  -4  -7  -2   -1.60    2.30
  -4  -7  -2    3.70    2.40
   4  -7   2    3.80    2.80
  -4   7  -2    5.70    1.80
  -5  -7  -2   -0.30    2.70
  -5  -7  -2    0.40    2.10
   5  -7   2   -1.00    2.50
  -5   7  -2    1.20    1.80
  -6  -7  -2   67.19    6.60
  -6  -7  -2   65.79    5.40
   6  -7   2   73.39    7.40
  -6   7  -2   73.59    5.00
  -7  -7  -2    6.40    2.80
   7  -7   2    7.60    3.90
  -7  -7  -2    0.20    3.40
  -7   7  -2    8.40    2.90
  -8  -7  -2   47.10    5.00
   8  -7   2   46.10    6.90
  -8  -7  -2   38.50    6.20
  -8   7  -2   44.60    5.30
  -9  -7  -2    1.10    4.00
   9  -7   2    9.10    4.80
  -9   7  -2    0.50    3.50
   9  -8  -2   61.59    7.80
  -9  -8   2   64.69    7.80
  -9   8   2   69.99    7.30
  -8  -8   2   32.90    5.80
   8  -8  -2   18.90    5.30
  -8   8   2   16.10    4.30
  -7  -8   2    9.40    4.00
   7  -8  -2   12.40    4.40
  -7   8   2    4.80    3.30
  -6  -8   2   49.60    4.20
  -6  -8   2   44.10    5.80
   6  -8  -2   43.70    5.70
  -6   8   2   47.60    5.00
  -5  -8   2  146.69    7.80
  -5  -8   2  128.99    5.90
   5  -8  -2  113.39    7.40
  -5   8   2  121.49    6.70
  -4  -8   2   19.60    2.90
   4  -8  -2   25.30    4.30
  -4  -8   2   18.20    3.50
  -3  -8   2   75.29    4.60
   3  -8  -2   72.29    6.30
  -3  -8   2   67.79    4.90
  -2  -8   2   10.70    2.40
   2  -8  -2   12.70    3.30
   2   8  -2   11.70    2.40
   1   8  -2   -1.70    1.40
  -1   8   2   -1.50    1.60
   0   8  -2   71.19    3.70
   0   8   2   79.19    4.90
   1  -8   2   15.60    3.40
  -1  -8  -2   12.20    3.10
  -1   8  -2   12.50    1.80
  -2  -8  -2  288.07   10.00
   2  -8   2  269.77   10.80
  -2   8  -2  282.87    7.60
  -3  -8  -2    4.90    2.60
   3  -8   2    3.20    2.90
  -3  -8  -2   18.20    3.30
  -3   8  -2   14.90    2.00
  -4  -8  -2   32.90    4.40
   4  -8   2   36.30    5.10
  -4  -8  -2   41.90    4.60
  -4   8  -2   37.80    3.20
  -5  -8  -2    0.50    2.80
   5  -8   2   -1.00    3.10
  -5  -8  -2    3.60    2.50
  -5   8  -2    2.40    1.90
   6  -8   2    4.00    3.60
  -6  -8  -2   -0.40    3.00
  -6  -8  -2   -0.30    2.40
  -6   8  -2    0.90    2.10
  -7  -8  -2   18.60    3.80
  -7  -8  -2   13.30    4.20
   7  -8   2    9.70    4.30
  -7   8  -2    7.80    3.10
  -8  -8  -2   32.20    6.00
   8  -8   2   39.00    6.50
  -8  -8  -2   33.00    4.70
  -8   8  -2   36.10    5.80
  -8  -9   2   12.60    4.70
   8  -9  -2    8.00    4.90
  -8   9   2    2.90    3.60
   7  -9  -2   24.50    5.40
  -7  -9   2   39.00    6.00
  -7   9   2   37.40    5.20
   6  -9  -2  383.46   14.90
  -6  -9   2  382.16   14.30
  -6  -9   2  378.96   11.50
  -6   9   2  384.86   13.00
  -5  -9   2   11.50    2.80
   5  -9  -2   12.60    3.80
  -5  -9   2   15.70    3.80
  -5   9   2   10.20    3.00
   4  -9  -2    0.30    3.10
  -4  -9   2    8.70    2.50
  -4  -9   2    5.30    2.90
  -3  -9   2   10.80    2.80
  -3  -9   2    7.60    2.50
   3  -9  -2   14.10    3.80
  -2  -9   2    2.40    2.00
   2  -9  -2   -1.80    2.50
  -2  -9   2    0.10    2.10
   1   9  -2   15.70    2.60
   0   9  -2    6.30    1.90
   1  -9   2  453.35   15.10
  -1  -9  -2  424.66   13.50
  -1   9  -2  419.46   10.70
  -2  -9  -2   62.29    5.40
   2  -9   2   45.20    5.60
  -2   9  -2   49.30    3.30
  -3  -9  -2   37.90    4.70
  -3  -9  -2   33.60    4.40
   3  -9   2   34.90    5.10
  -3   9  -2   34.00    2.90
  -3   9  -2   33.30    2.80
  -4  -9  -2    7.40    3.30
  -4  -9  -2    6.70    2.80
   4  -9   2    5.40    3.40
  -4   9  -2    3.40    1.70
   5  -9   2   37.80    5.70
  -5  -9  -2   44.80    4.90
  -5  -9  -2   33.40    5.00
  -5   9  -2   43.50    3.90
   6  -9   2  182.08   10.50
  -6  -9  -2  167.18    8.40
  -6  -9  -2  157.38    9.40
  -6   9  -2  169.38    7.40
  -7  -9  -2   12.90    4.80
   7  -9   2    7.30    4.20
  -7  -9  -2    6.70    3.10
   8  -9   2   23.80    5.80
  -8  -9  -2   32.20    6.40
  -7 -10   2   15.10    4.60
   7 -10  -2   12.70    4.70
  -7  10   2   11.40    4.00
   6 -10  -2    5.00    4.20
  -6 -10   2   -1.30    3.20
  -6  10   2    1.80    2.90
  -5 -10   2   58.09    5.10
  -5 -10   2   38.90    5.20
   5 -10  -2   57.29    6.70
  -5  10   2   56.99    5.40
   4 -10  -2   13.70    4.20
  -4 -10   2   16.30    3.20
  -4 -10   2   19.00    3.70
  -3 -10   2    4.60    2.50
  -3 -10   2    2.20    2.50
   3 -10  -2    2.30    3.30
  -2 -10   2  111.69    6.50
   2 -10  -2  127.09    8.00
   1  10  -2   32.80    3.50
   0  10  -2   16.80    2.60
   1 -10   2    3.30    3.20
  -1 -10  -2    6.50    3.10
  -1  10  -2    4.00    2.00
   2 -10   2   10.20    3.90
  -2 -10  -2    5.70    2.80
   3 -10   2   19.80    4.50
  -3 -10  -2   15.90    3.70
  -3  10  -2   16.40    2.30
   4 -10   2   10.00    3.80
  -4 -10  -2   14.80    3.60
  -4 -10  -2    8.50    3.30
  -4  10  -2    6.10    2.10
  -5 -10  -2   10.40    3.90
  -5 -10  -2    9.00    3.40
   5 -10   2   10.10    4.00
  -6 -10  -2    7.10    3.90
  -6 -10  -2    6.40    3.20
   6 -10   2    2.00    3.70
  -7 -10  -2   76.59    8.40
  -7 -10  -2   81.59    7.00
   7 -10   2   90.09    9.00
   6 -11  -2   -4.30    4.00
  -6 -11   2    1.50    3.40
  -5 -11   2   28.60    4.20
  -5 -11   2   23.60    4.40
   5 -11  -2   16.00    4.90
  -5  11   2   24.60    4.10
   4 -11  -2    6.20    4.10
  -4 -11   2   11.60    3.50
  -4 -11   2   17.90    3.60
  -3 -11   2  113.19    6.80
   3 -11  -2  118.29    8.40
   2 -11  -2    0.90    3.30
  -2 -11   2   -1.50    2.50
   1 -11  -2   44.30    6.10
   0 -11   2   40.70    5.80
   1 -11   2   25.70    5.20
  -1 -11  -2   30.60    4.80
  -2 -11  -2   86.29    7.10
   2 -11   2   87.49    8.00
  -3 -11  -2   16.10    3.90
   3 -11   2   21.10    4.90
  -4 -11  -2    0.60    3.10
   4 -11   2    2.20    3.70
  -5 -11  -2   30.10    5.10
   5 -11   2   14.90    4.90
  -5 -11  -2   24.40    4.40
   6 -11   2   17.10    5.30
  -6 -11  -2   20.30    5.10
  -6 -11  -2   24.30    4.50
   5 -12  -2   54.29    7.30
  -5 -12   2   55.69    6.20
   4 -12  -2  164.78   10.50
  -4 -12   2  168.78    8.50
  -4 -12   2  165.38    8.70
  -3 -12   2    2.90    3.00
   3 -12  -2   -0.40    3.40
   2 -12  -2    2.20    3.40
  -2 -12   2   -3.70    2.60
   1 -12  -2    1.10    3.50
   0 -12  -2   11.50    4.30
   0 -12   2    9.20    4.10
  -1 -12  -2   70.89    7.10
   1 -12   2   92.19    8.70
  -2 -12  -2    8.40    3.70
   2 -12   2    3.80    3.80
   3 -12   2  206.88   12.10
  -3 -12  -2  221.28   10.60
  -4 -12  -2   40.60    5.70
   4 -12   2   51.39    7.50
  -5 -12  -2   50.69    6.10
   5 -12   2   54.99    7.60
  -4 -13   2   -1.70    3.60
   4 -13  -2   -1.70    4.60
  -3 -13   2   25.20    4.70
   3 -13  -2   17.70    5.60
   2 -13  -2   18.60    5.30
  -2 -13   2   18.20    4.50
  -1 -13   2   66.59    7.00
   1 -13  -2   89.79    9.00
   0 -13   2  119.59   10.10
   0 -13  -2  122.69    9.60
   1 -13   2   14.60    4.80
  -1 -13  -2   15.20    4.50
   2 -13   2   -2.20    3.40
  -2 -13  -2   -3.10    3.10
   3 -13   2    7.60    4.80
  -3 -13  -2    2.30    3.70
   4 -13   2   13.10    5.20
  -4 -13  -2   -0.20    3.70
  -1 -14   2   -1.50    3.60
   1 -14  -2   -0.60    4.00
   1 -14  -2   -1.20    3.70
  -1 -14   2    1.50    3.70
   0 -14  -2   -1.00    4.20
   0 -14  -2    0.60    3.80
   0 -14   2   14.20    5.00
   1 -14   2   11.90    5.50
 -10   0   3   -1.20    3.60
   9   0  -3   34.70    5.00
  -9   0   3   32.10    5.50
  -8   0   3   -3.60    2.50
   8   0  -3    1.20    2.60
  -7   0   3   -1.70    2.50
   7   0  -3    5.40    1.90
   7   0  -3    1.80    2.40
   6   0  -3   -1.00    1.30
  -6   0   3    3.60    2.30
   6   0  -3    0.90    2.00
  -5   0   3 1641.14   35.90
   5   0  -3 1668.33   34.90
   5   0  -3 1692.33   33.50
  -5   0   3 1656.83   34.80
  -4   0   3   -1.90    1.60
   4   0  -3    0.80    1.00
  -4   0   3    1.50    1.60
   4   0  -3    0.70    1.70
   4   0  -3   -0.60    1.60
  -3   0   3   26.60    2.80
  -3   0   3   24.50    2.10
   3   0  -3   29.00    2.30
  -2   0   3   -0.80    0.90
   2   0  -3   -1.40    0.90
  -2   0   3   -0.90    1.40
   1   0  -3 1499.05   29.20
  -1   0   3 1565.84   29.20
   0   0   3   -1.20    0.70
   0   0  -3   -1.00    0.80
   0   0  -3   -1.20    0.60
   0   0   3   -0.60    0.70
   1   0   3 1717.33   34.30
  -1   0  -3 1685.63   34.30
   1   0   3 1794.02   34.40
  -1   0  -3 1803.32   34.10
  -1   0  -3 1780.72   34.40
   1   0   3 1753.52   34.10
  -2   0  -3    0.50    1.40
   2   0   3    1.30    1.60
  -2   0  -3    0.50    1.40
   2   0   3   -0.80    1.20
  -2   0  -3   -0.40    1.70
   2   0   3    0.00    1.30
  -3   0  -3  497.25   12.50
   3   0   3  514.45   13.10
   3   0   3  534.45   12.60
   3   0   3  523.85   12.50
  -3   0  -3  503.25   13.00
  -3   0  -3  534.55   12.70
  -4   0  -3    2.90    2.10
   4   0   3    0.30    2.00
   4   0   3    0.00    1.60
   4   0   3   -0.30    1.60
  -4   0  -3   -1.70    2.10
  -4   0  -3    0.30    1.80
   5   0   3  612.54   16.60
  -5   0  -3  609.44   16.10
  -5   0  -3  603.34   15.60
   5   0   3  632.64   15.60
   6   0   3   -1.10    2.30
  -6   0  -3   -2.80    2.20
   7   0   3   53.19    5.70
  -7   0  -3   50.59    5.40
   8   0   3    4.40    3.20
  -8   0  -3    0.30    2.90
   9   0   3   22.90    5.00
  -9   0  -3   18.60    4.60
 -10   0  -3   -9.40    3.40
  10   0   3    1.20    3.90
  10  -1  -3   65.89    7.20
 -10  -1   3   45.50    6.70
 -10   1   3   54.19    7.10
  -9  -1   3    0.20    3.20
   9  -1  -3    2.50    3.30
  -9   1   3   -0.40    3.00
  -8  -1   3   40.40    5.40
   8  -1  -3   50.89    5.40
   8   1  -3   44.70    3.80
  -8   1   3   34.10    5.00
   7  -1  -3   10.40    2.20
  -7  -1   3   11.60    3.50
   7  -1  -3    6.70    2.80
  -7   1   3    7.60    2.80
   7   1  -3   13.10    2.10
   6  -1  -3   48.60    4.40
   6  -1  -3   36.60    3.20
  -6  -1   3   33.60    4.20
   6   1  -3   46.20    2.90
  -6   1   3   40.30    4.50
   5  -1  -3   76.29    4.40
  -5  -1   3   79.69    4.90
  -5  -1   3   66.89    4.10
  -5   1   3   76.69    4.30
   5   1  -3   69.09    3.10
  -5   1   3   62.59    4.60
  -4  -1   3 1943.81   40.60
   4  -1  -3 1956.00   39.50
  -4  -1   3 1984.40   39.70
  -4   1   3 1898.61   40.40
   4   1  -3 1969.40   38.00
   4   1  -3 2049.20   40.80
  -4   1   3 1954.50   39.50
  -3  -1   3  849.02   18.70
   3  -1  -3  840.52   17.80
  -3  -1   3  827.32   17.90
   3   1  -3  846.02   16.50
   3   1  -3  844.32   18.70
  -3   1   3  834.82   17.70
  -3   1   3  850.51   18.80
  -2  -1   3   20.50    2.00
   2  -1  -3   17.30    1.50
   2   1  -3   17.80    2.00
  -2   1   3   20.90    1.60
  -1  -1   3 1115.79   21.00
  -1  -1   3 1060.29   21.80
   1  -1  -3 1109.39   21.20
   1   1  -3 1130.29   21.00
   0  -1   3 1129.19   21.60
   0  -1  -3 1126.29   21.90
   0  -1   3 1081.79   21.50
   0   1  -3 1087.29   21.50
   0   1   3 1081.39   21.80
   0   1  -3 1079.19   21.60
   1  -1   3   46.30    2.50
  -1  -1  -3   54.09    2.80
  -1  -1  -3   52.99    2.80
  -1  -1  -3   53.79    2.80
   1  -1   3   48.80    2.70
   1  -1   3   45.00    2.00
  -1   1  -3   50.19    2.70
  -1   1  -3   49.40    2.10
   1   1   3   50.99    2.80
  -1   1  -3   48.90    2.60
   1   1   3   46.20    2.60
   1   1   3   53.89    2.60
   2  -1   3  661.03   14.30
   2  -1   3  689.23   15.30
   2  -1   3  698.73   15.00
  -2  -1  -3  700.13   15.10
  -2  -1  -3  685.33   15.30
  -2  -1  -3  651.93   14.90
   2   1   3  692.73   14.90
  -2   1  -3  684.73   15.10
  -2   1  -3  659.83   15.20
  -2   1  -3  672.93   14.40
   2   1   3  662.73   15.30
   2   1   3  643.84   15.00
   3  -1   3  222.68    6.60
  -3  -1  -3  232.48    7.50
   3  -1   3  213.88    7.40
   3  -1   3  204.88    6.70
  -3  -1  -3  222.08    7.10
  -3  -1  -3  211.08    6.70
  -3   1  -3  216.48    7.30
  -3   1  -3  211.18    6.60
   3   1   3  216.68    6.60
   3   1   3  210.68    7.30
   3   1   3  224.38    7.00
  -3   1  -3  216.08    7.00
   4  -1   3  616.24   14.80
  -4  -1  -3  603.54   14.70
  -4  -1  -3  596.84   15.20
   4  -1   3  602.74   14.60
   4  -1   3  609.34   15.70
  -4  -1  -3  589.04   15.40
   4   1   3  597.24   14.50
   4   1   3  598.24   15.70
   4   1   3  609.74   15.10
  -4   1  -3  570.44   14.50
  -4   1  -3  584.04   15.40
  -5  -1  -3   15.70    3.10
   5  -1   3   17.70    3.40
  -5  -1  -3    7.80    2.20
   5  -1   3   16.10    2.90
   5   1   3   16.00    2.60
   5   1   3   14.40    3.20
  -5   1  -3   13.90    2.80
  -6  -1  -3  102.59    6.60
  -6  -1  -3  100.59    5.70
   6  -1   3  101.39    6.80
  -6   1  -3  115.19    6.50
   6   1   3  111.79    6.70
   7  -1   3  170.78    8.80
  -7  -1  -3  158.28    8.30
   7   1   3  150.08    8.60
  -7   1  -3  170.88    8.20
   8  -1   3    9.90    3.90
  -8  -1  -3   12.70    3.80
   8   1   3   11.90    3.90
  -8   1  -3    9.90    3.40
   9  -1   3   -0.90    3.70
  -9  -1  -3   -7.40    2.70
   9   1   3    3.00    3.50
  -9   1  -3   -0.10    3.60
 -10  -1  -3    9.60    4.50
  10  -1   3   11.70    5.00
 -10   1  -3    7.20    4.30
  10  -2  -3   77.49    7.70
 -10  -2   3   83.49    8.50
 -10   2   3   75.09    8.10
   9  -2  -3   68.49    6.80
  -9  -2   3   61.79    7.20
  -9   2   3   50.89    6.40
  -8  -2   3   56.09    6.30
   8  -2  -3   61.99    5.90
  -8   2   3   59.79    6.30
  -7  -2   3    3.90    2.90
   7  -2  -3    7.60    2.90
   7   2  -3   14.10    2.10
  -7   2   3    8.30    2.90
  -6  -2   3    5.80    2.60
   6  -2  -3    6.90    2.50
  -6   2   3   10.80    2.90
   6   2  -3    7.60    1.60
  -5  -2   3   22.80    3.00
   5  -2  -3   18.70    2.90
  -5  -2   3   19.30    3.10
  -5   2   3   20.50    2.80
   5   2  -3   19.90    1.80
  -5   2   3   21.90    3.20
  -4  -2   3 1213.78   26.70
  -4  -2   3 1200.58   26.00
   4  -2  -3 1199.58   25.80
   4   2  -3 1216.98   23.80
   4   2  -3 1257.87   26.80
  -4   2   3 1219.98   26.60
  -4   2   3 1191.48   25.60
  -3  -2   3  875.41   17.40
   3  -2  -3  918.31   19.30
  -3  -2   3  904.31   20.00
  -3   2   3  884.61   19.10
   3   2  -3  908.11   19.90
   3   2  -3  922.71   17.40
  -2  -2   3 1519.55   27.90
  -2  -2   3 1483.85   29.90
   2  -2  -3 1494.65   29.40
  -2   2   3 1473.15   29.30
   2   2  -3 1448.96   29.80
  -1  -2   3  170.38    4.50
   1   2  -3  170.18    4.50
   0  -2   3 1560.24   29.60
   0  -2  -3 1532.65   31.10
   0  -2   3 1547.15   31.10
   0   2   3 1648.54   31.20
   1  -2   3  260.27    7.30
   1  -2   3  261.67    5.50
  -1  -2  -3  257.07    7.10
  -1   2  -3  261.67    5.50
   1   2   3  265.17    7.20
  -1   2  -3  255.67    7.10
   1   2   3  261.37    6.90
   2  -2   3  686.83   15.60
   2  -2   3  674.53   14.40
  -2  -2  -3  701.43   16.00
  -2  -2  -3  681.33   15.50
  -2  -2  -3  751.42   16.10
   2  -2   3  707.83   16.20
  -2   2  -3  705.73   14.50
   2   2   3  711.73   15.90
   2   2   3  680.13   15.40
  -2   2  -3  681.63   16.00
  -3  -2  -3  214.78    7.20
  -3  -2  -3  206.18    6.70
   3  -2   3  201.48    6.70
  -3  -2  -3  191.88    7.10
   3  -2   3  194.68    5.90
   3  -2   3  200.78    7.40
   3   2   3  208.28    7.10
  -3   2  -3  190.78    7.00
  -3   2  -3  196.98    6.00
   3   2   3  201.38    6.50
   4  -2   3  133.29    6.60
   4  -2   3  136.99    5.70
   4  -2   3  144.49    5.50
  -4  -2  -3  130.19    6.20
  -4  -2  -3  152.78    7.50
  -4  -2  -3  129.79    5.60
   4   2   3  126.99    5.90
  -4   2  -3  135.99    5.50
   4   2   3  136.49    5.50
  -4   2  -3  141.79    7.30
   5  -2   3   12.40    3.10
   5  -2   3    8.60    2.30
  -5  -2  -3    6.60    2.60
  -5  -2  -3   13.30    2.50
   5   2   3    6.80    2.70
  -5   2  -3   11.70    2.60
   5   2   3    9.10    2.20
  -6  -2  -3   12.50    2.60
   6  -2   3    5.70    2.80
  -6  -2  -3   12.50    3.20
  -6   2  -3   14.60    3.00
  -7  -2  -3  130.69    6.80
   7  -2   3  152.98    8.40
  -7  -2  -3  142.79    8.20
  -7   2  -3  145.09    7.70
  -8  -2  -3  171.28    9.40
   8  -2   3  151.08    9.00
  -8   2  -3  155.18    8.50
   9  -2   3   16.70    4.60
  -9  -2  -3   16.10    4.90
  -9   2  -3    9.40    3.80
 -10  -2  -3   11.20    4.80
  10  -2   3   11.70    4.90
 -10   2  -3   -4.10    3.60
  10  -3  -3    0.90    3.40
 -10  -3   3   -3.70    3.70
 -10   3   3   -1.40    3.40
   9  -3  -3   24.20    4.60
  -9  -3   3   22.20    5.10
  -9   3   3   25.50    4.90
   8  -3  -3   52.49    5.50
  -8  -3   3   53.39    6.10
  -8   3   3   47.30    5.50
  -7  -3   3  145.89    8.30
   7  -3  -3  132.59    7.30
   7   3  -3  137.59    5.00
  -7   3   3  139.89    7.50
  -6  -3   3   22.60    3.70
   6  -3  -3   20.80    3.30
  -6   3   3   28.80    3.90
   6   3  -3   22.00    2.10
  -5  -3   3    3.70    1.10
  -5  -3   3    0.70    2.10
   5  -3  -3    6.10    2.40
  -5  -3   3    5.40    2.50
   5   3  -3    5.70    1.20
  -5   3   3    5.30    2.10
  -5   3   3    3.60    2.20
  -4  -3   3   19.80    3.00
  -4  -3   3   13.20    1.30
  -4  -3   3   13.50    2.40
   4  -3  -3   14.00    2.40
   4   3  -3   12.70    1.30
  -4   3   3   17.20    2.40
   4   3  -3   10.80    2.30
  -4   3   3   15.90    2.60
  -3  -3   3  122.59    5.10
   3  -3  -3  124.09    4.90
  -3  -3   3  118.39    3.30
   3   3  -3  120.69    5.10
  -3   3   3  112.79    4.70
   2  -3  -3  356.86    8.90
  -2  -3   3  341.97    7.50
  -2  -3   3  351.66    8.80
   2   3  -3  337.47    8.70
  -1  -3   3  799.02   16.30
   1   3  -3  791.42   16.20
   0  -3   3 2922.81   56.09
   0  -3   3 2760.22   53.79
   0  -3  -3 2930.61   55.99
   0   3  -3 2892.41   53.79
   1  -3   3  611.04   14.30
  -1  -3  -3  620.44   14.00
  -1  -3  -3  619.14   14.10
   1   3   3  605.54   13.80
   1   3   3  585.54   13.90
  -1   3  -3  599.14   14.20
  -2  -3  -3  155.88    5.90
   2  -3   3  157.68    4.20
  -2  -3  -3  155.28    5.50
   2  -3   3  150.98    6.00
   2   3   3  145.79    5.40
  -2   3  -3  153.48    4.20
   2   3   3  156.18    5.80
   3  -3   3  132.49    4.60
  -3  -3  -3  130.29    5.30
   3  -3   3  139.19    5.50
   3  -3   3  138.19    6.20
  -3  -3  -3  137.09    6.00
  -3  -3  -3  138.99    6.10
   3   3   3  139.39    5.90
   3   3   3  135.69    5.30
  -3   3  -3  136.29    4.70
  -4  -3  -3   18.70    2.60
  -4  -3  -3   17.80    3.10
   4  -3   3   20.50    2.30
   4  -3   3   21.50    3.00
   4  -3   3   25.00    3.60
   4   3   3   17.20    2.50
  -4   3  -3   20.90    2.50
  -5  -3  -3    4.40    2.60
   5  -3   3    0.40    1.70
  -5  -3  -3    1.30    1.80
   5  -3   3    6.50    3.00
   5   3   3    0.80    1.60
  -5   3  -3    3.90    2.00
   6  -3   3  288.07   11.10
  -6  -3  -3  291.87    9.80
  -6  -3  -3  287.27   11.10
  -6   3  -3  273.77    9.70
   7  -3   3    3.20    3.10
  -7  -3  -3   -1.70    2.10
  -7  -3  -3   -2.00    3.00
  -7   3  -3    1.80    2.50
   8  -3   3    4.20    3.70
  -8  -3  -3    9.60    3.20
  -8  -3  -3    3.80    3.60
  -8   3  -3    4.50    3.40
   9  -3   3   12.10    4.50
  -9  -3  -3    8.00    4.20
  -9   3  -3    6.50    3.60
 -10  -3  -3   -2.10    4.00
  10  -3   3    2.70    4.00
 -10   3  -3    0.00    3.70
  10  -4  -3    9.60    4.20
 -10  -4   3   13.70    4.90
 -10   4   3   16.10    4.70
   9  -4  -3   -2.20    2.90
  -9  -4   3   -3.70    3.20
  -9   4   3   -0.80    2.80
  -8  -4   3   89.29    7.90
   8  -4  -3   81.79    7.00
  -8   4   3   98.89    7.00
  -7  -4   3  613.64   18.20
   7  -4  -3  588.74   17.10
   7   4  -3  578.94   13.60
  -7   4   3  578.94   17.10
  -6  -4   3   64.29    5.70
  -6  -4   3   75.99    3.40
   6  -4  -3   71.89    5.40
  -6   4   3   69.29    5.70
   6   4  -3   70.19    3.30
   5  -4  -3   50.09    4.50
  -5  -4   3   56.19    4.90
  -5  -4   3   47.70    2.50
  -5   4   3   53.19    4.70
   5   4  -3   47.80    2.60
  -4  -4   3   84.89    3.10
  -4  -4   3   88.59    5.20
   4  -4  -3   87.39    4.90
   4   4  -3   81.99    4.90
  -4   4   3   84.79    4.70
   3  -4  -3 1053.69   23.30
  -3  -4   3 1068.69   21.30
  -3  -4   3 1067.59   23.40
   3   4  -3 1059.49   23.20
   2  -4  -3   13.50    2.30
  -2  -4   3   12.70    2.00
   2   4  -3   12.50    1.90
  -1  -4   3  466.95   10.40
   1   4  -3  470.65   10.40
   0  -4  -3    0.50    1.70
   0   4  -3    0.60    0.60
   0   4   3    1.40    1.60
  -1  -4  -3 4565.44   87.39
  -1  -4  -3 4493.45   87.29
   1  -4   3 4802.82   88.09
  -1   4  -3 4505.25   84.49
   1   4   3 4613.34   87.39
  -1   4  -3 4207.08   84.39
   2  -4   3  136.09    6.10
  -2  -4  -3  141.89    5.90
  -2  -4  -3  145.19    5.70
   2   4   3  144.89    5.50
   2   4   3  143.59    5.90
  -2   4  -3  135.89    3.80
  -2   4  -3  142.59    6.00
  -3  -4  -3 1310.37   28.50
   3  -4   3 1308.07   28.80
  -3  -4  -3 1243.88   27.40
   3   4   3 1249.38   28.20
  -3   4  -3 1271.97   26.00
   3   4   3 1303.47   27.40
  -3   4  -3 1309.97   30.10
  -4  -4  -3  590.04   15.90
  -4  -4  -3  585.54   15.00
   4  -4   3  578.44   16.20
   4   4   3  603.64   14.90
  -4   4  -3  609.24   14.10
  -5  -4  -3   60.89    5.40
  -5  -4  -3   73.69    4.50
   5  -4   3   78.49    5.80
   5   4   3   73.79    4.50
  -5   4  -3   64.79    4.20
  -6  -4  -3  341.17   12.40
  -6  -4  -3  339.57   11.00
   6  -4   3  343.37   12.60
  -6   4  -3  339.17   10.80
  -7  -4  -3  338.47   11.60
  -7  -4  -3  336.77   13.40
   7  -4   3  375.06   14.10
  -7   4  -3  374.66   12.20
  -8  -4  -3    4.20    2.70
  -8  -4  -3    1.10    3.40
   8  -4   3    6.40    4.00
  -8   4  -3    1.30    3.00
  -9  -4  -3   -0.80    3.50
  -9  -4  -3    2.70    2.90
   9  -4   3    6.40    4.00
  -9   4  -3   -1.50    3.30
 -10  -4  -3    3.40    4.50
  10  -4   3    5.50    4.20
 -10   4  -3   11.50    4.60
 -10  -5   3    7.00    4.40
  10  -5  -3   11.40    4.60
 -10   5   3    8.00    4.50
  -9  -5   3    7.30    4.00
   9  -5  -3   14.50    4.30
  -9   5   3   16.10    4.40
   8  -5  -3    8.30    3.80
  -8  -5   3   20.10    4.70
  -8   5   3    3.30    3.50
  -7  -5   3    6.50    1.70
   7  -5  -3    7.20    3.30
  -7  -5   3   13.60    3.90
  -7   5   3   10.60    3.30
  -6  -5   3  222.78    9.90
  -6  -5   3  234.38    6.70
   6  -5  -3  248.58    9.60
  -6   5   3  221.18    9.10
   5  -5  -3  134.79    6.90
  -5  -5   3  150.88    7.40
  -5  -5   3  152.98    4.90
  -5   5   3  156.98    6.90
  -4  -5   3   89.89    5.40
  -4  -5   3   85.59    3.50
   4  -5  -3   87.99    5.30
   3  -5  -3   32.90    3.40
  -3  -5   3   31.30    3.30
  -3  -5   3   36.70    2.50
   3   5  -3   33.20    3.10
   2  -5  -3   37.10    3.60
  -2  -5   3   39.10    3.10
   2   5  -3   33.80    2.80
  -1  -5   3   26.50    2.20
   1   5  -3   25.30    2.00
   0   5  -3    1.40    0.80
   0   5   3    3.60    1.70
   1  -5   3 2996.30   59.39
  -1  -5  -3 2924.31   58.59
   1   5   3 2920.21   58.49
  -1   5  -3 2964.30   55.49
   2  -5   3 1042.10   24.20
  -2  -5  -3 1036.00   23.60
  -2  -5  -3 1009.00   23.30
   2   5   3 1065.99   23.70
  -2   5  -3 1101.29   25.80
  -2   5  -3 1028.90   20.70
  -3  -5  -3  279.07    9.50
  -3  -5  -3  289.27    9.00
   3  -5   3  294.47   10.10
  -3   5  -3  288.97    7.40
   3   5   3  291.17    8.90
  -4  -5  -3   63.19    4.50
   4  -5   3   62.39    5.50
  -4  -5  -3   66.69    5.50
  -4   5  -3   58.99    3.40
   4   5   3   60.89    4.10
   5  -5   3  181.98    8.70
  -5  -5  -3  178.88    7.30
  -5  -5  -3  176.18    8.30
  -5   5  -3  179.68    6.70
   6  -5   3   14.60    3.80
  -6  -5  -3   14.50    4.10
  -6  -5  -3   13.80    3.10
  -6   5  -3   16.50    3.00
  -7  -5  -3  218.48    9.00
  -7  -5  -3  215.08   10.90
   7  -5   3  213.38   10.60
  -7   5  -3  225.18    9.10
  -8  -5  -3   54.19    5.30
   8  -5   3   59.59    7.40
  -8  -5  -3   48.50    6.40
  -8   5  -3   52.79    5.50
   9  -5   3    1.50    4.10
  -9  -5  -3    7.00    3.20
  -9  -5  -3    3.20    4.10
  -9   5  -3    5.10    3.60
  -9  -6   3   74.19    8.20
   9  -6  -3   71.99    7.60
  -9   6   3   66.69    7.20
   8  -6  -3    5.80    3.70
  -8  -6   3    4.40    3.70
  -8   6   3    4.80    3.40
   7  -6  -3    1.50    3.00
  -7  -6   3    2.00    1.60
  -7  -6   3    0.80    2.90
  -7   6   3   -0.10    2.70
   6  -6  -3   63.09    6.00
  -6  -6   3   55.99    3.40
  -6  -6   3   62.69    6.10
  -6   6   3   66.19    5.60
  -5  -6   3   68.29    3.60
  -5  -6   3   63.19    5.50
   5  -6  -3   65.59    5.60
  -5   6   3   76.09    5.20
  -4  -6   3  119.79    6.20
  -4  -6   3  117.09    4.50
   4  -6  -3  121.69    6.40
  -3  -6   3  146.89    5.10
  -3  -6   3  143.69    6.10
   3  -6  -3  146.99    6.80
   3   6  -3  137.29    5.90
   2  -6  -3  128.09    6.10
  -2  -6   3  134.99    5.30
   2   6  -3  130.89    5.20
  -1  -6   3  161.48    5.20
   1   6  -3  156.88    5.00
   0   6   3   76.59    4.40
   0   6  -3   77.09    2.90
   1  -6   3  115.69    6.10
  -1  -6  -3  116.59    5.50
  -1   6  -3  109.99    3.20
   1   6   3  110.19    5.50
  -2  -6  -3   10.00    2.40
  -2  -6  -3    7.40    2.50
   2  -6   3    6.70    2.80
  -2   6  -3    8.70    1.20
  -3  -6  -3   16.90    2.90
  -3  -6  -3   14.70    3.10
   3  -6   3   20.90    3.50
  -3   6  -3   15.70    1.80
  -4  -6  -3  754.52   18.60
  -4  -6  -3  707.73   19.40
   4  -6   3  746.53   20.30
  -4   6  -3  754.22   16.70
   5  -6   3  344.57   12.80
  -5  -6  -3  342.17   11.20
  -5  -6  -3  343.87   12.40
  -5   6  -3  365.66   10.20
  -6  -6  -3   38.80    4.40
  -6  -6  -3   51.79    5.80
   6  -6   3   50.89    5.90
  -6   6  -3   49.10    4.40
  -7  -6  -3   89.89    6.10
   7  -6   3   92.79    8.00
  -7  -6  -3   89.09    8.00
  -7   6  -3   98.39    6.30
   8  -6   3   19.10    5.10
  -8  -6  -3   21.90    5.20
  -8  -6  -3   34.10    4.60
  -8   6  -3   20.20    4.00
   9  -6   3  108.39   10.20
  -9  -6  -3  114.49    7.60
  -9  -6  -3  119.89   10.10
  -9   6  -3   99.49    8.00
   9  -7  -3    2.40    4.00
  -9  -7   3    0.90    4.20
  -9   7   3    6.30    4.00
  -8  -7   3  108.69    9.20
   8  -7  -3  107.69    7.90
  -8   7   3  100.99    8.10
   7  -7  -3    7.50    3.80
  -7  -7   3    6.80    3.50
  -7   7   3    6.10    3.20
   6  -7  -3  449.06   14.90
  -6  -7   3  427.86   14.40
  -6  -7   3  414.66   11.10
  -6   7   3  440.26   14.00
  -5  -7   3   86.19    4.30
  -5  -7   3   81.79    6.40
   5  -7  -3   87.29    6.40
  -5   7   3   87.19    5.80
  -4  -7   3    1.30    2.20
  -4  -7   3    3.80    1.70
   4  -7  -3    5.20    2.80
   3  -7  -3   -1.00    2.20
  -3  -7   3    0.80    1.40
  -3  -7   3    3.50    2.00
   3   7  -3   -1.30    1.60
   2  -7  -3  169.38    7.60
  -2  -7   3  174.58    6.40
   2   7  -3  186.38    6.40
  -1  -7   3   83.59    3.90
  -1   7   3   83.59    4.70
   1   7  -3   87.49    3.90
   0   7  -3   10.70    1.60
   0   7   3   13.30    2.60
  -1  -7  -3    2.90    2.10
   1  -7   3    2.10    2.50
  -1   7  -3    3.60    1.10
  -2  -7  -3   90.19    5.30
  -2  -7  -3   81.99    5.20
   2  -7   3   87.79    5.90
  -2   7  -3   84.39    3.10
  -2   7  -3   87.79    3.10
  -3  -7  -3   17.70    3.30
   3  -7   3   21.80    4.00
  -3  -7  -3   25.70    3.60
  -3   7  -3   27.00    2.20
  -4  -7  -3  176.78    8.30
   4  -7   3  182.18    9.00
  -4  -7  -3  159.98    7.40
  -4   7  -3  187.28    6.00
   5  -7   3   41.30    5.30
  -5  -7  -3   55.69    5.20
  -5  -7  -3   39.90    5.30
  -5   7  -3   54.19    3.90
  -6  -7  -3  210.58    8.80
  -6  -7  -3  199.38   10.30
   6  -7   3  205.88   10.50
  -6   7  -3  199.28    7.80
   7  -7   3   99.39    8.80
  -7  -7  -3   95.99    6.50
  -7  -7  -3   86.19    8.10
  -7   7  -3   86.49    5.90
  -8  -7  -3    6.50    4.10
   8  -7   3   11.90    5.00
  -8  -7  -3    6.40    3.10
  -8   7  -3    7.50    3.30
   9  -7   3    1.00    4.60
  -9  -7  -3    3.80    4.20
   9  -8  -3   41.10    6.60
  -9  -8   3   45.00    7.10
  -9   8   3   51.39    6.80
   8  -8  -3   91.69    8.50
  -8  -8   3   92.69    8.30
  -8   8   3   87.99    7.60
   7  -8  -3    1.20    3.10
  -7  -8   3   -3.20    3.20
  -7   8   3    3.10    3.10
   6  -8  -3  265.27   11.50
  -6  -8   3  248.08    8.10
  -6  -8   3  232.18   10.70
  -6   8   3  247.58   10.20
  -5  -8   3    3.90    1.90
  -5  -8   3    1.60    2.60
   5  -8  -3    3.30    3.10
  -5   8   3    2.20    2.50
   4  -8  -3    0.20    2.70
  -4  -8   3    0.20    1.70
  -4  -8   3    0.70    2.40
  -3  -8   3   44.60    4.10
  -3  -8   3   25.90    3.00
   3  -8  -3   34.40    4.50
   2  -8  -3  588.14   16.70
  -2  -8   3  573.84   14.30
   2   8  -3  544.55   14.10
   1   8  -3   15.80    2.10
   0   8  -3    0.20    1.20
  -1  -8  -3   43.50    4.60
   1  -8   3   41.30    4.80
  -1   8  -3   40.60    2.40
  -2  -8  -3   59.59    5.10
   2  -8   3   61.59    5.80
  -2   8  -3   58.19    2.80
   3  -8   3   -1.50    2.60
  -3  -8  -3   -1.00    2.20
  -3  -8  -3   -0.40    2.10
  -3   8  -3    0.70    1.20
  -4  -8  -3   40.00    4.90
  -4  -8  -3   32.10    4.20
   4  -8   3   35.40    5.00
  -4   8  -3   43.60    3.20
   5  -8   3   66.09    6.80
  -5  -8  -3   56.19    5.40
  -5  -8  -3   57.19    6.10
  -5   8  -3   57.59    4.00
   6  -8   3   57.59    7.10
  -6  -8  -3   63.99    5.80
  -6  -8  -3   60.59    6.80
  -6   8  -3   72.89    5.00
   7  -8   3   18.60    5.30
  -7  -8  -3    8.80    4.10
  -7  -8  -3    1.60    2.90
  -7   8  -3    5.20    2.80
   8  -8   3   11.80    4.80
  -8  -8  -3   17.30    4.90
  -8  -8  -3   12.70    3.80
  -8  -9   3    8.00    4.30
   8  -9  -3   18.80    5.00
  -8   9   3   17.80    4.50
   7  -9  -3   37.90    6.00
  -7  -9   3   17.80    4.50
  -7   9   3   35.00    5.10
  -6  -9   3   49.20    5.90
   6  -9  -3   50.39    6.40
  -6   9   3   46.70    5.40
  -5  -9   3   54.79    5.60
  -5  -9   3   60.29    4.60
   5  -9  -3   61.39    6.50
  -4  -9   3   75.79    5.60
  -4  -9   3   70.29    4.70
   4  -9  -3   72.29    6.80
  -3  -9   3  441.86   12.60
  -3  -9   3  460.15   12.90
   3  -9  -3  414.76   14.40
   2  -9  -3   89.39    6.80
  -2  -9   3   85.09    4.80
   2   9  -3   75.89    4.80
   1   9  -3  280.47    8.30
   0  -9   3  110.89    7.20
   0  -9  -3  117.89    6.80
   0   9  -3  123.29    4.70
   1  -9   3  375.06   13.50
  -1  -9  -3  355.76   12.20
  -1   9  -3  352.96    8.80
   2  -9   3   71.69    6.60
  -2  -9  -3   73.49    6.10
  -2   9  -3   76.89    3.30
   3  -9   3   14.80    4.00
  -3  -9  -3   19.70    3.70
  -3  -9  -3   28.40    4.30
  -3   9  -3   22.70    2.20
  -3   9  -3   25.60    2.30
   4  -9   3    1.90    3.10
  -4  -9  -3    4.90    2.80
  -4  -9  -3    6.20    3.40
  -4   9  -3    3.00    1.60
  -5  -9  -3   37.90    5.30
  -5  -9  -3   40.10    4.90
   5  -9   3   54.69    6.70
  -5   9  -3   54.99    3.90
  -6  -9  -3   29.20    4.50
   6  -9   3   28.50    5.60
  -6  -9  -3   27.00    5.00
  -7  -9  -3   96.39    7.50
   7  -9   3  101.69    9.60
  -7  -9  -3  100.89    9.20
  -8  -9  -3    8.30    4.40
   8  -9   3    8.40    4.70
  -7 -10   3    0.60    3.80
   7 -10  -3    4.30    4.20
  -7  10   3    0.40    3.00
  -6 -10   3    5.80    3.40
   6 -10  -3    5.90    4.20
  -6  10   3   11.30    3.60
  -5 -10   3   16.20    3.80
   5 -10  -3   21.20    4.80
  -5 -10   3   10.50    2.90
  -4 -10   3   58.29    5.00
  -4 -10   3   47.00    5.00
   4 -10  -3   48.50    6.20
   3 -10  -3   15.40    4.00
  -3 -10   3   22.20    3.40
  -3 -10   3   16.60    3.20
   2 -10  -3 1294.37   32.30
   1  10  -3   -0.10    1.80
   0 -10   3    5.70    3.20
   0 -10  -3   -0.50    2.70
   0  10  -3    1.10    1.80
   1 -10   3   43.10    5.70
  -1 -10  -3   36.50    4.90
   2 -10   3   55.79    6.30
  -2 -10  -3   52.19    5.60
  -3 -10  -3   21.60    4.00
   3 -10   3   10.60    3.90
  -3  10  -3   23.50    3.00
   4 -10   3   10.50    3.90
  -4 -10  -3   11.30    3.60
  -4 -10  -3   12.60    3.80
  -5 -10  -3   23.30    4.40
  -5 -10  -3   14.10    4.00
   5 -10   3   20.00    5.00
  -6 -10  -3  271.67   12.70
   6 -10   3  237.98   12.70
  -6 -10  -3  239.98   10.70
  -7 -10  -3    9.10    4.40
   7 -10   3   28.50    6.30
  -7 -10  -3   37.70    5.30
  -6 -11   3   14.50    4.30
   6 -11  -3   13.40    5.00
  -6  11   3    8.80    3.70
   5 -11  -3   52.59    6.70
  -5 -11   3   48.40    5.50
  -4 -11   3    1.50    2.60
   4 -11  -3   -1.80    3.00
  -4 -11   3   -1.20    2.40
   3 -11  -3   36.10    5.70
  -3 -11   3   37.40    4.40
  -3 -11   3   48.30    4.50
  -2 -11   3  251.37   10.00
   2 -11  -3  251.77   11.80
   1 -11  -3  111.49    7.80
   0 -11   3   44.50    5.90
   0 -11  -3   39.20    5.30
   1 -11   3   -1.10    3.00
  -1 -11  -3    4.50    3.10
  -2 -11  -3   29.50    4.60
   2 -11   3   28.30    5.30
   3 -11   3   41.70    6.10
  -3 -11  -3   46.30    5.70
   4 -11   3   48.90    6.70
  -4 -11  -3   42.70    5.60
  -5 -11  -3   34.50    5.30
   5 -11   3   29.70    5.90
  -5 -11  -3   37.00    5.40
  -6 -11  -3  163.08   10.60
   6 -11   3  139.29   10.50
  -6 -11  -3  163.18    9.30
  -5 -12   3   16.10    4.40
   5 -12  -3   18.90    5.50
  -4 -12   3    5.30    3.00
  -4 -12   3    0.20    2.90
   4 -12  -3   -2.80    3.70
   3 -12  -3    9.90    4.30
  -3 -12   3    7.00    3.10
  -2 -12   3    9.40    3.50
   2 -12  -3   11.00    4.20
   1 -12  -3    0.00    3.50
   0 -12  -3    3.30    3.40
   0 -12   3    3.70    3.60
  -1 -12  -3   14.60    4.10
   1 -12   3   14.40    4.40
   2 -12   3    7.00    4.00
  -2 -12  -3    3.40    3.10
  -3 -12  -3   12.60    4.00
   3 -12   3    8.50    4.20
   4 -12   3    1.50    3.90
  -4 -12  -3   -0.60    3.30
  -5 -12  -3    7.60    3.90
   5 -12   3   11.10    4.80
   4 -13  -3  138.19   10.20
  -3 -13   3   66.19    6.40
   3 -13  -3   58.19    7.60
  -2 -13   3   21.50    4.40
   2 -13  -3   20.40    5.60
   1 -13  -3    0.80    4.10
   1 -13  -3    7.90    4.30
  -1 -13   3   12.90    4.50
   0 -13  -3  142.19    9.70
   0 -13   3  143.29   10.10
  -1 -13  -3   48.90    6.20
   1 -13   3   43.20    6.80
  -2 -13  -3    0.10    3.70
   2 -13   3   -2.90    3.40
   3 -13   3   40.40    6.60
  -3 -13  -3   57.09    6.80
 -10   0   4   46.50    6.70
  -9   0   4   -2.10    2.90
  -8   0   4  180.48    9.30
   8   0  -4  190.58    7.00
   8   0  -4  176.18    8.50
   7   0  -4    1.50    2.20
   7   0  -4    1.00    1.50
  -7   0   4    0.20    2.40
   6   0  -4   10.90    2.60
   6   0  -4    9.90    1.80
  -6   0   4    8.70    2.70
  -6   0   4   14.20    2.70
   5   0  -4   -0.60    1.60
  -5   0   4    0.90    1.60
  -5   0   4   -4.00    1.60
   5   0  -4    1.30    1.20
   4   0  -4  656.53   15.20
  -4   0   4  672.03   15.20
  -4   0   4  695.43   16.70
  -3   0   4   -0.70    1.10
   3   0  -4   -1.60    1.10
  -3   0   4   -0.70    1.60
   2   0  -4 1275.97   24.20
  -2   0   4 1225.28   24.00
  -1   0   4   -1.60    0.80
   1   0  -4   -0.40    0.90
   0   0   4 9999.00  186.38
   0   0  -4 9591.04  181.98
   0   0  -4 9181.08  181.78
   0   0   4 9528.05  182.28
  -1   0  -4   -1.80    1.10
   1   0   4   -1.00    1.20
   1   0   4   -1.30    1.30
   1   0   4   -0.70    1.20
  -1   0  -4    0.10    1.40
  -1   0  -4   -1.20    1.20
  -2   0  -4  167.78    5.50
   2   0   4  175.58    5.70
  -2   0  -4  177.48    5.90
  -2   0  -4  180.58    5.80
   2   0   4  165.78    5.80
   2   0   4  163.78    5.30
   3   0   4   -0.80    1.50
  -3   0  -4   -0.90    1.80
  -3   0  -4   -0.90    1.50
   3   0   4   -0.90    1.90
  -3   0  -4    0.80    1.90
   3   0   4   -1.50    1.40
  -4   0  -4  415.86   13.10
  -4   0  -4  378.76   10.90
   4   0   4  385.46   11.60
   4   0   4  394.36   11.00
  -4   0  -4  391.46   11.10
   4   0   4  397.36   11.00
  -5   0  -4    0.30    2.00
  -5   0  -4   -1.50    1.90
   5   0   4   -0.60    2.10
  -6   0  -4  218.78    8.90
   6   0   4  218.78    9.40
  -7   0  -4    0.30    2.90
   7   0   4    0.00    2.80
  -8   0  -4  551.24   17.20
   8   0   4  492.25   17.20
   9   0   4   -0.80    3.20
  -9   0  -4    2.40    3.40
  10   0   4    0.10    3.70
 -10   0  -4   -0.80    3.70
  10  -1  -4   15.80    4.40
 -10  -1   4   13.50    4.70
 -10   1   4    4.30    3.90
  -9  -1   4    4.70    3.50
   9  -1  -4    2.30    3.10
  -9   1   4    1.20    3.00
   8  -1  -4   87.49    6.30
  -8  -1   4   99.19    7.10
   8   1  -4  100.69    6.80
  -8   1   4   99.09    7.80
   7  -1  -4   70.29    5.60
  -7  -1   4   61.59    5.80
   7  -1  -4   70.89    4.30
   7   1  -4   62.59    3.50
  -7   1   4   72.39    6.30
   6  -1  -4  116.39    4.90
  -6  -1   4  117.79    6.40
   6  -1  -4  117.69    5.80
  -6   1   4  100.09    6.10
   6   1  -4  110.99    4.20
  -6   1   4  109.59    5.50
   5  -1  -4  381.66   10.60
  -5  -1   4  390.96   10.70
  -5  -1   4  418.46   12.10
  -5   1   4  367.06   11.70
  -5   1   4  383.66   10.60
   5   1  -4  395.96    9.00
  -4  -1   4  277.87    8.00
   4  -1  -4  295.57    8.00
  -4  -1   4  313.27    9.30
  -4   1   4  289.17    9.10
   4   1  -4  293.07    6.60
  -4   1   4  277.37    7.90
   4   1  -4  285.07    9.00
  -3  -1   4    0.60    1.60
  -3  -1   4    1.70    1.20
   3  -1  -4    1.90    1.20
   3   1  -4    3.30    0.60
  -3   1   4    1.80    1.10
  -3   1   4    0.60    1.70
   2  -1  -4  724.33   14.30
  -2  -1   4  716.13   15.70
  -2   1   4  707.73   14.20
   1  -1  -4 2654.83   51.69
  -1  -1   4 2714.93   50.89
   1   1  -4 2737.63   50.99
   0  -1   4   46.40    2.30
   0  -1   4   47.90    2.20
   0  -1  -4   47.10    2.20
   0   1   4   40.60    2.50
   0   1  -4   43.20    2.30
   0   1  -4   44.50    2.20
   1  -1   4 1015.90   20.20
  -1  -1  -4 1011.10   21.00
   1  -1   4 1003.20   21.10
  -1  -1  -4 1046.50   21.20
  -1  -1  -4 1042.80   21.20
   1  -1   4 1020.60   21.00
   1   1   4 1004.60   21.00
  -1   1  -4  979.30   20.20
   1   1   4 1059.19   21.20
  -1   1  -4  996.50   21.00
   1   1   4 1030.20   21.00
  -1   1  -4  994.20   21.00
  -2  -1  -4 1214.38   25.20
  -2  -1  -4 1247.08   25.00
   2  -1   4 1177.08   25.10
   2  -1   4 1199.58   24.10
  -2  -1  -4 1157.68   24.90
   2  -1   4 1216.58   24.90
   2   1   4 1154.98   24.80
   2   1   4 1144.19   25.00
   2   1   4 1220.48   24.80
  -2   1  -4 1197.08   25.10
  -2   1  -4 1184.58   25.00
  -2   1  -4 1154.78   24.00
  -3  -1  -4  129.79    5.40
   3  -1   4  136.79    5.90
  -3  -1  -4  138.19    5.80
  -3  -1  -4  132.99    5.50
   3  -1   4  139.49    5.40
   3  -1   4  128.69    4.90
   3   1   4  135.39    5.90
  -3   1  -4  136.79    5.10
   3   1   4  127.49    5.40
  -3   1  -4  129.19    5.40
  -3   1  -4  123.89    5.60
   3   1   4  126.89    5.10
  -4  -1  -4    4.90    2.00
   4  -1   4   -2.70    1.80
   4  -1   4   -2.10    1.50
  -4  -1  -4   -0.50    1.90
   4  -1   4    0.10    1.60
   4   1   4   -2.00    1.40
   4   1   4   -1.00    2.00
  -4   1  -4    0.20    1.80
  -4   1  -4   -1.20    1.50
   4   1   4   -1.60    1.80
   5  -1   4   10.90    3.00
  -5  -1  -4   16.60    2.80
  -5  -1  -4   16.00    3.30
  -5   1  -4   11.30    2.60
   5   1   4   17.00    3.40
   5   1   4   18.90    3.20
   6  -1   4  105.99    6.80
  -6  -1  -4  113.79    6.00
  -6  -1  -4  117.59    7.00
  -6   1  -4  118.89    6.60
   6   1   4  115.99    7.30
  -7  -1  -4  154.98    8.20
   7  -1   4  149.99    8.40
  -7  -1  -4  151.98    7.30
  -7   1  -4  145.29    7.70
   7   1   4  149.19    8.40
   8  -1   4   73.79    7.40
  -8  -1  -4   68.29    6.80
   8   1   4   68.09    7.30
  -8   1  -4   71.49    6.60
   9  -1   4   12.40    4.50
  -9  -1  -4   12.40    4.50
   9   1   4   11.50    4.70
  -9   1  -4   12.60    4.50
  10  -1   4   29.90    5.90
 -10  -1  -4   18.90    5.60
 -10   1  -4   33.70    6.30
  10  -2  -4   26.00    5.00
 -10  -2   4   32.40    5.90
 -10   2   4   19.00    4.90
   9  -2  -4  112.39    7.60
  -9  -2   4  127.99    8.70
  -9   2   4  117.49    8.70
  -8  -2   4  265.87   11.50
   8  -2  -4  282.87   10.70
  -8   2   4  246.38   11.20
   7  -2  -4    3.50    2.40
  -7  -2   4   -2.40    2.50
  -7   2   4    0.20    2.60
   7   2  -4    1.20    1.30
   6  -2  -4  137.99    6.30
  -6  -2   4  137.49    7.10
  -6   2   4  140.99    7.10
   6   2  -4  135.99    4.40
   5  -2  -4   78.69    4.60
  -5  -2   4   80.29    5.10
  -5  -2   4   88.19    4.70
  -5   2   4   88.19    5.20
  -5   2   4   92.69    4.50
   5   2  -4   79.49    2.90
  -4  -2   4   77.89    4.60
   4  -2  -4   77.89    4.00
  -4  -2   4   81.89    4.10
  -4   2   4   75.79    3.80
   4   2  -4   77.29    2.20
  -4   2   4   74.69    4.80
  -3  -2   4  678.43   15.80
   3  -2  -4  693.43   14.90
   3   2  -4  679.83   15.80
  -3   2   4  665.93   14.70
   2  -2  -4  599.24   12.70
  -2  -2   4  604.84   13.50
   2   2  -4  590.74   13.40
  -1  -2   4  926.11   18.70
   1  -2  -4  915.11   19.40
  -1  -2   4  945.61   18.30
   0  -2   4  840.72   17.20
   0  -2   4  837.02   17.60
   0  -2  -4  847.52   17.80
   0   2   4  813.62   17.70
   1  -2   4   47.90    3.00
   1  -2   4   51.19    3.20
  -1  -2  -4   47.00    3.10
  -1  -2  -4   53.79    3.20
   1  -2   4   47.50    1.80
  -1  -2  -4   50.19    3.20
  -1   2  -4   53.89    3.40
   1   2   4   49.80    3.00
   1   2   4   44.10    3.10
   2  -2   4 3410.66   63.99
   2  -2   4 3234.38   62.39
   2  -2   4 3259.17   64.29
  -2  -2  -4 3385.96   64.29
  -2  -2  -4 3277.57   63.89
  -2  -2  -4 3287.27   64.19
  -2   2  -4 3332.07   62.49
  -2   2  -4 3206.78   64.09
   2   2   4 3169.18   63.59
   2   2   4 3230.78   63.99
   3  -2   4    2.40    1.60
  -3  -2  -4    5.60    2.20
   3  -2   4    0.60    2.20
  -3  -2  -4    1.40    2.00
  -3  -2  -4    3.00    2.00
   3  -2   4    2.40    1.40
   3   2   4   -0.50    1.70
  -3   2  -4    1.70    1.50
  -3   2  -4    5.90    2.10
   3   2   4    3.80    1.60
   4  -2   4 1167.78   24.80
  -4  -2  -4 1142.59   26.00
   4  -2   4 1164.78   26.50
   4  -2   4 1163.68   25.70
  -4  -2  -4 1125.59   25.40
  -4   2  -4 1143.39   24.80
   4   2   4 1138.39   25.10
   4   2   4 1160.58   26.50
   5  -2   4  618.24   16.00
  -5  -2  -4  661.53   17.40
  -5  -2  -4  647.04   16.60
   5  -2   4  641.24   17.70
  -5   2  -4  632.44   16.20
   5   2   4  746.13   21.50
   5   2   4  617.54   17.50
   6  -2   4  157.98    8.50
  -6  -2  -4  149.49    7.80
  -6  -2  -4  155.48    7.10
  -6   2  -4  152.58    7.20
   6   2   4  150.08    8.00
   7  -2   4   18.40    4.30
  -7  -2  -4   18.40    3.50
  -7  -2  -4   14.80    3.90
  -7   2  -4   15.60    3.70
  -8  -2  -4   92.99    8.10
   8  -2   4   98.69    8.40
  -8  -2  -4  103.99    6.60
  -8   2  -4   91.59    7.40
  -9  -2  -4   16.50    4.70
   9  -2   4    7.00    4.00
  -9   2  -4    9.50    4.30
  10  -2   4   65.69    8.10
 -10  -2  -4   62.39    7.80
 -10   2  -4   67.19    7.60
 -10  -3   4   41.20    6.60
  10  -3  -4   50.09    6.40
 -10   3   4   47.10    6.80
  -9  -3   4   45.80    6.10
   9  -3  -4   48.70    5.70
  -9   3   4   47.50    6.30
  -8  -3   4    3.40    3.40
   8  -3  -4   -0.80    2.50
  -8   3   4    1.20    2.90
   7  -3  -4    0.40    2.30
  -7  -3   4    4.70    2.90
   7   3  -4    1.00    1.10
  -7   3   4   -2.00    2.40
   6  -3  -4   -1.40    1.90
  -6  -3   4   -1.00    2.20
   6   3  -4    0.20    0.90
  -6   3   4    1.40    2.20
  -5  -3   4  277.87    9.70
   5  -3  -4  269.57    8.90
  -5  -3   4  283.77    9.20
  -5   3   4  277.27    9.60
   5   3  -4  273.97    6.40
  -5   3   4  282.87    8.80
   4  -3  -4   -1.10    1.50
  -4  -3   4   -2.80    1.60
  -4  -3   4    0.20    0.60
  -4   3   4    0.90    1.50
   4   3  -4    0.20    1.70
  -3  -3   4 1839.72   35.10
   3  -3  -4 1880.41   37.40
  -3  -3   4 1903.01   38.20
  -3   3   4 1825.82   37.20
   3   3  -4 1877.91   38.00
   2  -3  -4 1297.27   26.30
  -2  -3   4 1260.07   26.40
   2   3  -4 1316.97   26.50
  -1  -3   4    1.10    0.90
   1   3  -4    2.40    1.00
   0  -3  -4   53.29    3.60
   0  -3   4   59.39    1.70
   0  -3   4   60.99    3.50
  -1  -3  -4  152.68    5.50
   1  -3   4  148.59    5.60
  -1   3  -4  149.29    5.60
   1   3   4  158.68    5.70
   1   3   4  147.39    5.30
   2  -3   4   68.79    2.60
  -2  -3  -4   69.99    4.20
  -2  -3  -4   67.69    3.90
   2  -3   4   70.89    3.90
   2  -3   4   73.89    4.50
  -2   3  -4   68.09    4.40
   2   3   4   80.69    3.90
   2   3   4   61.09    4.10
  -2   3  -4   74.39    2.70
  -3  -3  -4  646.54   16.20
   3  -3   4  674.53   14.80
  -3  -3  -4  689.43   16.90
   3  -3   4  679.13   17.10
  -3  -3  -4  689.23   17.10
   3  -3   4  696.23   16.60
  -3   3  -4  663.53   14.90
   3   3   4  664.83   16.70
  -3   3  -4  708.93   17.20
   3   3   4  700.93   16.20
   4  -3   4   52.49    4.70
   4  -3   4   60.79    3.50
  -4  -3  -4   63.49    5.00
  -4  -3  -4   60.39    4.10
   4   3   4   62.19    4.10
  -4   3  -4   64.09    3.80
  -5  -3  -4   36.30    3.70
   5  -3   4   38.40    4.60
  -5  -3  -4   42.40    4.60
   5  -3   4   33.30    3.30
  -5   3  -4   38.60    3.70
  -6  -3  -4   21.90    3.90
   6  -3   4   13.50    3.60
  -6  -3  -4   23.70    3.60
  -6   3  -4   21.20    3.30
  -7  -3  -4 1103.19   28.10
  -7  -3  -4 1063.59   26.10
   7  -3   4 1089.69   28.30
  -7   3  -4 1063.89   26.20
  -8  -3  -4  284.37   12.80
  -8  -3  -4  290.07   11.10
   8  -3   4  278.77   12.70
  -8   3  -4  298.27   11.70
  -9  -3  -4   11.90    4.90
   9  -3   4   18.80    5.10
  -9   3  -4   10.90    4.00
  10  -3   4   43.00    6.90
 -10  -3  -4   33.40    6.20
 -10   3  -4   35.20    6.10
 -10  -4   4   12.50    5.10
  10  -4  -4   15.70    4.60
 -10   4   4    5.00    4.20
   9  -4  -4   58.99    6.40
  -9  -4   4   65.49    7.40
  -9   4   4   56.69    6.50
  -8  -4   4  179.98    9.60
   8  -4  -4  166.78    8.80
  -8   4   4  178.78    9.50
  -7  -4   4  179.08    9.20
   7  -4  -4  181.28    8.40
  -7   4   4  165.38    8.70
   7   4  -4  171.38    5.20
  -6  -4   4   25.80    4.20
   6  -4  -4   21.40    3.40
  -6   4   4   28.90    4.10
   5  -4  -4   23.50    3.30
  -5  -4   4   22.60    1.60
  -5  -4   4   20.50    3.30
  -5   4   4   24.80    3.40
  -5   4   4   25.10    3.20
  -4  -4   4  204.78    5.00
  -4  -4   4  214.08    7.80
   4  -4  -4  208.38    7.30
  -4   4   4  194.58    7.00
  -3  -4   4    3.30    1.70
  -3  -4   4    3.20    0.90
   3  -4  -4    1.50    1.70
   3   4  -4    3.40    1.60
  -2  -4   4    4.30    1.50
   2  -4  -4    2.10    1.70
   2   4  -4    1.80    1.30
  -1  -4   4  847.72   17.40
   1   4  -4  843.92   17.30
   0  -4   4  291.97    5.90
   0  -4  -4  289.47    8.60
   0  -4   4  287.77    8.60
   0   4   4  278.17    8.30
  -1  -4  -4   43.90    3.50
   1  -4   4   42.00    3.70
   1   4   4   49.50    3.70
   1   4   4   42.30    3.40
  -2  -4  -4   46.30    3.70
  -2  -4  -4   45.70    4.10
   2  -4   4   45.10    4.00
  -2   4  -4   49.60    4.10
   2   4   4   47.20    3.90
   2   4   4   52.49    3.90
  -2   4  -4   50.69    2.00
  -3  -4  -4  180.48    6.80
  -3  -4  -4  191.48    7.50
   3   4   4  191.28    6.80
  -3   4  -4  191.48    5.50
  -4  -4  -4   82.19    4.80
  -4  -4  -4   92.19    5.70
   4  -4   4   93.59    5.90
   4  -4   4   85.09    4.00
   4   4   4   89.59    4.90
  -4   4  -4   88.59    4.10
   5  -4   4   61.69    3.90
  -5  -4  -4   62.29    5.40
   5  -4   4   52.29    5.40
  -5  -4  -4   50.89    4.50
  -5   4  -4   60.19    4.10
  -6  -4  -4  103.79    6.10
  -6  -4  -4  107.39    7.10
   6  -4   4  101.89    7.10
  -6   4  -4   95.39    5.60
  -7  -4  -4   15.60    3.50
  -7  -4  -4   12.80    3.80
   7  -4   4   14.60    4.50
  -7   4  -4   12.10    3.40
  -8  -4  -4    4.30    4.10
  -8  -4  -4   13.60    3.60
   8  -4   4    7.20    4.10
  -8   4  -4   12.00    3.70
  -9  -4  -4   -4.20    3.30
   9  -4   4    2.20    4.10
  -9  -4  -4    4.20    3.10
  -9   4  -4    4.50    3.70
 -10  -4  -4   10.50    4.80
  10  -4   4   10.40    5.10
 -10   4  -4   10.10    4.40
  10  -5  -4   -1.50    3.60
 -10  -5   4    4.30    4.50
 -10   5   4   -1.90    3.60
   9  -5  -4   47.90    6.00
  -9  -5   4   30.90    5.50
  -9   5   4   33.10    5.30
   8  -5  -4   78.19    7.00
  -8  -5   4   57.19    6.50
  -8   5   4   69.39    6.80
   7  -5  -4    5.00    2.90
  -7  -5   4    0.50    2.80
  -7   5   4    2.20    2.90
  -6  -5   4   74.49    3.10
  -6  -5   4   60.59    5.70
   6  -5  -4   68.09    5.70
  -6   5   4   74.29    6.10
   5  -5  -4  112.69    6.20
  -5  -5   4  126.09    4.00
  -5  -5   4  129.39    6.80
  -5   5   4  125.59    6.40
  -4  -5   4   75.39    2.90
  -4  -5   4   67.29    4.80
   4  -5  -4   61.39    4.30
  -3  -5   4  101.99    3.70
   3  -5  -4  113.59    5.40
  -3  -5   4  113.39    5.20
   3   5  -4  110.69    5.00
   2  -5  -4  184.68    6.90
  -2  -5   4  205.08    6.30
   2   5  -4  193.58    6.10
  -1  -5   4  138.89    4.30
   1   5  -4  136.29    4.20
   0  -5   4   63.49    4.70
   0  -5  -4   62.69    4.20
   0   5  -4   58.59    1.90
   0   5   4   56.59    3.90
  -1  -5  -4  711.03   17.10
   1  -5   4  714.83   17.50
   1   5   4  681.13   16.90
  -2  -5  -4 1699.23   36.40
   2  -5   4 1686.33   37.10
  -2  -5  -4 1759.52   36.90
  -2   5  -4 1703.43   32.90
   2   5   4 1807.52   38.40
   2   5   4 1737.23   36.30
  -3  -5  -4  113.59    5.60
  -3  -5  -4  116.49    6.00
   3  -5   4  120.99    6.50
  -3   5  -4  123.19    4.00
   3   5   4  123.39    5.50
  -4  -5  -4  154.58    7.50
  -4  -5  -4  153.58    6.90
   4  -5   4  146.19    7.80
  -4   5  -4  164.58    5.50
  -5  -5  -4  480.35   15.10
  -5  -5  -4  483.35   14.00
   5  -5   4  513.95   15.90
  -5   5  -4  488.85   12.80
   6  -5   4   35.10    5.10
  -6  -5  -4   36.00    4.30
  -6  -5  -4   41.20    5.20
  -6   5  -4   30.50    3.60
   7  -5   4   -1.70    3.10
  -7  -5  -4   -0.20    2.40
  -7  -5  -4    3.80    3.40
  -7   5  -4    0.10    2.40
  -8  -5  -4    2.60    3.60
  -8  -5  -4   -4.50    2.40
   8  -5   4    6.20    4.10
  -8   5  -4   -2.50    2.70
   9  -5   4    4.40    4.10
  -9  -5  -4    5.90    3.30
  -9  -5  -4   -3.20    3.40
  -9   5  -4   -2.00    3.10
  -9  -6   4    2.90    3.70
   9  -6  -4    2.10    3.50
  -9   6   4    1.30    3.60
  -8  -6   4    7.60    3.90
   8  -6  -4   13.00    4.10
  -8   6   4    7.90    3.70
  -7  -6   4   24.70    4.70
   7  -6  -4   24.60    4.50
  -7   6   4   31.30    4.60
  -6  -6   4   10.10    1.60
  -6  -6   4   13.00    3.40
   6  -6  -4    7.70    3.10
  -6   6   4   13.70    3.50
   5  -6  -4   58.69    5.10
  -5  -6   4   53.89    2.90
  -5  -6   4   54.99    5.10
  -5   6   4   52.39    4.80
  -4  -6   4    0.00    2.00
  -4  -6   4   -0.40    1.10
   4  -6  -4    1.30    2.00
   3  -6  -4  137.59    6.50
  -3  -6   4  134.19    4.80
  -3  -6   4  144.09    6.00
   3   6  -4  136.69    5.70
   2  -6  -4   -1.00    1.90
  -2  -6   4    3.40    1.50
   2   6  -4    0.10    1.40
  -1  -6   4   43.60    2.60
   1   6  -4   47.70    2.60
   0  -6  -4   -3.60    1.60
   0  -6   4   -1.70    1.90
   0   6   4    1.80    1.80
   0   6  -4   -0.60    0.70
   1  -6   4   17.70    3.20
  -1  -6  -4   18.00    3.00
   1   6   4   20.60    3.30
  -2  -6  -4    4.10    2.20
   2  -6   4    9.80    2.80
  -2  -6  -4    7.20    2.50
  -2   6  -4    7.00    0.80
  -2   6  -4    6.90    0.80
  -3  -6  -4  342.37   10.80
  -3  -6  -4  333.57   11.20
   3  -6   4  346.47   11.70
  -3   6  -4  334.27    8.00
  -4  -6  -4   -1.50    2.00
   4  -6   4    1.40    2.80
  -4  -6  -4   -0.40    2.70
  -4   6  -4   -0.60    1.20
  -5  -6  -4  101.19    6.90
  -5  -6  -4  106.59    6.20
   5  -6   4  109.69    7.30
  -5   6  -4  105.39    5.00
   6  -6   4    3.60    3.30
  -6  -6  -4    6.80    2.80
  -6  -6  -4    5.50    3.30
  -6   6  -4    7.10    2.50
  -7  -6  -4   23.20    5.10
  -7  -6  -4   34.00    4.70
   7  -6   4   33.70    5.90
  -7   6  -4   36.30    4.30
  -8  -6  -4   25.10    4.40
  -8  -6  -4   22.70    5.30
   8  -6   4   30.00    5.80
  -8   6  -4   39.60    4.90
   9  -6   4   -1.90    4.20
  -9  -6  -4   -3.00    3.60
  -9  -6  -4    4.10    3.40
  -9   6  -4    0.90    3.40
  -9  -7   4    4.80    4.00
   9  -7  -4    0.70    3.80
  -9   7   4    0.10    3.60
  -8  -7   4   34.40    5.90
   8  -7  -4   52.09    6.30
  -8   7   4   38.80    5.70
   7  -7  -4   28.30    4.90
  -7  -7   4   15.30    4.10
  -7   7   4   25.20    4.60
   6  -7  -4    1.00    2.80
  -6  -7   4    0.00    2.90
  -6  -7   4    1.70    1.40
  -6   7   4   -0.30    2.50
  -5  -7   4   -3.80    2.10
  -5  -7   4    1.00    1.50
   5  -7  -4    0.20    2.70
  -4  -7   4   32.10    2.80
  -4  -7   4   28.80    3.60
   4  -7  -4   27.80    4.00
  -3  -7   4  282.77    8.30
   3  -7  -4  270.37   10.00
  -3  -7   4  303.77    9.30
   3   7  -4  286.17    9.00
   2  -7  -4    4.30    2.20
  -2  -7   4    0.00    1.50
   2   7  -4   -0.60    1.30
  -1  -7   4   15.50    1.90
   1   7  -4   18.80    2.00
   0  -7   4  366.36   12.00
   0  -7  -4  379.16   11.70
   0   7  -4  372.06    8.40
  -1  -7  -4   76.89    5.70
   1  -7   4   79.79    5.90
  -1   7  -4   73.29    2.10
  -2  -7  -4    6.80    2.70
   2  -7   4    6.80    2.70
  -2   7  -4    2.70    0.70
  -2   7  -4    3.80    0.80
  -3  -7  -4   80.09    5.60
   3  -7   4   89.29    6.30
  -3  -7  -4   87.99    5.50
  -3   7  -4   81.79    3.10
   4  -7   4  182.58    9.10
  -4  -7  -4  158.98    7.70
  -4  -7  -4  170.18    8.30
  -4   7  -4  177.98    5.60
   5  -7   4  185.78    9.90
  -5  -7  -4  185.78    9.30
  -5  -7  -4  192.98    8.40
  -5   7  -4  196.68    6.70
  -6  -7  -4   27.90    4.30
   6  -7   4   17.30    4.50
  -6  -7  -4   21.30    4.90
  -6   7  -4   25.10    3.20
  -7  -7  -4   19.90    3.90
   7  -7   4   20.20    5.10
  -7  -7  -4   24.70    5.30
  -7   7  -4   20.00    3.50
  -8  -7  -4    5.70    3.40
   8  -7   4    4.00    3.90
  -8  -7  -4    9.80    4.40
  -8   7  -4   -1.10    2.80
   9  -7   4    8.80    4.70
  -9  -7  -4    6.70    3.70
  -9  -7  -4   11.80    4.80
  -8  -8   4   19.70    5.10
   8  -8  -4   21.60    5.00
  -8   8   4   22.40    4.90
  -7  -8   4   44.40    6.00
   7  -8  -4   44.30    5.80
  -7   8   4   38.00    5.10
   6  -8  -4  223.08   10.40
  -6  -8   4  225.38   10.40
  -6  -8   4  233.58    7.80
  -6   8   4  237.48   10.10
   5  -8  -4   14.70    3.80
  -5  -8   4   20.50    2.60
  -5  -8   4   20.20    3.80
  -4  -8   4    7.50    2.70
   4  -8  -4    1.70    2.50
  -4  -8   4    4.40    1.90
  -3  -8   4  236.08    7.80
   3  -8  -4  232.58    9.70
  -3  -8   4  235.38    8.30
  -2  -8   4  125.59    5.40
   2  -8  -4  125.39    7.10
   2   8  -4  120.79    5.20
   1   8  -4   26.40    2.40
   0  -8   4  105.39    6.50
   0  -8  -4   91.99    5.90
   0   8  -4   93.59    3.50
   1  -8   4  414.36   13.80
  -1  -8  -4  406.16   12.90
  -1   8  -4  404.36    8.70
  -2  -8  -4  141.49    7.20
   2  -8   4  148.29    8.00
  -2   8  -4  157.18    3.80
  -2   8  -4  151.38    3.80
  -3  -8  -4  124.29    6.70
  -3  -8  -4  144.69    7.40
   3  -8   4  121.59    7.60
  -3   8  -4  123.49    3.80
  -3   8  -4  115.59    3.70
  -4  -8  -4   15.30    3.50
  -4  -8  -4   16.30    3.80
   4  -8   4   11.90    3.80
  -4   8  -4   16.30    2.00
   5  -8   4   45.10    5.80
  -5  -8  -4   55.69    5.60
  -5  -8  -4   55.29    6.00
  -5   8  -4   49.70    3.60
   6  -8   4  176.98   10.70
  -6  -8  -4  175.08   10.10
  -6  -8  -4  172.88    8.70
  -6   8  -4  173.38    7.00
   7  -8   4    6.00    4.00
  -7  -8  -4   -2.80    3.30
  -7  -8  -4   -2.60    2.80
   8  -8   4   50.79    7.60
  -8  -8  -4   50.89    7.10
  -8  -8  -4   46.10    5.80
   8  -9  -4  109.49    9.50
  -8  -9   4  128.19   10.10
  -8   9   4  114.99    9.10
  -7  -9   4   -0.70    3.40
   7  -9  -4    4.20    3.90
  -7   9   4    5.70    3.40
   6  -9  -4   36.80    5.50
  -6  -9   4   35.80    5.00
  -6   9   4   30.70    4.50
  -5  -9   4   81.59    6.60
  -5  -9   4   84.69    4.80
   5  -9  -4   85.99    7.50
  -4  -9   4    6.70    2.30
   4  -9  -4    9.00    3.20
  -4  -9   4   11.40    3.10
   3  -9  -4   75.49    6.50
  -3  -9   4   88.29    5.40
  -3  -9   4   86.49    5.10
   2  -9  -4  208.58    9.20
  -2  -9   4  186.18    6.90
   2   9  -4  176.18    6.70
   1   9  -4    1.80    1.60
   0  -9   4    3.30    3.20
   0  -9  -4    4.10    2.80
   0   9  -4    3.10    1.30
  -1  -9  -4  109.39    6.60
   1  -9   4  111.29    7.70
  -1   9  -4  111.79    3.40
  -2  -9  -4   41.10    4.90
   2  -9   4   52.79    5.90
  -2   9  -4   44.90    1.80
  -2   9  -4   39.30    1.90
   3  -9   4    3.70    3.20
  -3  -9  -4    2.90    3.00
  -3   9  -4    2.40    1.00
  -4  -9  -4    5.00    2.90
  -4  -9  -4    4.20    3.30
   4  -9   4    8.90    3.80
  -4   9  -4    3.10    1.40
  -5  -9  -4    2.20    3.00
   5  -9   4   -1.10    3.20
  -5  -9  -4    4.70    3.30
  -6  -9  -4   20.90    4.30
   6  -9   4   19.10    5.10
  -6  -9  -4   19.80    4.60
  -7  -9  -4    2.30    3.90
   7  -9   4    6.80    4.80
  -7  -9  -4    5.20    3.50
  -7 -10   4   10.00    4.30
   7 -10  -4    3.40    4.10
  -7  10   4    7.00    3.80
  -6 -10   4   -0.60    3.10
   6 -10  -4   -4.30    3.00
  -6  10   4    2.60    3.10
  -5 -10   4    0.00    2.70
   5 -10  -4   -7.00    2.70
  -5 -10   4    1.00    2.20
  -4 -10   4   20.60    3.60
   4 -10  -4   25.20    4.70
  -4 -10   4   24.30    3.40
  -3 -10   4  218.28    8.40
   3 -10  -4  200.28   10.30
  -3 -10   4  214.88    8.40
   2 -10  -4   42.00    5.50
   0 -10   4   69.79    6.70
   0 -10  -4   56.89    5.90
  -1 -10  -4    2.40    2.90
   1 -10   4    2.20    3.00
   2 -10   4   98.39    7.50
  -2 -10  -4   83.19    7.00
   3 -10   4   74.19    7.50
  -3 -10  -4   82.99    6.80
   4 -10   4    0.20    3.20
  -4 -10  -4   -3.30    2.90
  -4 -10  -4    8.00    3.30
   5 -10   4   31.40    5.80
  -5 -10  -4   28.00    5.40
  -5 -10  -4   29.20    4.90
  -6 -10  -4   67.69    6.70
  -6 -10  -4   66.49    7.40
   6 -10   4   75.59    8.30
   7 -10   4   46.20    7.50
  -7 -10  -4   50.69    7.20
  -7 -10  -4   53.79    6.30
  -6 -11   4    4.10    3.50
   6 -11  -4    1.90    3.80
  -6  11   4    1.50    3.30
  -5 -11   4    3.40    3.10
   5 -11  -4    0.80    3.50
  -4 -11   4   -1.80    2.40
  -4 -11   4    3.20    2.60
   4 -11  -4   -1.60    3.50
  -3 -11   4    4.20    2.70
   3 -11  -4    0.90    3.50
  -3 -11   4    3.20    2.40
   2 -11  -4   66.99    7.00
   0 -11  -4    1.90    3.10
   0 -11   4    2.50    3.50
   1 -11   4   -2.40    2.90
  -1 -11  -4   -0.90    3.00
  -2 -11  -4   19.70    4.20
   2 -11   4   21.60    5.10
  -3 -11  -4   10.20    3.70
   3 -11   4    9.60    4.20
   4 -11   4    0.50    3.30
  -4 -11  -4    4.40    3.30
  -5 -11  -4   20.70    4.80
   5 -11   4   19.00    5.60
  -5 -11  -4   16.40    4.50
  -6 -11  -4   47.10    6.10
   6 -11   4   45.50    6.90
  -6 -11  -4   49.40    7.00
   5 -12  -4   40.00    6.60
   4 -12  -4   -1.40    3.40
   3 -12  -4    8.90    4.50
  -3 -12   4   10.60    3.40
  -2 -12   4  134.59    7.90
   2 -12  -4  151.48   10.00
  -1 -12   4   54.79    6.90
   1 -12  -4   69.49    7.60
   1 -12  -4   80.99    8.10
   0 -12   4   -3.70    2.90
   0 -12  -4    0.40    3.40
  -1 -12  -4   57.59    6.50
   1 -12   4   55.59    7.10
   2 -12   4    1.00    3.70
  -2 -12  -4    1.90    3.50
  -3 -12  -4   38.80    5.80
   3 -12   4   40.90    6.40
   4 -12   4   44.60    6.80
  -4 -12  -4   66.29    7.10
   5 -12   4   47.60    7.40
  -5 -12  -4   58.29    7.00
   3 -13  -4   -1.30    4.30
  -3 -13   4   -1.50    2.90
  -2 -13   4   85.49    7.20
   2 -13  -4   94.79    9.20
  -1 -13   4   16.60    5.10
   1 -13  -4   20.90    5.10
   1 -13  -4   24.80    5.50
   0 -13   4    9.30    4.60
   0 -13  -4   14.90    4.90
   1 -13   4    0.30    3.60
  -1 -13  -4    2.10    3.50
   2 -13   4    0.10    4.00
  -2 -13  -4   -4.10    3.10
   3 -13   4   -1.50    4.00
  -3 -13  -4    4.00    3.80
 -10   0   5   -3.60    3.70
  -9   0   5   33.60    5.60
  -8   0   5    0.60    3.00
   7   0  -5  116.69    6.20
  -7   0   5  114.69    7.00
   7   0  -5  118.09    4.90
   6   0  -5   -1.30    1.70
   6   0  -5    0.20    1.20
  -6   0   5    1.50    2.20
  -6   0   5    0.40    1.80
   5   0  -5  141.89    4.60
  -5   0   5  142.99    5.50
  -5   0   5  160.98    7.00
   5   0  -5  138.49    5.60
  -4   0   5    1.90    1.30
  -4   0   5   -3.20    1.60
   4   0  -5    0.80    1.30
  -3   0   5 2383.16   47.30
  -3   0   5 2327.67   45.10
   2   0  -5   -0.40    0.90
  -2   0   5   -0.80    0.50
  -1   0   5  297.67    6.00
   1   0  -5  308.67    7.10
  -1   0   5  300.57    7.00
   0   0   5    0.40    1.00
   0   0  -5   -1.00    1.20
   0   0  -5    0.80    0.90
   0   0   5    0.10    1.00
   1   0   5  508.85   11.80
  -1   0  -5  539.05   12.10
   1   0   5  503.55   11.90
   1   0   5  548.15   12.20
  -1   0  -5  519.65   12.20
   2   0   5   -0.10    1.40
   2   0   5    0.20    1.60
   2   0   5   -1.10    1.40
  -2   0  -5    2.00    1.60
  -2   0  -5   -1.60    1.50
  -2   0  -5    1.60    1.60
  -3   0  -5  333.47    9.50
  -3   0  -5  332.47    9.70
   3   0   5  338.17   10.10
   3   0   5  343.87    9.40
   3   0   5  336.67    9.60
  -3   0  -5  336.27   10.10
  -4   0  -5   -2.10    1.90
   4   0   5   -2.30    1.90
  -4   0  -5   -1.20    2.00
   4   0   5    1.80    1.90
   4   0   5    0.00    1.60
  -5   0  -5    2.30    2.20
   5   0   5    3.30    2.70
  -5   0  -5    4.20    2.20
  -6   0  -5    3.30    2.70
   6   0   5    1.90    2.70
  -6   0  -5   -0.10    2.10
  -7   0  -5  144.99    8.00
   7   0   5  165.78    9.00
   8   0   5   -1.40    3.10
  -8   0  -5   -1.60    3.30
  -9   0  -5  288.77   12.80
   9   0   5  302.37   14.00
 -10   0  -5    1.70    4.20
  10   0   5   -1.30    3.80
 -10  -1   5   55.69    7.00
 -10   1   5   48.00    6.80
  -9  -1   5  163.68    9.70
   9  -1  -5  174.28    8.80
  -9   1   5  161.58    9.90
   8  -1  -5    3.60    2.90
  -8  -1   5    5.10    3.40
   8  -1  -5    5.10    2.30
  -8   1   5   11.40    3.70
   7  -1  -5   72.29    4.20
  -7  -1   5   72.09    6.30
   7  -1  -5   76.09    5.20
   7   1  -5   71.29    3.50
  -7   1   5   71.39    6.20
  -6  -1   5   -0.20    2.10
   6  -1  -5    0.30    1.30
   6  -1  -5   -2.60    1.60
  -6  -1   5    0.50    1.80
  -6   1   5    1.10    1.80
  -6   1   5   -3.50    2.20
   6   1  -5    0.70    1.00
  -5  -1   5  124.59    5.20
   5  -1  -5  114.09    5.00
  -5  -1   5  113.79    6.00
   5   1  -5  119.89    3.60
  -5   1   5  129.19    5.10
  -5   1   5  127.19    6.30
  -4  -1   5    4.70    1.50
  -4  -1   5    2.90    2.00
   4  -1  -5    3.80    1.40
   4   1  -5    3.00    0.70
  -4   1   5    4.20    1.40
  -4   1   5    0.00    1.90
  -3  -1   5  154.88    4.70
   3  -1  -5  157.98    4.50
  -3  -1   5  155.78    5.90
  -3   1   5  154.08    4.40
   3   1  -5  160.48    3.40
   2  -1  -5   48.80    2.60
   2  -1  -5   51.59    1.70
  -2  -1   5   46.60    3.20
   2   1  -5   50.09    1.70
  -1  -1   5 1951.10   37.30
   1  -1  -5 1925.91   38.10
   1  -1  -5 1951.90   36.80
  -1  -1   5 1933.81   37.40
  -1   1   5 1916.31   38.00
   1   1  -5 2025.20   37.50
   0  -1  -5  581.24   12.80
   0  -1   5  573.74   12.30
   0  -1  -5  571.94   12.10
   0  -1   5  582.04   12.50
   0   1  -5  552.54   12.20
   0   1   5  559.74   12.70
   0   1  -5  581.54   12.50
  -1  -1  -5   -0.60    1.20
   1  -1   5   -0.40    1.10
   1  -1   5    0.20    1.30
  -1  -1  -5    0.30    1.70
   1  -1   5    0.30    1.50
   1   1   5    1.10    1.40
  -1   1  -5    1.50    1.50
  -1   1  -5    1.00    1.50
   1   1   5   -0.20    1.40
   1   1   5    0.90    1.50
  -2  -1  -5   99.39    4.60
  -2  -1  -5   95.29    4.50
   2  -1   5   98.29    4.40
   2  -1   5   90.99    4.60
   2  -1   5  103.29    3.90
  -2  -1  -5  101.79    4.50
  -2   1  -5   96.09    4.60
  -2   1  -5   96.99    3.90
  -2   1  -5  103.09    4.60
   2   1   5   93.49    4.50
   2   1   5  106.49    4.50
   2   1   5   99.69    4.60
  -3  -1  -5  412.56   11.20
   3  -1   5  396.66   11.50
  -3  -1  -5  408.66   11.50
  -3  -1  -5  418.56   11.30
   3  -1   5  410.96   10.40
   3  -1   5  420.46   11.20
   3   1   5  402.86   10.90
   3   1   5  393.66   10.90
  -3   1  -5  418.66   11.60
  -3   1  -5  397.76   11.10
   3   1   5  408.36   11.70
  -3   1  -5  398.06   10.40
  -4  -1  -5 1103.49   24.70
   4  -1   5 1046.30   23.70
   4  -1   5 1106.19   24.50
   4  -1   5 1061.29   25.10
  -4  -1  -5 1050.69   24.40
  -4   1  -5 1065.89   24.60
   4   1   5 1101.09   24.30
   4   1   5 1063.49   25.10
   4   1   5 1156.88   26.20
  -4   1  -5 1055.79   23.90
   5  -1   5   -1.70    2.20
  -5  -1  -5    0.20    2.20
  -5  -1  -5    3.30    2.30
   5   1   5    0.40    2.40
  -5   1  -5    0.70    2.10
   6  -1   5   11.60    3.60
  -6  -1  -5    1.90    2.60
  -6  -1  -5   10.00    2.80
  -6   1  -5   10.90    3.00
   6   1   5    5.80    3.00
  -7  -1  -5   19.30    3.70
  -7  -1  -5   28.50    4.50
   7  -1   5   26.10    4.70
   7   1   5   21.60    4.50
  -7   1  -5   17.80    4.10
   8  -1   5  173.68   10.10
  -8  -1  -5  154.18    9.40
   8   1   5  159.38    9.50
  -8   1  -5  152.38    8.60
  -9  -1  -5    2.20    4.00
   9  -1   5    3.30    4.20
   9   1   5    2.80    3.50
  -9   1  -5    1.60    3.20
  10  -1   5    5.10    4.40
 -10  -1  -5   -0.70    4.10
 -10   1  -5   -0.10    4.20
 -10  -2   5   13.90    4.80
  10  -2  -5   14.90    4.20
 -10   2   5   10.80    4.30
   9  -2  -5    2.40    3.00
  -9  -2   5   -0.50    3.10
  -9   2   5    0.30    3.30
   8  -2  -5   35.20    4.50
  -8  -2   5   28.60    4.70
  -8   2   5   31.40    5.10
   7  -2  -5  160.98    6.40
  -7  -2   5  150.08    8.10
   7  -2  -5  154.78    7.10
   7   2  -5  155.28    4.90
  -7   2   5  156.88    8.10
   6  -2  -5   30.50    3.40
  -6  -2   5   30.50    4.00
  -6   2   5   30.00    4.10
   6   2  -5   32.70    1.90
  -6   2   5   31.30    3.40
   5  -2  -5   94.09    4.60
  -5  -2   5   93.99    5.70
  -5  -2   5   98.29    4.80
  -5   2   5   97.79    5.60
   5   2  -5   92.29    2.60
  -5   2   5   87.59    4.30
   4  -2  -5    3.30    1.50
  -4  -2   5    4.30    1.70
  -4  -2   5    3.00    1.90
  -4   2   5    1.90    1.40
   4   2  -5    6.40    2.20
  -4   2   5    3.70    2.10
  -3  -2   5  107.49    5.00
   3  -2  -5  113.89    3.90
  -3   2   5  110.49    3.90
  -2  -2   5  581.94   13.40
  -2  -2   5  582.84   11.40
   2  -2  -5  600.04   12.40
  -1  -2   5 2114.89   41.60
   1  -2  -5 2208.58   42.40
  -1  -2   5 2120.79   41.50
  -1  -2   5 2132.19   41.00
   0  -2  -5 1519.75   30.80
   0  -2   5 1516.05   30.40
   0  -2   5 1514.45   30.10
   0   2  -5 1495.45   30.30
   0   2   5 1524.35   30.70
   1  -2   5   19.10    1.40
   1  -2   5   23.60    2.30
  -1  -2  -5   20.90    2.30
   1  -2   5   19.00    2.40
  -1  -2  -5   21.30    2.50
   1   2   5   25.40    2.60
   1   2   5   25.50    2.60
  -1   2  -5   21.40    2.40
  -2  -2  -5  130.69    5.50
  -2  -2  -5  131.29    5.60
   2  -2   5  139.89    5.20
   2  -2   5  128.59    5.50
  -2  -2  -5  116.49    5.20
   2  -2   5  119.69    4.00
  -2   2  -5  127.49    4.20
  -2   2  -5  125.39    5.30
   2   2   5  128.09    5.40
   2   2   5  129.39    5.20
  -3  -2  -5 1036.00   23.90
  -3  -2  -5 1083.49   23.90
   3  -2   5 1054.89   23.70
  -3  -2  -5 1117.69   24.50
   3  -2   5 1045.50   22.40
   3  -2   5 1081.49   24.40
  -3   2  -5 1062.39   24.30
  -3   2  -5 1072.09   22.50
   3   2   5 1084.29   24.10
   3   2   5 1076.09   23.60
  -4  -2  -5  233.88    8.20
   4  -2   5  224.28    7.20
   4  -2   5  221.28    8.60
  -4  -2  -5  217.48    8.30
  -4   2  -5  217.68    7.30
   4   2   5  232.58    7.80
   4   2   5  237.18    8.90
  -5  -2  -5    3.90    2.30
  -5  -2  -5    0.00    2.30
   5  -2   5   -0.30    1.70
   5  -2   5    2.60    2.70
   5   2   5    0.20    2.30
  -5   2  -5    5.30    2.20
   6  -2   5   34.10    4.90
  -6  -2  -5   41.60    5.00
  -6  -2  -5   41.60    4.50
   6   2   5   34.00    4.80
  -6   2  -5   39.20    4.40
   7  -2   5   -2.80    2.70
  -7  -2  -5   -1.90    2.80
  -7  -2  -5    3.50    2.70
  -7   2  -5    3.60    2.80
   8  -2   5   -2.40    3.10
  -8  -2  -5    9.80    3.30
  -8  -2  -5    9.00    4.00
  -8   2  -5   -1.50    2.90
  -9  -2  -5   73.89    7.90
   9  -2   5   60.89    7.50
  -9   2  -5   72.49    7.40
 -10  -2  -5    3.70    4.30
  10  -2   5   20.20    5.40
 -10   2  -5   13.00    4.90
 -10  -3   5   41.70    6.40
  10  -3  -5   58.19    6.60
 -10   3   5   43.80    6.70
   9  -3  -5  117.99    7.60
  -9  -3   5  101.19    8.70
  -9   3   5  116.89    8.30
   8  -3  -5   66.09    5.90
  -8  -3   5   42.70    5.50
  -8   3   5   66.89    6.50
   7  -3  -5  220.68    8.70
  -7  -3   5  208.18    9.60
  -7   3   5  210.98    9.60
   7   3  -5  200.88    5.50
   6  -3  -5    1.70    1.90
  -6  -3   5    2.50    2.60
  -6   3   5    0.90    2.40
   6   3  -5    0.30    0.70
   5  -3  -5  539.85   13.60
  -5  -3   5  536.55   13.90
  -5  -3   5  534.85   14.90
  -5   3   5  504.35   13.20
  -5   3   5  525.85   14.90
   4  -3  -5   -0.60    1.40
  -4  -3   5   -0.30    1.80
   4   3  -5    0.90    1.70
  -4   3   5    1.30    1.40
  -3  -3   5  258.17    7.90
   3  -3  -5  240.28    6.90
   3   3  -5  240.98    7.50
   2  -3  -5  175.48    5.40
  -2  -3   5  179.88    4.30
  -2  -3   5  177.98    5.60
   1  -3  -5   72.89    3.80
  -1  -3   5   66.99    2.60
  -1  -3   5   63.99    2.70
   0  -3  -5    1.20    1.70
   0  -3   5    6.20    0.80
   0  -3   5    4.50    1.30
   0  -3   5    5.30    1.80
   0   3   5    4.70    1.70
   1  -3   5  343.07    9.60
   1  -3   5  329.87    6.90
   1  -3   5  339.37    9.10
  -1  -3  -5  350.46    9.60
  -1   3  -5  337.77    9.50
   1   3   5  349.67    9.40
   1   3   5  351.06    9.70
   2  -3   5  839.42   17.10
  -2  -3  -5  864.41   19.70
   2  -3   5  868.71   19.90
  -2  -3  -5  844.02   19.40
  -2  -3  -5  857.81   19.80
  -2   3  -5  843.72   17.20
   2   3   5  849.72   19.70
   2   3   5  862.81   19.40
  -2   3  -5  827.62   19.70
   3  -3   5  509.35   13.50
   3  -3   5  516.35   11.80
  -3  -3  -5  514.85   14.00
   3  -3   5  527.55   14.30
  -3  -3  -5  506.45   13.80
  -3  -3  -5  499.85   13.40
  -3   3  -5  513.65   11.80
   3   3   5  509.45   13.20
   3   3   5  541.55   15.20
  -3   3  -5  521.25   15.30
  -4  -3  -5   20.60    3.20
  -4  -3  -5   19.90    3.30
   4  -3   5   22.40    3.70
   4  -3   5   15.00    2.20
  -4   3  -5   17.90    2.40
   4   3   5   17.10    2.80
   5  -3   5   44.70    3.70
   5  -3   5   48.70    5.00
  -5  -3  -5   53.09    4.70
  -5  -3  -5   48.50    5.10
  -5   3  -5   42.80    3.80
  -6  -3  -5    1.80    2.90
   6  -3   5    6.30    3.40
  -6  -3  -5    2.60    2.30
  -6   3  -5    5.90    2.50
   7  -3   5   31.80    5.00
  -7  -3  -5   27.40    4.30
  -7  -3  -5   22.30    4.40
  -7   3  -5   28.30    4.10
  -8  -3  -5   18.00    4.60
  -8  -3  -5   33.90    4.80
   8  -3   5   23.50    5.10
  -8   3  -5   25.90    4.50
  -9  -3  -5   -2.00    3.90
  -9  -3  -5   -2.10    2.80
   9  -3   5    0.20    3.50
  -9   3  -5   -1.20    3.30
  10  -3   5   19.50    5.40
 -10  -3  -5   29.70    6.20
 -10   3  -5   10.50    4.70
  10  -4  -5    5.00    3.60
 -10  -4   5   -7.10    2.90
 -10   4   5    2.80    4.10
   9  -4  -5   67.89    6.60
  -9  -4   5   87.19    8.20
  -9   4   5   82.39    8.20
   8  -4  -5   22.10    4.00
  -8  -4   5   20.30    4.70
  -8   4   5   17.60    4.10
   7  -4  -5   46.00    4.80
  -7  -4   5   49.30    5.90
  -7   4   5   46.70    5.50
  -6  -4   5   19.90    3.50
   6  -4  -5   15.40    3.00
  -6   4   5   17.80    3.60
  -5  -4   5  536.95   15.20
   5  -4  -5  551.14   14.40
  -5   4   5  549.35   14.20
  -5   4   5  552.04   15.60
  -4  -4   5  610.14   11.90
  -4  -4   5  622.94   15.80
   4  -4  -5  623.44   15.00
   4   4  -5  591.04   15.50
  -3  -4   5   94.49    4.60
  -3  -4   5   95.79    2.80
   3  -4  -5  100.49    4.50
   3   4  -5   83.79    4.40
  -2  -4   5  886.91   18.90
   2  -4  -5  867.11   19.20
   2   4  -5  877.11   18.90
  -1  -4   5   42.50    2.20
   1  -4  -5   44.20    3.60
   0  -4  -5   22.30    2.90
   0  -4   5   23.60    2.80
   0  -4   5   24.10    1.00
   0   4   5   23.90    2.90
  -1  -4  -5    9.20    2.20
   1  -4   5    9.20    2.40
   1   4   5   10.80    2.60
  -1   4  -5   11.00    2.40
   1   4   5   18.30    2.50
  -2  -4  -5    8.20    2.40
   2  -4   5    2.20    2.10
  -2  -4  -5    5.70    2.30
   2  -4   5    6.80    1.90
  -2   4  -5    5.10    2.30
  -2   4  -5    7.00    0.90
   2   4   5   10.30    2.50
   2   4   5    5.80    1.90
   3  -4   5  150.78    7.00
   3  -4   5  156.78    4.60
  -3  -4  -5  165.28    7.00
  -3  -4  -5  150.88    6.40
  -3   4  -5  150.68    4.70
   3   4   5  146.89    6.10
  -4  -4  -5   43.40    4.50
   4  -4   5   41.60    3.00
   4  -4   5   42.90    4.90
  -4  -4  -5   43.80    4.20
  -4   4  -5   43.40    3.10
  -5  -4  -5  374.76   12.90
   5  -4   5  366.46   13.00
   5  -4   5  392.76   10.70
  -5  -4  -5  376.86   11.90
  -5   4  -5  387.26   10.80
  -6  -4  -5  119.39    7.60
   6  -4   5  121.39    8.10
  -6  -4  -5  132.49    7.10
  -6   4  -5  132.29    6.30
   7  -4   5   26.50    5.00
  -7  -4  -5   25.80    4.80
  -7  -4  -5   25.80    4.00
  -7   4  -5   32.50    4.20
  -8  -4  -5   41.10    6.10
   8  -4   5   30.70    5.70
  -8  -4  -5   48.00    5.60
  -8   4  -5   36.50    4.90
  -9  -4  -5   16.00    4.20
   9  -4   5   15.50    5.00
  -9  -4  -5   13.40    4.80
  -9   4  -5   15.60    4.20
 -10  -5   5    4.50    4.30
  10  -5  -5    0.80    3.50
 -10   5   5    4.80    4.60
   9  -5  -5    6.90    3.70
  -9  -5   5    7.10    4.40
  -9   5   5    4.50    4.00
  -8  -5   5   15.80    4.20
   8  -5  -5    8.10    3.30
  -8   5   5   12.30    4.10
  -7  -5   5   38.50    5.20
   7  -5  -5   43.90    5.00
  -7   5   5   44.70    5.40
  -6  -5   5    4.20    2.70
   6  -5  -5   11.00    3.10
  -6   5   5    4.80    2.70
  -5  -5   5   -0.30    0.70
  -5  -5   5    1.20    2.30
   5  -5  -5    1.00    2.00
  -4  -5   5  119.89    6.00
  -4  -5   5  123.09    3.60
   4  -5  -5  127.29    5.90
   3  -5  -5  107.39    5.20
  -3  -5   5  106.69    5.00
  -3  -5   5  105.89    3.60
   3   5  -5  115.49    5.00
  -2  -5   5    1.30    1.30
   2  -5  -5    0.70    1.70
   2   5  -5    0.30    1.20
   1  -5  -5  349.67   10.40
  -1  -5   5  343.47    8.10
   1   5  -5  334.47    8.00
   0  -5  -5    2.80    2.30
   0  -5   5    5.70    2.20
   0   5   5    4.70    2.10
   1  -5   5  242.88    8.60
  -1  -5  -5  252.87    8.50
   1   5   5  238.68    8.20
  -2  -5  -5   12.30    2.80
  -2  -5  -5   13.30    2.80
   2  -5   5   10.40    2.80
   2   5   5   14.90    2.60
  -3  -5  -5  451.75   13.10
  -3  -5  -5  450.15   13.40
   3  -5   5  467.05   14.00
  -3   5  -5  464.95   10.20
   4  -5   5   33.00    4.40
  -4  -5  -5   37.10    4.00
  -4  -5  -5   37.90    4.50
  -4   5  -5   37.50    2.80
   5  -5   5  228.28   10.20
  -5  -5  -5  213.38    8.70
  -5  -5  -5  227.08    9.80
  -5   5  -5  226.98    7.50
  -6  -5  -5    2.10    2.40
  -6  -5  -5   -3.80    2.60
   6  -5   5    0.70    3.30
  -6   5  -5   -2.00    1.90
  -7  -5  -5  179.68    8.80
   7  -5   5  171.18   10.30
  -7  -5  -5  177.98    9.90
  -7   5  -5  199.18    8.40
  -8  -5  -5   75.49    6.80
  -8  -5  -5   67.89    7.80
   8  -5   5   84.99    8.70
  -8   5  -5   70.79    6.30
  -9  -5  -5   -1.90    4.00
  -9  -5  -5    5.10    3.60
   9  -5   5    4.30    4.20
  -9   5  -5   -0.30    3.50
  -9  -6   5    2.30    4.30
   9  -6  -5    9.10    4.10
  -9   6   5    1.40    3.40
  -8  -6   5   33.80    5.50
   8  -6  -5   40.70    5.50
  -8   6   5   51.19    6.30
   7  -6  -5   -4.20    2.40
  -7  -6   5    0.30    2.90
  -7   6   5   -2.70    2.70
  -6  -6   5    5.30    2.90
   6  -6  -5    8.40    3.10
  -6  -6   5    7.60    1.20
  -6   6   5    7.60    3.10
  -5  -6   5  171.98    4.90
   5  -6  -5  170.98    7.70
  -5  -6   5  179.38    7.90
  -4  -6   5   40.80    2.50
  -4  -6   5   35.90    3.80
   4  -6  -5   36.20    4.00
   3  -6  -5   20.60    3.10
  -3  -6   5   17.10    2.70
  -3  -6   5   19.40    2.10
   3   6  -5   18.40    2.60
  -2  -6   5  247.88    7.30
   2  -6  -5  237.58    8.40
   2   6  -5  247.88    7.20
  -1  -6   5  221.38    6.10
   1   6  -5  242.38    6.20
   0  -6   5  456.25   13.40
   0  -6  -5  476.55   13.20
  -1  -6  -5    2.30    2.20
   1  -6   5    2.60    2.50
   2  -6   5  429.36   13.10
  -2  -6  -5  404.66   12.30
  -3  -6  -5   23.70    3.70
  -3  -6  -5   19.80    3.40
   3  -6   5   14.00    3.30
  -3   6  -5   22.60    1.70
  -4  -6  -5   63.59    5.30
   4  -6   5   89.99    6.40
  -4  -6  -5   82.39    6.00
  -4   6  -5   79.69    3.60
   5  -6   5   24.70    4.60
  -5  -6  -5   25.00    4.00
  -5  -6  -5   21.90    4.10
  -5   6  -5   26.80    2.90
   6  -6   5    2.40    3.20
  -6  -6  -5   -0.20    3.20
  -6  -6  -5   -0.40    2.60
  -6   6  -5    0.80    2.00
  -7  -6  -5    6.00    3.20
  -7  -6  -5   15.40    4.60
   7  -6   5   10.50    4.30
  -7   6  -5    6.60    2.80
  -8  -6  -5   66.49    7.40
  -8  -6  -5   61.79    6.30
   8  -6   5   66.29    8.00
  -8   6  -5   85.99    6.80
  -9  -6  -5   38.20    6.50
  -9  -6  -5   44.40    5.80
   9  -6   5   49.99    7.50
   9  -7  -5   13.20    4.50
  -9  -7   5    3.90    4.40
  -9   7   5   12.30    4.50
   8  -7  -5   16.80    4.30
  -8  -7   5   17.40    4.50
  -8   7   5   26.30    5.20
   7  -7  -5   21.20    4.30
  -7  -7   5   29.90    4.90
  -7   7   5   17.50    4.00
  -6  -7   5    9.60    3.30
  -6  -7   5    8.00    1.50
   6  -7  -5    5.70    3.00
  -6   7   5    3.80    2.80
   5  -7  -5   14.50    3.50
  -5  -7   5   16.80    2.00
  -5  -7   5   20.10    3.80
   4  -7  -5   50.99    5.00
  -4  -7   5   61.99    5.00
  -4  -7   5   53.69    3.20
   3  -7  -5    2.70    2.20
  -3  -7   5   -0.70    1.40
  -3  -7   5   -0.10    1.70
   3   7  -5    0.30    1.70
  -2  -7   5  111.29    4.60
   2  -7  -5  110.39    6.10
   2   7  -5  101.29    4.50
  -1  -7   5    6.40    1.40
   1   7  -5   11.50    1.60
   0  -7   5    4.10    2.60
   0  -7  -5    2.10    2.50
   0   7  -5    0.90    0.70
  -1  -7  -5  153.58    7.20
   1  -7   5  168.88    7.90
  -2  -7  -5  158.98    7.50
   2  -7   5  166.48    8.10
  -3  -7  -5   84.89    5.60
   3  -7   5   92.19    6.50
  -3  -7  -5   84.69    6.30
  -3   7  -5   94.89    2.70
   4  -7   5  180.78    9.30
  -4  -7  -5  185.68    8.30
  -4  -7  -5  195.48    9.10
  -4   7  -5  194.88    5.60
   5  -7   5   39.80    5.50
  -5  -7  -5   43.60    5.40
  -5  -7  -5   45.60    5.00
  -5   7  -5   49.10    3.60
   6  -7   5   18.70    4.80
  -6  -7  -5   20.50    4.60
  -6  -7  -5   24.00    4.20
  -6   7  -5   30.20    3.50
  -7  -7  -5   67.89    7.40
  -7  -7  -5   60.69    6.10
   7  -7   5   68.19    7.80
  -7   7  -5   69.49    5.20
  -8  -7  -5    7.30    4.40
   8  -7   5   10.60    4.80
  -8  -7  -5   11.90    3.90
  -8  -8   5   59.59    7.00
   8  -8  -5   61.09    7.10
  -8   8   5   59.79    6.80
  -7  -8   5   94.89    7.90
   7  -8  -5  101.79    7.70
  -7   8   5   86.29    7.60
  -6  -8   5  129.89    8.10
   6  -8  -5  132.69    8.20
  -6   8   5  135.49    8.00
   5  -8  -5    1.20    2.70
  -5  -8   5   -0.80    2.50
  -5  -8   5    0.30    1.50
   4  -8  -5   30.00    4.40
  -4  -8   5   28.80    3.00
  -4  -8   5   22.30    3.50
   3  -8  -5   20.20    3.80
  -3  -8   5   18.00    2.60
  -3  -8   5   17.60    2.90
   3   8  -5   22.20    3.00
  -2  -8   5   80.39    4.20
   2  -8  -5   84.49    6.00
   2   8  -5   79.19    4.20
   1   8  -5    8.90    1.60
   0  -8  -5    1.10    2.30
   0  -8   5    1.40    2.50
   0   8  -5    2.50    0.90
  -1  -8  -5  213.38    8.90
   1  -8   5  194.68    9.10
  -2  -8  -5   17.90    3.60
   2  -8   5   16.30    3.60
  -3  -8  -5   26.40    4.00
   3  -8   5   33.90    5.20
   4  -8   5   53.39    6.10
  -4  -8  -5   67.29    6.20
  -4  -8  -5   55.19    5.80
  -4   8  -5   54.69    2.70
   5  -8   5    9.00    3.80
  -5  -8  -5    5.20    3.50
  -5  -8  -5    8.90    3.30
  -5   8  -5    7.90    2.00
   6  -8   5   43.90    6.50
  -6  -8  -5   52.99    5.70
  -6  -8  -5   44.10    6.00
   7  -8   5   71.59    8.20
  -7  -8  -5   78.89    7.10
  -7  -8  -5   94.19    8.80
  -8  -8  -5    0.60    3.20
   8  -8   5   13.60    5.30
  -8  -8  -5   -0.50    3.80
  -8  -9   5   -1.60    3.80
   8  -9  -5   -2.70    4.00
  -8   9   5    2.50    3.70
  -7  -9   5    2.60    3.60
   7  -9  -5    9.30    4.10
  -7   9   5    8.40    3.90
  -6  -9   5   -0.90    2.90
   6  -9  -5    0.60    3.30
  -6   9   5    0.60    2.80
  -5  -9   5   54.49    3.80
  -5  -9   5   46.10    5.10
   5  -9  -5   58.39    6.30
  -4  -9   5   38.20    3.60
  -4  -9   5   41.20    4.40
   4  -9  -5   42.40    5.40
  -3  -9   5  287.47    9.50
   3  -9  -5  269.97   11.20
  -3  -9   5  292.47    9.30
  -2  -9   5  157.68    6.10
   2  -9  -5  161.38    8.10
   2   9  -5  156.18    6.00
   1  -9  -5  247.08   10.30
   1   9  -5  251.07    7.10
   0  -9  -5   22.30    4.00
   0  -9   5   13.50    3.70
   0   9  -5   17.00    1.50
  -1  -9  -5   14.30    3.60
   1  -9   5   17.30    3.90
   2  -9   5   12.10    3.80
  -2  -9  -5   15.30    3.60
   3  -9   5   -2.80    2.50
  -3  -9  -5   -3.20    2.50
  -4  -9  -5   13.60    3.70
  -4  -9  -5   13.50    3.60
   4  -9   5   17.80    4.40
  -5  -9  -5    7.00    3.40
  -5  -9  -5    7.50    3.50
   5  -9   5   16.20    4.50
  -6  -9  -5    3.90    3.40
  -6  -9  -5   -0.40    3.20
   6  -9   5    2.50    3.80
   7  -9   5   -1.50    4.00
  -7  -9  -5    0.70    3.50
  -7  -9  -5    5.00    3.80
   7 -10  -5   -1.10    3.30
  -7 -10   5   -3.60    3.20
  -7  10   5    3.70    3.40
  -6 -10   5    1.00    3.30
   6 -10  -5   -1.70    3.40
  -6  10   5    0.50    3.20
  -5 -10   5   -4.10    2.30
   5 -10  -5    1.20    3.50
  -4 -10   5   44.10    4.10
  -4 -10   5   35.40    4.20
   4 -10  -5   43.60    5.80
   3 -10  -5   93.29    7.80
  -3 -10   5   85.29    5.40
  -3 -10   5   90.29    5.50
   2 -10  -5  116.89    7.60
  -1 -10   5    2.90    2.90
   1 -10  -5    4.10    3.30
   0 -10   5   12.20    4.10
   0 -10  -5   11.60    3.60
  -1 -10  -5   23.50    4.30
   1 -10   5   18.10    4.20
  -2 -10  -5   -1.50    2.60
   2 -10   5   -2.00    2.70
  -3 -10  -5  171.68    9.10
   3 -10   5  157.58    9.90
  -4 -10  -5   14.50    4.00
   4 -10   5   14.00    4.40
   5 -10   5    2.90    3.90
  -5 -10  -5    1.00    3.10
  -5 -10  -5   -1.40    2.70
   6 -10   5  119.39   10.40
  -6 -10  -5  122.49    9.10
  -6 -10  -5  122.09    8.40
  -7 -10  -5   70.19    7.10
   7 -10   5   77.09    9.00
  -7 -10  -5   89.39    9.10
  -6 -11   5    5.50    3.50
   6 -11  -5    0.50    4.00
  -6  11   5   -2.00    3.10
  -5 -11   5   16.90    3.90
   5 -11  -5    7.80    4.10
  -4 -11   5    6.40    2.70
  -4 -11   5    2.20    2.40
   4 -11  -5   -5.20    3.20
   3 -11  -5   38.30    5.70
  -3 -11   5   30.00    4.10
  -3 -11   5   45.80    4.30
   2 -11  -5   72.79    7.20
  -1 -11   5   83.59    7.70
   1 -11  -5   96.39    8.20
   0 -11   5    3.20    3.40
   0 -11  -5   -3.60    3.00
   1 -11   5    0.70    3.20
  -1 -11  -5    3.40    3.20
  -2 -11  -5   -1.40    2.80
   2 -11   5   -3.60    2.90
   3 -11   5   11.80    4.20
  -3 -11  -5   16.20    4.40
   4 -11   5    6.60    4.30
  -4 -11  -5    6.10    3.70
  -5 -11  -5    0.00    3.40
   5 -11   5    1.50    4.00
   6 -11   5   64.59    8.00
  -6 -11  -5   53.89    6.60
  -6 -11  -5   57.89    7.30
   5 -12  -5   18.60    5.30
   4 -12  -5    8.90    4.30
   3 -12  -5    4.90    4.10
  -3 -12   5    7.80    3.00
   2 -12  -5    5.80    4.00
  -1 -12   5  384.56   15.60
   1 -12  -5  377.76   15.00
   1 -12  -5  382.86   15.00
   0 -12  -5   33.10    5.80
   0 -12   5   25.70    5.30
  -1 -12  -5   18.60    4.50
   1 -12   5   17.40    4.90
   2 -12   5    2.10    3.90
  -2 -12  -5   -1.90    3.40
  -3 -12  -5   13.90    4.60
   3 -12   5    8.60    4.30
   4 -12   5   55.79    7.50
  -4 -12  -5   49.50    6.40
   3 -13  -5    4.10    4.30
   2 -13  -5    2.10    4.60
   2 -13  -5   16.10    5.40
  -2 -13   5    8.30    4.70
  -2 -13   5   14.20    4.10
   1 -13  -5   33.20    6.40
  -1 -13   5   27.50    5.80
   1 -13  -5   30.50    5.90
   0 -13   5   10.60    4.60
   0 -13  -5    1.90    4.10
  -1 -13  -5   -3.70    3.40
   1 -13   5   -0.30    4.00
  -2 -13  -5    0.40    3.90
   2 -13   5    3.80    4.50
  -3 -13  -5   27.30    5.50
   3 -13   5   17.80    5.20
 -10   0   6   65.79    7.70
  -9   0   6    2.00    3.50
  -8   0   6   25.20    4.50
   7   0  -6    1.40    1.30
  -7   0   6   -3.70    2.20
  -6   0   6  104.19    6.30
  -6   0   6  109.99    5.20
   6   0  -6  104.19    4.00
  -5   0   6   -1.90    1.30
  -5   0   6   -1.90    1.80
  -4   0   6  878.21   18.60
  -4   0   6  901.91   21.00
   3   0  -6    0.60    0.90
  -3   0   6    0.20    0.80
   2   0  -6  172.28    4.70
  -1   0   6   -0.70    1.00
   1   0  -6   -0.20    0.60
   1   0  -6   -1.30    1.10
  -1   0   6   -0.60    0.50
   0   0   6 1146.39   23.00
   0   0   6 1186.68   23.70
   0   0  -6 1135.29   23.70
   0   0  -6 1141.79   23.00
  -1   0  -6   -0.90    1.50
   1   0   6   -0.30    1.20
   1   0   6    1.50    1.40
   1   0   6   -2.00    1.40
  -1   0  -6    0.70    1.40
  -2   0  -6  339.57    9.70
  -2   0  -6  354.56    9.40
  -2   0  -6  340.37    9.70
   2   0   6  346.27    9.80
   2   0   6  342.07    9.20
   2   0   6  348.07    9.50
   3   0   6   -2.60    1.50
   3   0   6    0.70    1.60
   3   0   6    3.80    2.30
  -3   0  -6   -3.00    1.80
  -3   0  -6   -1.90    1.80
  -3   0  -6   -0.50    1.80
  -4   0  -6   96.09    5.40
   4   0   6   94.49    5.60
   4   0   6  108.59    5.20
  -4   0  -6  108.99    5.30
  -5   0  -6    0.50    2.30
  -5   0  -6    5.70    2.40
   5   0   6   -0.70    2.10
  -6   0  -6    3.70    2.70
   6   0   6    3.40    3.20
  -6   0  -6    4.80    2.70
  -7   0  -6    1.60    2.90
   7   0   6   -1.60    2.80
  -8   0  -6   86.39    7.50
   8   0   6   69.29    7.30
   9   0   6    0.10    3.40
  -9   0  -6   -0.30    3.60
 -10   0  -6   61.49    7.60
  10   0   6   63.69    8.10
 -10  -1   6    0.50    4.00
 -10   1   6   -2.00    3.40
  -9  -1   6  123.69    8.60
  -9   1   6  119.59    9.60
  -8  -1   6   21.90    4.30
   8  -1  -6   26.80    3.90
  -8   1   6   25.00    4.90
   7  -1  -6    4.90    1.80
  -7  -1   6    4.40    2.80
   7  -1  -6    0.70    2.00
   7   1  -6    2.00    1.20
  -7   1   6    1.50    2.60
  -6  -1   6   11.30    2.40
   6  -1  -6   13.50    2.50
  -6  -1   6   11.70    3.00
  -6   1   6   12.60    2.30
   6   1  -6   11.80    1.40
  -6   1   6   18.20    3.50
   5  -1  -6  139.29    5.30
  -5  -1   6  130.59    6.60
  -5  -1   6  146.79    5.50
   5   1  -6  149.29    3.80
  -5   1   6  140.19    5.20
  -5   1   6  158.08    7.20
  -4  -1   6 1285.07   28.30
  -4  -1   6 1275.47   26.20
   4  -1  -6 1284.47   25.90
   4   1  -6 1286.07   24.50
  -4   1   6 1274.77   25.80
   4   1  -6 1282.97   24.50
  -4   1   6 1289.17   28.50
  -3  -1   6  375.36    8.60
   3  -1  -6  373.36    8.20
  -3  -1   6  392.06   10.50
  -3   1   6  375.76    8.20
   3   1  -6  379.26    7.60
  -2  -1   6  154.28    3.90
   2  -1  -6  159.48    4.90
   2   1  -6  157.18    4.00
  -1  -1   6  434.56    9.40
   1  -1  -6  431.36    8.90
  -1  -1   6  451.65    9.70
   1  -1  -6  448.66   10.40
   1   1  -6  435.76    9.80
  -1   1   6  439.46   10.30
   0  -1  -6  507.45   10.70
   0  -1   6  483.25   11.10
   0  -1  -6  470.55   11.40
   0  -1   6  471.35   10.80
   0   1  -6  473.95   11.20
   0   1   6  496.95   11.50
   0   1  -6  489.45   10.90
   1  -1   6    1.60    1.50
   1  -1   6   -1.20    1.20
  -1  -1  -6    1.70    1.80
  -1  -1  -6    2.00    1.50
   1  -1   6    1.60    1.20
   1   1   6    1.70    1.50
  -1   1  -6    1.40    1.40
  -1   1  -6   -2.10    1.30
   1   1   6    1.80    1.50
   1   1   6   -1.30    1.20
   2  -1   6   72.79    4.50
  -2  -1  -6   75.09    4.40
   2  -1   6   73.79    3.70
  -2  -1  -6   77.39    4.30
   2  -1   6   74.29    4.00
  -2  -1  -6   75.79    4.20
  -2   1  -6   71.99    3.60
   2   1   6   82.89    4.50
  -2   1  -6   70.79    4.10
  -2   1  -6   71.49    4.10
   2   1   6   79.79    4.10
   2   1   6   73.29    4.20
   3  -1   6   -3.70    1.80
   3  -1   6    1.20    1.50
   3  -1   6    5.20    1.90
  -3  -1  -6    2.50    2.00
  -3  -1  -6    0.60    2.00
  -3  -1  -6   -1.60    1.60
   3   1   6   -0.90    1.40
  -3   1  -6    2.70    1.80
   3   1   6    0.20    1.80
   3   1   6    1.80    2.30
  -3   1  -6    4.70    2.10
  -3   1  -6    2.00    2.00
  -4  -1  -6  144.99    6.70
   4  -1   6  141.19    7.10
  -4  -1  -6  140.29    6.50
   4  -1   6  142.49    5.90
  -4   1  -6  138.69    6.00
   4   1   6  143.09    7.00
  -4   1  -6  146.79    6.70
   5  -1   6   -2.20    2.10
  -5  -1  -6    2.40    2.30
  -5  -1  -6    2.30    2.30
  -5   1  -6   -1.30    1.90
  -5   1  -6   -0.60    1.80
   5   1   6    4.00    2.40
   6  -1   6    1.80    2.70
  -6  -1  -6    1.50    2.70
  -6  -1  -6   -2.00    2.10
   6   1   6    3.50    2.80
  -6   1  -6    0.60    2.40
   7  -1   6  202.18   10.00
  -7  -1  -6  180.28    8.70
  -7  -1  -6  176.68    9.00
  -7   1  -6  203.28    9.30
   7   1   6  181.58    9.90
   8  -1   6   11.40    4.20
  -8  -1  -6   14.70    4.20
  -8   1  -6   18.00    4.10
   8   1   6   12.30    4.10
  -9  -1  -6   95.49    8.90
   9  -1   6   89.29    8.70
   9   1   6   95.89    8.90
  -9   1  -6   82.99    8.10
  10  -1   6   66.89    8.10
 -10  -1  -6   70.59    7.80
 -10   1  -6   74.99    8.20
 -10  -2   6   14.20    4.80
  10  -2  -6   25.80    4.90
 -10   2   6   24.20    5.30
  -9  -2   6  177.68   10.00
   9  -2  -6  147.69    8.10
  -9   2   6  146.39    9.30
   8  -2  -6   40.70    4.70
  -8  -2   6   33.30    5.00
  -8   2   6   32.20    5.00
   7  -2  -6  347.87   11.10
  -7  -2   6  360.06   13.00
   7   2  -6  359.76    8.10
  -7   2   6  351.66   13.00
  -6  -2   6  719.13   19.20
   6  -2  -6  721.83   17.20
  -6  -2   6  695.03   17.40
  -6   2   6  696.53   16.90
  -6   2   6  712.03   19.30
   6   2  -6  693.53   13.90
  -5  -2   6    4.50    1.80
   5  -2  -6    4.40    1.70
  -5  -2   6    4.90    2.40
  -5   2   6    4.70    2.40
  -5   2   6    4.60    1.60
  -4  -2   6  162.68    6.70
   4  -2  -6  155.88    5.10
  -4  -2   6  155.08    5.40
  -4   2   6  151.38    4.90
   3  -2  -6   86.59    3.20
  -3  -2   6   92.79    4.60
  -2  -2   6  456.15    9.30
  -2  -2   6  450.15   11.10
   2  -2  -6  455.35    9.70
   2  -2  -6  468.75   11.10
   1  -2  -6  234.18    6.90
  -1  -2   6  229.48    5.70
  -1  -2   6  220.18    6.00
   0  -2   6  218.18    6.30
   0  -2  -6  212.58    6.70
   0  -2   6  219.08    6.10
   0  -2  -6  208.68    5.90
   0   2  -6  212.78    6.20
   0   2  -6  214.78    6.30
   0   2   6  212.88    6.50
   1  -2   6  433.76    9.80
   1  -2   6  455.05   11.10
   1  -2   6  455.05   11.40
  -1  -2  -6  447.36   11.50
  -1  -2  -6  445.36   11.10
  -1   2  -6  453.85   11.30
  -1   2  -6  446.06   11.30
   1   2   6  446.96   11.30
   1   2   6  444.46   11.50
   2  -2   6  176.58    6.40
  -2  -2  -6  182.78    6.70
  -2  -2  -6  200.78    6.90
   2  -2   6  178.38    5.30
   2  -2   6  179.68    7.00
  -2  -2  -6  188.58    6.90
  -2   2  -6  180.48    6.50
   2   2   6  192.88    6.50
  -2   2  -6  177.18    5.40
   2   2   6  189.38    6.80
  -2   2  -6  184.58    6.70
  -3  -2  -6   44.20    4.00
   3  -2   6   42.00    4.10
  -3  -2  -6   36.10    3.60
  -3  -2  -6   37.40    3.90
   3  -2   6   36.50    2.80
  -3   2  -6   41.90    3.10
   3   2   6   39.50    3.50
   3   2   6   40.60    3.90
   3   2   6   42.90    4.00
  -3   2  -6   35.20    3.70
  -4  -2  -6   18.00    3.40
   4  -2   6   15.40    3.30
   4  -2   6   18.70    2.50
  -4  -2  -6   12.50    2.90
  -4   2  -6   16.80    2.50
   4   2   6   22.10    3.40
   5  -2   6  441.36   14.10
  -5  -2  -6  459.55   14.00
  -5  -2  -6  444.46   13.40
   5   2   6  457.45   14.20
  -5   2  -6  436.36   12.50
   6  -2   6  281.47   11.50
  -6  -2  -6  287.77   10.60
  -6  -2  -6  279.57   11.10
   6   2   6  287.07   11.50
  -6   2  -6  303.27   10.40
  -7  -2  -6   63.99    6.50
  -7  -2  -6   63.49    5.80
   7  -2   6   59.59    6.50
  -7   2  -6   64.99    5.90
   8  -2   6  218.48   11.60
  -8  -2  -6  214.98   11.20
  -8  -2  -6  225.98   10.40
  -8   2  -6  222.88   10.30
  -9  -2  -6   11.00    4.40
   9  -2   6   10.20    4.40
  -9   2  -6    8.40    4.10
  10  -2   6    7.20    4.80
 -10  -2  -6    1.90    4.20
 -10   2  -6   -5.40    4.10
  10  -3  -6   10.50    4.10
 -10  -3   6   10.40    4.70
 -10   3   6   19.60    5.20
  -9  -3   6    4.10    3.40
   9  -3  -6    1.20    2.90
  -9   3   6    2.70    3.40
  -8  -3   6  171.18    9.40
   8  -3  -6  176.38    8.30
  -8   3   6  182.08    9.70
   7  -3  -6  106.69    6.10
  -7  -3   6   92.39    7.00
  -7   3   6  108.59    7.10
   6  -3  -6    6.80    2.20
  -6  -3   6    6.20    2.80
  -6   3   6    7.20    2.90
  -6   3   6    9.30    2.20
  -5  -3   6  241.28    9.20
  -5  -3   6  274.57    8.60
   5  -3  -6  254.07    8.00
  -5   3   6  257.47    7.90
  -5   3   6  249.38    9.40
  -4  -3   6  101.09    5.20
   4  -3  -6  104.99    4.40
  -4   3   6  101.79    4.20
   4   3  -6   98.29    5.20
   3  -3  -6  171.18    5.30
  -3  -3   6  161.08    6.10
  -2  -3   6  801.12   17.20
   2  -3  -6  763.02   17.70
  -2  -3   6  774.42   15.60
   2  -3  -6  777.52   16.50
   1  -3  -6  660.73   15.50
  -1  -3   6  660.23   14.90
  -1  -3   6  652.93   14.00
  -1  -3   6  660.13   14.00
   0  -3  -6  312.97    9.20
   0  -3   6  309.87    8.70
   0  -3   6  308.97    8.20
   0   3   6  323.07    9.00
   1  -3   6  129.39    5.40
  -1  -3  -6  118.39    5.10
   1  -3   6  114.39    4.70
   1  -3   6  119.59    3.20
  -1  -3  -6  119.69    5.40
   1   3   6  121.59    5.40
   1   3   6  113.49    5.10
  -1   3  -6  123.79    5.20
  -2  -3  -6  756.62   18.10
  -2  -3  -6  762.22   18.30
   2  -3   6  781.52   18.50
   2  -3   6  740.83   17.70
   2  -3   6  769.12   15.60
  -2  -3  -6  753.92   18.10
   2   3   6  727.83   17.70
  -2   3  -6  755.12   15.60
  -2   3  -6  752.92   18.20
   2   3   6  782.92   18.40
   3  -3   6    2.40    1.70
   3  -3   6    3.40    2.40
  -3  -3  -6    4.90    2.30
   3  -3   6    1.60    1.20
  -3  -3  -6    0.10    2.00
   3   3   6    2.70    1.80
  -3   3  -6    3.00    1.40
   4  -3   6  324.17    9.00
  -4  -3  -6  345.27   10.90
  -4  -3  -6  331.27   11.20
   4  -3   6  331.27   11.20
  -4   3  -6  309.67    9.00
  -5  -3  -6   94.89    6.30
  -5  -3  -6  102.59    6.10
   5  -3   6   92.59    6.40
   5  -3   6  102.39    5.10
  -5   3  -6  100.59    5.30
  -6  -3  -6  669.63   19.30
  -6  -3  -6  687.73   18.70
   6  -3   6  663.83   19.70
  -6   3  -6  669.43   17.50
   7  -3   6   12.40    3.90
  -7  -3  -6    4.60    3.10
  -7  -3  -6    5.80    3.50
  -7   3  -6    9.40    3.10
  -8  -3  -6   17.90    4.60
   8  -3   6   13.00    4.80
  -8  -3  -6   22.30    4.40
  -8   3  -6   16.70    3.90
  -9  -3  -6   16.50    4.40
   9  -3   6   22.60    5.30
  -9  -3  -6   16.80    4.90
  -9   3  -6   10.40    4.00
  10  -4  -6   15.10    4.40
 -10  -4   6    8.30    4.90
 -10   4   6    8.90    4.70
  -9  -4   6    2.60    3.50
   9  -4  -6    3.10    3.10
  -9   4   6   -4.80    3.10
  -8  -4   6  157.58    9.40
   8  -4  -6  163.18    8.20
  -8   4   6  159.08    9.40
   7  -4  -6   11.00    2.90
  -7  -4   6   11.10    3.40
  -7   4   6   12.50    3.50
   6  -4  -6  125.49    6.20
  -6  -4   6  115.79    6.80
  -6   4   6  119.89    7.20
  -5  -4   6  292.97   10.20
   5  -4  -6  292.67    9.30
  -5   4   6  298.37    9.00
   4  -4  -6   -1.90    1.40
  -4  -4   6    0.20    1.80
  -3  -4   6   10.40    0.90
  -3  -4   6   10.90    0.90
  -3  -4   6   10.60    2.10
   3  -4  -6   11.50    2.00
   3   4  -6   13.50    2.30
  -2  -4   6   94.49    3.90
   2  -4  -6   91.59    4.20
   1  -4  -6   60.19    4.10
  -1  -4   6   63.59    2.70
  -1  -4   6   67.19    3.90
   0  -4  -6  578.44   14.40
   0  -4   6  569.14   14.10
   0  -4   6  559.84   11.10
   0  -4   6  563.54   13.20
   0   4   6  544.45   14.20
  -1  -4  -6    2.20    2.00
   1  -4   6    1.90    1.90
   1  -4   6    2.00    1.50
  -1   4  -6    2.40    2.10
   1   4   6    1.40    1.80
   1   4   6    7.20    2.30
   2  -4   6  855.21   16.90
   2  -4   6  873.61   20.10
  -2  -4  -6  879.21   20.80
  -2  -4  -6  866.21   20.50
  -2  -4  -6  851.31   20.40
   2  -4   6  855.91   20.80
   2   4   6  848.02   20.10
  -2   4  -6  873.91   22.10
  -3  -4  -6   42.80    4.10
   3  -4   6   48.60    2.50
  -3  -4  -6   48.50    4.60
   3  -4   6   44.10    4.50
  -3   4  -6   48.10    2.70
   4  -4   6   13.10    3.20
  -4  -4  -6   14.50    2.90
  -4  -4  -6   15.80    3.20
   4  -4   6   17.50    2.10
  -4   4  -6   16.80    2.20
   5  -4   6   24.90    4.30
  -5  -4  -6   28.40    4.00
   5  -4   6   30.10    3.00
  -5  -4  -6   24.60    4.10
  -5   4  -6   24.10    3.00
   6  -4   6  192.08    9.80
  -6  -4  -6  195.18    8.90
  -6  -4  -6  198.18    9.60
  -6   4  -6  193.08    7.90
  -7  -4  -6   66.09    6.10
  -7  -4  -6   60.29    6.80
   7  -4   6   55.29    6.50
  -7   4  -6   68.89    5.70
  -8  -4  -6   13.90    3.90
  -8  -4  -6    7.90    4.10
   8  -4   6    7.10    4.20
  -8   4  -6    8.00    3.50
  -9  -4  -6   -3.70    2.70
   9  -4   6    1.20    4.00
  -9  -4  -6    5.10    4.30
  -9   4  -6    6.00    3.70
 -10  -5   6   83.59    9.10
  10  -5  -6   92.99    8.20
 -10   5   6   89.19    9.00
   9  -5  -6    6.50    3.50
  -9  -5   6    6.40    3.80
  -9   5   6    3.80    4.00
   8  -5  -6   20.50    4.10
  -8  -5   6   18.70    4.40
  -8   5   6   26.10    4.80
   7  -5  -6   12.70    3.20
  -7  -5   6   16.50    3.80
  -7   5   6   22.00    4.20
   6  -5  -6    0.70    2.20
  -6  -5   6    1.90    2.40
  -6   5   6    0.10    2.60
  -5  -5   6   12.00    3.00
   5  -5  -6   13.10    2.70
   4  -5  -6   26.40    3.10
  -4  -5   6   24.30    3.30
  -4  -5   6   26.80    1.30
   3  -5  -6   51.99    3.80
  -3  -5   6   58.69    3.90
   3   5  -6   51.69    3.70
  -2  -5   6   40.40    2.80
   2   5  -6   29.90    2.60
  -1  -5   6   48.10    2.40
   1  -5  -6   46.00    4.10
   0  -5   6   93.59    5.10
   0  -5  -6  107.59    5.40
  -1  -5  -6  254.97    8.90
   1  -5   6  250.17    8.90
  -2  -5  -6  353.66   11.10
   2  -5   6  337.37   11.20
   2  -5   6  378.36   11.60
   3  -5   6   24.30    3.80
  -3  -5  -6   34.60    4.20
  -3  -5  -6   28.50    3.70
  -3   5  -6   32.80    2.00
  -4  -5  -6   91.29    5.60
   4  -5   6   79.29    6.00
  -4  -5  -6   68.59    5.70
  -4   5  -6   76.39    3.70
   5  -5   6   23.00    4.40
  -5  -5  -6   19.70    4.00
  -5  -5  -6   18.20    3.40
  -5   5  -6   20.30    2.70
  -6  -5  -6   96.69    7.80
  -6  -5  -6  106.39    7.00
   6  -5   6  106.39    8.70
  -6   5  -6  110.69    5.80
   7  -5   6   16.80    4.60
  -7  -5  -6    7.70    3.40
  -7  -5  -6   10.90    4.10
  -7   5  -6   10.50    3.10
  -8  -5  -6   37.40    5.30
  -8  -5  -6   25.20    5.50
   8  -5   6   15.50    5.00
  -8   5  -6   34.20    4.70
  -9  -5  -6    5.10    3.70
   9  -5   6    9.70    4.80
  -9  -5  -6   11.50    4.80
  -9   5  -6    0.20    3.50
   9  -6  -6   30.50    5.20
  -9  -6   6   30.80    5.60
  -9   6   6   41.90    6.10
  -8  -6   6   -4.80    2.90
   8  -6  -6    2.10    3.10
  -8   6   6    6.30    3.70
   7  -6  -6    5.40    3.00
  -7  -6   6   -0.10    2.90
  -7   6   6    3.30    2.90
   6  -6  -6   -1.20    2.30
  -6  -6   6    0.50    2.80
  -6   6   6    4.40    2.70
  -5  -6   6   89.09    5.90
   5  -6  -6   83.29    5.40
  -5  -6   6   87.19    2.70
  -4  -6   6  125.69    6.20
   4  -6  -6  127.69    6.20
  -4  -6   6  127.69    4.00
   3  -6  -6    2.20    2.00
  -3  -6   6    4.00    1.90
   3   6  -6    0.70    1.60
  -2  -6   6   41.20    3.00
   2   6  -6   38.30    2.80
   1  -6  -6  829.42   20.80
  -1  -6   6  877.31   17.70
   0  -6   6  129.89    6.60
   0  -6  -6  132.79    6.60
  -1  -6  -6  165.18    7.20
   1  -6   6  165.68    7.60
   2  -6   6   24.30    3.70
  -2  -6  -6   24.80    3.70
  -3  -6  -6  267.37   10.30
  -3  -6  -6  287.67   10.20
   3  -6   6  288.77   10.90
  -3   6  -6  285.47    6.10
  -4  -6  -6  361.56   12.10
  -4  -6  -6  363.86   12.90
   4  -6   6  368.66   13.20
  -4   6  -6  360.66    8.90
  -5  -6  -6  149.09    8.60
   5  -6   6  135.19    8.70
  -5  -6  -6  135.29    7.30
  -5   6  -6  140.89    5.50
  -6  -6  -6   37.50    5.00
   6  -6   6   32.60    5.40
  -6  -6  -6   45.30    5.90
  -6   6  -6   33.20    3.60
   7  -6   6   28.00    5.60
  -7  -6  -6   26.00    4.60
  -7  -6  -6   33.80    5.60
  -7   6  -6   31.40    4.10
  -8  -6  -6    0.30    4.10
  -8  -6  -6    3.20    3.30
   8  -6   6    4.00    4.20
  -8   6  -6    3.30    3.00
   9  -6   6    2.60    4.50
  -9  -6  -6   -3.10    3.90
  -9  -6  -6   -0.60    3.20
   9  -7  -6   28.00    5.40
  -9  -7   6   25.90    5.90
  -9   7   6   29.00    5.40
   8  -7  -6   -0.90    3.30
  -8  -7   6    1.40    3.60
  -8   7   6    7.30    3.90
  -7  -7   6   15.30    4.00
   7  -7  -6   28.40    4.60
  -7   7   6   21.10    4.60
   6  -7  -6    2.50    2.90
  -6  -7   6    2.00    3.00
  -6   7   6    2.90    3.00
  -5  -7   6    2.30    2.50
  -5  -7   6    1.30    1.10
   5  -7  -6    3.10    2.60
  -4  -7   6   44.00    4.20
   4  -7  -6   41.20    4.40
  -4  -7   6   51.59    2.90
  -3  -7   6   79.39    4.60
   3  -7  -6   73.49    5.20
   3   7  -6   64.89    4.10
  -2  -7   6  372.56    9.70
   2   7  -6  358.06    9.60
   1  -7  -6   19.80    3.50
  -1  -7   6   19.50    1.80
   1   7  -6   18.40    1.70
   0  -7   6   42.00    4.60
   0  -7  -6   48.10    4.70
  -1  -7  -6    0.50    2.40
   1  -7   6    1.20    2.30
  -2  -7  -6   31.00    4.20
   2  -7   6   33.90    4.60
  -3  -7  -6   45.20    4.90
  -3  -7  -6   46.20    5.00
   3  -7   6   49.00    5.30
  -4  -7  -6  192.68    9.30
   4  -7   6  189.88    9.70
  -4  -7  -6  197.18    8.80
  -4   7  -6  205.18    5.40
  -5  -7  -6  421.86   13.80
   5  -7   6  384.06   14.80
  -5  -7  -6  402.06   14.50
  -5   7  -6  396.86   10.20
  -6  -7  -6   33.50    5.00
   6  -7   6   23.60    5.30
  -6  -7  -6   31.70    5.30
  -6   7  -6   25.50    3.20
  -7  -7  -6   37.80    6.30
  -7  -7  -6   37.70    5.50
   7  -7   6   46.80    6.80
  -8  -7  -6   14.50    4.70
   8  -7   6   30.10    6.20
  -8  -7  -6   22.80    4.70
  -8  -8   6   34.60    5.90
   8  -8  -6   35.00    5.60
  -8   8   6   39.90    6.00
  -7  -8   6   11.50    4.00
   7  -8  -6    7.90    3.70
  -7   8   6    7.40    3.40
  -6  -8   6   70.99    6.50
   6  -8  -6   70.89    6.50
  -6   8   6   77.59    6.80
   5  -8  -6  221.58    9.60
  -5  -8   6  226.78    9.40
  -5  -8   6  218.28    6.50
  -4  -8   6  205.88    8.30
   4  -8  -6  193.48    8.90
  -4  -8   6  209.88    6.60
  -3  -8   6  201.88    7.50
   3  -8  -6  214.28    8.90
   3   8  -6  206.58    7.50
  -2  -8   6  334.57    9.10
   2  -8  -6  330.37   11.30
   2   8  -6  318.47    9.00
   1  -8  -6    0.70    2.50
  -1  -8   6    1.90    2.60
   1   8  -6    1.60    1.10
   0  -8  -6   -1.60    2.30
   0  -8   6    2.10    2.60
   1  -8   6  185.98    8.90
  -1  -8  -6  184.28    8.70
   2  -8   6  125.19    7.90
  -2  -8  -6  115.19    7.00
  -3  -8  -6   61.39    5.70
   3  -8   6   63.59    6.30
   4  -8   6    0.50    3.00
  -4  -8  -6    0.20    3.00
  -4  -8  -6   -3.20    2.60
   5  -8   6   21.10    4.90
  -5  -8  -6   19.60    4.60
  -5  -8  -6   18.70    4.00
  -6  -8  -6    1.80    3.20
   6  -8   6   -1.10    3.30
  -6  -8  -6    2.00    3.00
  -7  -8  -6   45.50    6.00
   7  -8   6   54.49    7.50
  -7  -8  -6   50.69    7.00
  -8  -8  -6   12.10    4.20
  -8  -8  -6    8.90    4.80
   8  -8   6   10.50    5.10
  -8  -9   6   29.40    5.70
   8  -9  -6   41.30    6.20
  -8   9   6   36.30    5.90
   7  -9  -6    4.20    3.60
  -7  -9   6    1.10    3.40
  -7   9   6    5.40    3.50
  -6  -9   6   38.50    5.30
   6  -9  -6   45.50    5.80
  -6   9   6   40.10    5.50
   5  -9  -6   19.00    4.20
  -5  -9   6   24.80    4.10
  -4  -9   6    4.80    2.60
   4  -9  -6    8.50    3.50
  -4  -9   6   10.70    2.30
  -3  -9   6   10.40    2.50
   3  -9  -6    9.70    3.40
  -3  -9   6    7.10    2.20
   3   9  -6   11.80    2.80
  -2  -9   6   25.80    2.80
   2  -9  -6   17.50    3.80
   2   9  -6   22.20    2.60
   1  -9  -6    5.30    3.40
  -1  -9   6    9.80    3.60
   1   9  -6    8.50    1.60
   0  -9  -6   71.49    6.40
   0  -9   6   83.79    7.10
   1  -9   6  216.78   10.20
  -1  -9  -6  222.78    9.80
   2  -9   6   22.40    4.60
  -2  -9  -6   27.90    4.70
   3  -9   6    9.30    3.90
  -3  -9  -6   12.80    3.60
  -4  -9  -6  117.69    7.50
   4  -9   6  120.79    8.50
  -5  -9  -6   21.50    4.50
  -5  -9  -6   22.10    4.80
   5  -9   6   19.50    4.80
   6  -9   6    4.90    3.90
  -6  -9  -6   -4.20    3.00
  -6  -9  -6    3.10    3.60
  -7  -9  -6   23.60    5.20
   7  -9   6   12.90    5.40
  -7  -9  -6   26.60    5.20
  -7 -10   6    1.90    3.80
   7 -10  -6   -3.80    3.50
  -7  10   6   -2.20    3.40
  -6 -10   6    2.60    3.10
   6 -10  -6    0.10    3.60
  -5 -10   6    8.00    3.40
   5 -10  -6    9.40    3.90
   4 -10  -6   28.20    5.00
  -4 -10   6   25.10    3.80
  -4 -10   6   28.00    3.40
  -3 -10   6   -0.30    1.90
  -3 -10   6    0.70    2.20
   3 -10  -6   -4.20    2.80
   2 -10  -6   49.60    5.80
   1 -10  -6   13.70    3.80
  -1 -10   6   12.70    4.10
   0 -10  -6   92.79    7.70
   0 -10   6   95.29    7.30
  -1 -10  -6   -0.70    2.80
   1 -10   6   -1.80    2.70
  -2 -10  -6    4.50    3.10
   2 -10   6   -1.10    3.20
  -3 -10  -6   13.80    3.90
   3 -10   6   10.90    4.10
   4 -10   6   12.40    4.50
  -4 -10  -6   19.50    4.60
   5 -10   6    7.90    4.20
  -5 -10  -6    9.20    3.80
  -5 -10  -6    8.40    3.80
  -6 -10  -6   39.10    5.80
  -6 -10  -6   46.70    6.90
   6 -10   6   37.90    6.80
   6 -11  -6    1.10    4.10
  -6 -11   6    6.90    3.60
  -6  11   6    4.00    3.70
   5 -11  -6   10.40    4.40
  -5 -11   6    8.90    3.40
  -4 -11   6    5.50    3.10
   4 -11  -6   -1.00    3.50
  -3 -11   6   33.80    4.20
   3 -11  -6   25.50    5.30
   2 -11  -6  123.99    9.50
   2 -11  -6  115.99    8.40
   1 -11  -6   20.00    4.90
  -1 -11   6   18.80    4.40
   0 -11  -6    9.20    4.00
   0 -11   6    6.70    3.60
   1 -11   6    3.10    3.70
  -1 -11  -6    3.80    3.40
   2 -11   6   90.69    8.40
  -2 -11  -6   83.29    7.70
   3 -11   6    5.10    3.90
  -3 -11  -6    2.10    3.30
  -4 -11  -6    1.20    3.40
   4 -11   6    1.90    3.70
   5 -11   6   99.89    9.80
  -5 -11  -6  107.19    8.90
   5 -12  -6   21.40    5.60
   4 -12  -6   68.29    7.80
   3 -12  -6    6.80    4.10
  -3 -12   6    9.40    3.30
   2 -12  -6   -6.20    3.20
   2 -12  -6    2.40    3.60
  -2 -12   6    1.90    3.30
  -1 -12   6   36.00    6.30
   1 -12  -6   66.69    7.50
   0 -12  -6   50.39    6.40
   0 -12   6   52.19    6.90
   1 -12   6  102.99    9.40
  -1 -12  -6   91.69    8.10
   2 -12   6   43.20    6.80
  -2 -12  -6   48.10    6.40
   3 -12   6   15.20    5.10
  -3 -12  -6   22.30    5.00
   4 -12   6   -0.30    4.10
  -4 -12  -6   12.70    4.50
   3 -13  -6    0.00    4.10
   3 -13  -6    4.50    4.20
  -2 -13   6    7.40    4.20
   2 -13  -6    1.80    4.20
   2 -13  -6    7.90    4.50
  -1 -13   6  147.29   10.90
   1 -13  -6  163.48   10.50
   1 -13  -6  149.49    9.90
   0 -13  -6    5.50    4.20
   0 -13   6    0.80    4.00
   1 -13   6   28.10    5.80
  -1 -13  -6   37.90    6.20
   2 -13   6   43.60    7.00
  -2 -13  -6   49.40    6.50
 -10   0   7   -1.00    3.40
  -9   0   7  127.49    8.70
  -8   0   7   -3.50    2.60
  -7   0   7  184.98    9.10
   7   0  -7  177.08    5.80
  -6   0   7    1.50    2.40
   6   0  -7   -1.30    1.00
  -6   0   7    1.30    1.60
  -5   0   7  928.41   19.70
  -5   0   7  903.41   22.40
  -4   0   7   -0.50    1.90
   4   0  -7    0.30    0.90
  -4   0   7   -1.20    0.90
   3   0  -7   26.00    1.90
  -3   0   7   22.90    1.20
   2   0  -7   -1.30    1.00
  -2   0   7    0.20    1.00
   1   0  -7  495.25   10.10
   1   0  -7  494.65   11.40
  -1   0   7  492.25   10.10
  -1   0   7  503.65   11.30
   0   0  -7    0.70    1.50
   0   0  -7    0.10    1.10
   0   0   7   -0.80    1.10
   0   0   7    0.60    1.10
  -1   0  -7  112.89    4.60
   1   0   7  108.19    4.60
   1   0   7  113.79    4.60
   1   0   7  116.09    4.80
  -1   0  -7  114.19    5.00
   2   0   7   -0.70    1.80
  -2   0  -7    0.20    1.80
   2   0   7    0.60    1.50
   2   0   7    2.90    1.80
  -2   0  -7    1.10    2.00
  -2   0  -7    2.00    1.80
   3   0   7  208.88    7.30
   3   0   7  216.58    7.60
  -3   0  -7  205.58    7.30
   3   0   7  200.08    7.70
  -3   0  -7  220.98    8.10
  -3   0  -7  207.08    7.70
   4   0   7    1.60    2.10
  -4   0  -7    2.20    1.90
  -4   0  -7   -1.90    1.90
   5   0   7   14.30    3.30
  -5   0  -7   18.50    3.40
  -5   0  -7   17.00    3.30
  -6   0  -7   -0.90    2.60
  -6   0  -7    1.90    2.50
   6   0   7    3.30    2.80
   7   0   7   53.29    6.40
  -7   0  -7   64.59    6.30
  -7   0  -7   55.09    5.70
   8   0   7   -1.50    3.10
  -8   0  -7    0.90    3.20
  -9   0  -7   87.69    8.40
   9   0   7   85.09    8.60
 -10  -1   7   28.10    5.60
 -10   1   7   15.00    5.00
  -9  -1   7   16.30    4.40
  -9   1   7   19.40    4.80
  -8  -1   7   65.99    6.60
  -8   1   7   58.39    6.30
   7  -1  -7   47.60    3.70
   7  -1  -7   38.30    3.80
  -7  -1   7   44.00    5.40
  -7   1   7   45.50    4.50
   7   1  -7   40.80    2.40
  -7   1   7   38.70    5.00
  -6  -1   7   -1.70    2.10
  -6  -1   7   -2.00    1.50
   6  -1  -7    1.30    1.60
  -6   1   7    2.10    2.50
   6   1  -7   -0.70    0.70
  -6   1   7   -1.20    1.50
  -5  -1   7    2.20    2.20
   5  -1  -7    0.60    1.30
  -5  -1   7    0.40    1.30
   5   1  -7   -0.40    0.60
  -5   1   7    4.40    2.80
   5   1  -7   -0.10    0.60
  -5   1   7    0.40    1.20
   4  -1  -7  108.79    3.70
  -4  -1   7  118.59    5.70
  -4  -1   7  111.89    4.00
   4   1  -7  110.79    2.70
  -4   1   7  104.39    3.60
  -3  -1   7   76.99    2.80
  -3  -1   7   82.19    4.40
   3  -1  -7   79.09    3.50
   3   1  -7   81.29    2.40
  -2  -1   7   16.20    1.20
   2  -1  -7   15.20    2.00
  -2  -1   7   15.00    1.30
   2   1  -7   14.70    1.40
   1  -1  -7  135.89    4.90
  -1  -1   7  140.99    4.40
   1  -1  -7  141.09    3.60
  -1  -1   7  136.79    3.90
  -1   1   7  144.19    4.90
   1   1  -7  140.39    4.40
   0  -1   7  392.06    9.50
   0  -1   7  390.66    9.70
   0  -1  -7  403.36    9.30
   0  -1  -7  389.86   10.20
   0   1   7  406.36   10.10
   0   1  -7  394.96    9.90
   0   1  -7  401.96    9.50
   1  -1   7 1010.30   21.90
  -1  -1  -7 1019.60   21.70
   1  -1   7 1033.30   21.90
   1  -1   7  992.40   21.10
  -1  -1  -7 1013.80   22.30
   1   1   7 1035.60   22.10
   1   1   7 1004.10   22.00
  -1   1  -7 1002.80   21.80
  -1   1  -7 1025.00   22.10
   1   1   7 1003.20   21.70
  -2  -1  -7   47.70    3.90
   2  -1   7   50.29    3.60
   2  -1   7   54.69    3.90
   2  -1   7   52.69    3.30
  -2  -1  -7   60.29    4.10
   2   1   7   53.09    3.80
   2   1   7   50.69    3.70
   2   1   7   59.69    4.20
  -2   1  -7   52.39    3.80
  -2   1  -7   54.49    3.30
  -2   1  -7   58.09    3.90
  -3  -1  -7    1.50    2.10
  -3  -1  -7    3.00    2.00
   3  -1   7    2.00    1.70
  -3  -1  -7    1.90    1.90
   3  -1   7    1.90    1.90
   3  -1   7    1.90    2.10
  -3   1  -7    3.70    1.80
   3   1   7    1.60    1.70
  -3   1  -7    4.30    2.30
  -3   1  -7    4.70    2.20
   3   1   7    0.00    1.80
   3   1   7    6.50    2.30
  -4  -1  -7  265.77    9.50
   4  -1   7  273.47    9.90
  -4  -1  -7  261.57    9.40
   4  -1   7  277.37    8.70
   4   1   7  266.47    9.80
  -4   1  -7  272.07    9.60
  -4   1  -7  278.77    8.90
  -5  -1  -7   21.60    3.70
   5  -1   7   19.50    3.90
  -5  -1  -7   18.70    3.40
  -5   1  -7   29.10    4.20
  -5   1  -7   17.30    3.00
   5   1   7   24.70    3.90
  -6  -1  -7  223.28    9.60
  -6  -1  -7  223.88    9.80
   6  -1   7  219.58   10.10
   6   1   7  223.48   10.30
  -6   1  -7  225.18    9.20
   7  -1   7    8.00    3.70
  -7  -1  -7   12.30    3.60
  -7  -1  -7   13.50    3.80
  -7   1  -7   10.80    3.60
   7   1   7   11.70    3.80
  -8  -1  -7   38.00    5.50
  -8  -1  -7   37.30    5.30
   8  -1   7   35.10    5.70
  -8   1  -7   37.50    5.50
   8   1   7   55.39    6.80
   9  -1   7   34.60    6.20
  -9  -1  -7   35.90    6.10
  -9   1  -7   23.90    4.90
   9   1   7   25.90    5.60
 -10  -2   7    1.50    3.90
 -10   2   7    1.20    4.00
  -9  -2   7    3.70    3.40
   9  -2  -7    5.30    2.90
  -9   2   7    5.00    3.70
  -8  -2   7    1.30    2.80
   8  -2  -7   -0.20    2.20
  -8   2   7    4.10    3.10
  -7  -2   7  342.47   12.60
   7  -2  -7  342.47   10.70
  -7   2   7  361.06   13.00
  -6  -2   7  154.28    6.30
   6  -2  -7  148.79    6.00
  -6  -2   7  153.98    7.60
  -6   2   7  147.39    7.70
  -6   2   7  151.48    5.90
  -5  -2   7  122.69    6.50
  -5  -2   7  130.49    5.20
   5  -2  -7  123.59    4.80
  -5   2   7  128.19    4.70
  -5   2   7  121.19    6.50
  -4  -2   7   89.69    4.90
  -4  -2   7   83.39    3.80
   4  -2  -7   83.29    3.40
  -4   2   7   83.69    3.30
   3  -2  -7  357.66    7.90
  -3  -2   7  349.67    9.90
   3  -2  -7  344.77    9.30
  -2  -2   7  652.83   15.20
  -2  -2   7  665.43   13.50
   2  -2  -7  668.83   13.40
   2  -2  -7  677.73   15.30
  -1  -2   7  632.14   13.60
  -1  -2   7  655.93   13.90
   1  -2  -7  611.24   14.70
   1   2  -7  626.84   13.70
  -1   2   7  641.84   14.70
   0  -2  -7  231.08    7.50
   0  -2   7  235.88    6.80
   0  -2  -7  236.58    6.50
   0  -2   7  234.28    6.80
   0   2  -7  232.08    6.80
   0   2  -7  246.98    7.00
   0   2   7  238.08    7.20
   1  -2   7 1437.46   29.60
   1  -2   7 1388.36   28.20
  -1  -2  -7 1406.76   29.50
  -1  -2  -7 1415.36   30.10
   1  -2   7 1450.05   29.90
   1   2   7 1466.05   30.20
   1   2   7 1399.06   29.80
  -1   2  -7 1402.96   29.70
  -1   2  -7 1426.36   29.80
  -2  -2  -7  126.09    5.70
  -2  -2  -7  119.49    5.60
   2  -2   7  122.79    4.40
  -2  -2  -7  126.69    5.50
   2  -2   7  116.49    5.50
   2  -2   7  113.89    5.20
   2   2   7  122.89    5.40
  -2   2  -7  117.09    5.60
   2   2   7  128.79    5.70
  -2   2  -7  115.79    5.40
  -3  -2  -7  204.58    8.00
  -3  -2  -7  220.48    8.20
   3  -2   7  231.98    8.00
   3  -2   7  214.78    6.70
   3  -2   7  207.08    8.10
  -3   2  -7  216.28    7.90
   3   2   7  212.28    7.80
  -3   2  -7  214.08    6.70
   3   2   7  207.48    8.00
   4  -2   7   29.80    3.00
  -4  -2  -7   25.60    3.70
   4  -2   7   29.90    4.00
  -4  -2  -7   35.60    4.20
  -4   2  -7   34.30    3.30
   4   2   7   28.10    3.90
  -5  -2  -7   -1.10    2.20
  -5  -2  -7   -0.40    2.30
   5  -2   7   -0.20    2.50
  -5   2  -7    0.60    1.90
   5   2   7   -0.50    2.30
   6  -2   7   30.20    4.70
  -6  -2  -7   41.00    4.70
  -6  -2  -7   43.10    5.30
   6   2   7   37.60    5.10
  -6   2  -7   29.60    3.90
  -7  -2  -7   62.69    6.20
  -7  -2  -7   72.99    6.90
   7  -2   7   56.49    6.40
  -7   2  -7   64.59    5.70
  -8  -2  -7  100.49    8.50
   8  -2   7   99.29    9.00
  -8  -2  -7   83.49    7.30
  -8   2  -7   81.19    7.00
   9  -2   7   62.59    7.70
  -9  -2  -7   72.69    8.10
  -9   2  -7   69.09    7.10
 -10  -3   7   36.90    6.20
  10  -3  -7   40.60    6.40
 -10   3   7   29.10    5.80
  -9  -3   7   16.70    4.60
   9  -3  -7   11.70    3.70
  -9   3   7   10.90    4.00
  -8  -3   7   -3.40    2.60
   8  -3  -7    0.70    2.30
  -8   3   7    2.60    3.20
   7  -3  -7   92.09    5.40
  -7  -3   7   89.99    6.60
  -7   3   7   79.89    6.90
   6  -3  -7    1.60    1.80
  -6  -3   7    0.70    2.20
  -6   3   7   -1.50    2.40
  -6   3   7    1.00    1.70
  -5  -3   7   33.70    4.00
  -5  -3   7   34.00    3.30
   5  -3  -7   26.60    2.80
  -5   3   7   34.40    3.00
  -5   3   7   24.20    3.70
  -4  -3   7   84.69    5.00
   4  -3  -7   83.29    3.80
  -3  -3   7  174.88    6.40
   3  -3  -7  166.28    5.10
  -2  -3   7  226.48    5.50
  -2  -3   7  222.78    6.70
   2  -3  -7  221.98    7.30
   2  -3  -7  222.08    6.00
   1  -3  -7   38.10    3.40
  -1  -3   7   43.10    3.00
  -1  -3   7   44.60    2.40
  -1  -3   7   48.20    2.60
   0  -3   7   -0.50    1.20
   0  -3   7    3.60    1.70
   0  -3  -7    3.10    2.10
   0   3   7    1.70    1.70
  -1  -3  -7   32.40    3.10
   1  -3   7   37.70    3.40
   1  -3   7   38.80    3.30
  -1  -3  -7   38.40    3.60
   1  -3   7   39.10    2.10
   1   3   7   43.60    3.70
  -1   3  -7   44.30    3.70
   2  -3   7  199.18    7.60
  -2  -3  -7  202.78    7.40
   2  -3   7  217.78    7.30
  -2  -3  -7  198.18    7.50
   2  -3   7  207.78    5.50
   2   3   7  207.48    7.40
  -2   3  -7  198.58    7.50
   3  -3   7   37.70    4.30
  -3  -3  -7   41.10    4.20
  -3  -3  -7   25.50    3.50
   3  -3   7   35.00    2.70
  -3   3  -7   33.80    2.60
   4  -3   7  147.49    7.40
  -4  -3  -7  139.99    7.00
  -4  -3  -7  134.49    6.90
   4  -3   7  137.39    5.40
  -4   3  -7  140.29    5.60
   5  -3   7   -0.10    2.60
   5  -3   7   -0.10    1.70
  -5  -3  -7    6.30    3.10
  -5  -3  -7    4.40    2.60
  -5   3  -7    0.50    1.90
  -6  -3  -7    3.60    3.00
  -6  -3  -7    3.60    2.60
   6  -3   7    5.40    3.30
  -6   3  -7    1.70    2.40
  -7  -3  -7    0.80    3.10
   7  -3   7    8.60    3.90
  -7  -3  -7    1.60    3.00
  -7   3  -7    3.50    2.70
  -8  -3  -7   38.70    5.50
   8  -3   7   35.20    5.80
  -8  -3  -7   42.00    6.20
  -8   3  -7   32.20    4.90
   9  -3   7   28.60    6.10
  -9  -3  -7   22.90    4.90
  -9  -3  -7   25.90    5.50
  -9   3  -7   21.50    5.00
 -10  -4   7   -1.50    3.60
 -10   4   7    3.50    4.00
   9  -4  -7   15.60    4.00
  -9  -4   7   21.20    4.90
  -9   4   7   10.90    4.40
   8  -4  -7   75.29    6.10
  -8  -4   7   83.59    7.80
  -8   4   7   76.09    7.50
  -7  -4   7  100.39    7.00
   7  -4  -7   96.39    5.90
  -7   4   7   94.69    7.00
   6  -4  -7    6.90    2.30
  -6  -4   7   12.00    3.10
  -6   4   7    5.30    2.10
  -6   4   7    5.60    3.00
  -5  -4   7   10.60    2.80
  -5  -4   7   13.00    2.60
   5  -4  -7    7.70    2.10
   4  -4  -7    1.10    1.50
  -4  -4   7    2.70    2.10
  -3  -4   7    1.30    1.70
   3  -4  -7    3.20    1.60
  -3  -4   7    5.60    0.70
  -2  -4   7  102.19    3.40
   2  -4  -7   98.29    5.10
  -2  -4   7  105.19    4.20
  -1  -4   7   21.70    1.80
   1  -4  -7   18.20    2.80
  -1  -4   7   19.90    2.70
  -1  -4   7   23.10    2.10
   0  -4   7    0.10    1.80
   0  -4   7    0.50    1.30
   0  -4  -7    1.10    2.00
   0  -4   7    0.90    0.70
   1  -4   7 1622.94   35.00
  -1  -4  -7 1642.94   35.10
   1  -4   7 1607.94   34.20
   1   4   7 1684.03   34.90
  -1   4  -7 1651.63   34.90
   2  -4   7  633.24   16.70
   2  -4   7  644.54   16.10
  -2  -4  -7  681.33   16.90
   2  -4   7  645.44   13.10
  -2  -4  -7  625.54   16.60
   3  -4   7   25.30    3.70
  -3  -4  -7   26.80    3.50
  -3  -4  -7   20.90    3.50
   3  -4   7   23.20    2.00
  -3   4  -7   26.60    2.10
  -4  -4  -7   28.50    3.80
   4  -4   7   29.20    4.10
  -4  -4  -7   24.30    3.80
   4  -4   7   29.20    2.60
  -4   4  -7   26.80    2.60
   5  -4   7  293.07   11.70
  -5  -4  -7  301.77   11.50
   5  -4   7  295.37    9.00
  -5  -4  -7  307.37   11.20
  -5   4  -7  303.77    9.20
  -6  -4  -7   16.90    4.10
  -6  -4  -7   24.40    4.20
   6  -4   7   17.00    4.20
  -6   4  -7   16.60    3.10
   7  -4   7   43.30    6.10
  -7  -4  -7   51.59    6.40
  -7  -4  -7   58.89    6.00
  -7   4  -7   56.89    5.30
   8  -4   7   14.30    4.80
  -8  -4  -7    9.70    3.90
  -8  -4  -7    9.10    4.50
  -8   4  -7    4.90    3.20
   9  -4   7    8.50    5.00
  -9  -4  -7   19.00    5.20
  -9  -4  -7   14.80    4.50
  -9   4  -7   13.50    4.40
   9  -5  -7   -2.30    2.80
  -9  -5   7    3.90    3.90
  -9   5   7    1.10    3.50
  -8  -5   7   64.39    6.90
   8  -5  -7   57.09    5.60
  -8   5   7   62.69    6.80
   7  -5  -7    5.40    2.70
  -7  -5   7    9.80    3.70
  -7   5   7    3.10    3.00
   6  -5  -7   -2.70    2.00
  -6  -5   7    2.40    2.70
  -6   5   7   -1.00    2.60
  -5  -5   7  262.77    9.80
   5  -5  -7  266.97    8.90
  -4  -5   7  211.68    7.90
   4  -5  -7  211.28    7.30
   3  -5  -7  711.53   17.00
  -3  -5   7  736.93   17.20
  -3  -5   7  731.53   14.90
  -2  -5   7   59.29    2.70
   2  -5  -7   50.49    4.30
  -2  -5   7   55.79    3.20
   1  -5  -7   72.09    4.70
  -1  -5   7   67.49    3.40
  -1  -5   7   70.09    2.80
  -1  -5   7   68.99    4.60
   0  -5   7    8.60    1.80
   0  -5  -7    7.30    2.60
   0  -5   7    8.80    2.40
   1  -5   7  983.10   23.30
   1  -5   7  977.50   22.40
  -1  -5  -7 1007.30   23.50
   2  -5   7    6.10    2.60
  -2  -5  -7    5.90    2.50
  -3  -5  -7   96.09    6.30
  -3  -5  -7   99.59    5.80
   3  -5   7   85.59    5.90
  -3   5  -7   91.79    3.10
  -4  -5  -7   55.19    5.40
  -4  -5  -7   57.19    5.40
   4  -5   7   57.09    5.70
  -4   5  -7   52.99    3.20
   5  -5   7   74.39    4.10
  -5  -5  -7   48.50    5.50
   5  -5   7   60.39    6.20
  -5  -5  -7   70.29    6.20
  -5   5  -7   64.99    4.10
  -6  -5  -7  111.59    7.20
  -6  -5  -7  134.99    8.40
   6  -5   7  119.39    8.30
  -6   5  -7  125.99    6.10
  -7  -5  -7   49.30    5.70
   7  -5   7   48.50    6.50
  -7  -5  -7   33.70    5.90
  -7   5  -7   40.80    4.50
  -8  -5  -7   16.60    4.20
  -8  -5  -7   13.60    5.00
   8  -5   7   21.30    5.30
  -8   5  -7   21.10    4.10
  -9  -5  -7    5.70    4.30
  -9  -5  -7   10.60    4.20
   9  -5   7    4.00    4.30
   9  -6  -7    3.10    3.50
  -9  -6   7    6.70    4.30
  -9   6   7   -3.10    3.30
   8  -6  -7    4.60    2.90
  -8  -6   7    2.20    3.40
  -8   6   7    3.20    3.70
  -7  -6   7    7.40    3.40
   7  -6  -7    9.20    3.10
  -7   6   7    4.20    3.30
   6  -6  -7  153.38    7.30
  -6  -6   7  149.79    8.10
  -6   6   7  156.48    8.70
   5  -6  -7   -0.60    2.10
  -5  -6   7    1.40    2.30
  -4  -6   7    2.60    2.20
   4  -6  -7    2.40    2.10
  -4  -6   7    6.00    1.00
  -3  -6   7   17.40    2.50
   3  -6  -7   15.40    2.80
   3   6  -7   13.80    2.40
   2  -6  -7  246.98    9.30
  -2  -6   7  246.98    7.20
  -1  -6   7   26.10    3.60
  -1  -6   7   29.20    2.00
   1  -6  -7   20.80    3.40
   0  -6   7  462.45   13.20
   0  -6  -7  398.86   12.70
  -1  -6  -7   41.60    4.40
   1  -6   7   53.59    4.80
   2  -6   7   70.89    5.40
  -2  -6  -7   72.69    5.30
   3  -6   7   50.69    5.30
  -3  -6  -7   52.69    5.20
  -3  -6  -7   44.70    4.80
   4  -6   7    0.40    2.70
  -4  -6  -7   -0.20    2.70
  -4  -6  -7    0.70    2.80
  -4   6  -7    1.80    1.20
   5  -6   7   -6.70    2.50
  -5  -6  -7   -1.20    2.90
  -5  -6  -7   -3.50    2.50
  -5   6  -7   -1.10    1.50
   6  -6   7   37.90    5.80
  -6  -6  -7   26.50    5.10
  -6  -6  -7   22.40    4.50
  -6   6  -7   33.50    3.50
   7  -6   7    5.50    4.00
  -7  -6  -7    1.70    3.40
  -7  -6  -7   10.30    4.20
  -7   6  -7    3.80    2.60
  -8  -6  -7   60.19    6.60
   8  -6   7   60.89    8.20
  -8  -6  -7   57.89    7.50
  -9  -7   7    0.10    4.10
   9  -7  -7   -1.60    3.50
  -9   7   7   -1.80    4.10
   8  -7  -7    2.10    3.30
  -8  -7   7   -2.40    2.90
  -8   7   7   -0.30    3.50
   7  -7  -7   76.19    6.50
  -7  -7   7   79.09    7.20
  -7   7   7   72.19    7.10
  -6  -7   7   82.49    6.90
   6  -7  -7   79.79    6.00
   5  -7  -7   94.99    6.00
  -5  -7   7   97.09    3.00
  -5  -7   7   86.49    6.00
  -4  -7   7    9.80    1.60
  -4  -7   7    8.60    2.60
   4  -7  -7   12.30    3.10
   3  -7  -7   70.09    5.00
  -3  -7   7   69.09    4.30
   3   7  -7   66.49    4.20
   2  -7  -7   35.30    4.40
  -2  -7   7   39.20    3.00
   1  -7  -7   37.40    4.40
  -1  -7   7   38.20    2.10
  -1  -7   7   29.90    3.90
   0  -7   7   20.70    3.60
   0  -7  -7   20.30    3.70
  -1  -7  -7   13.70    3.20
   1  -7   7    8.30    3.20
   2  -7   7   17.10    3.60
  -2  -7  -7   18.10    3.70
   3  -7   7    1.70    2.90
  -3  -7  -7   -0.90    2.50
  -4  -7  -7    0.20    3.00
   4  -7   7   -1.70    2.60
  -4  -7  -7   -0.30    2.50
  -4   7  -7    0.90    0.80
  -5  -7  -7  179.08    9.80
  -5  -7  -7  174.98    8.80
   5  -7   7  162.68    9.60
  -5   7  -7  172.98    5.60
  -6  -7  -7   15.60    4.20
   6  -7   7   13.10    4.60
  -6  -7  -7   23.30    5.10
   7  -7   7    3.70    4.30
  -7  -7  -7   11.90    4.20
  -7  -7  -7    6.70    3.40
   8  -7   7   -1.50    4.50
  -8  -7  -7    0.40    3.30
  -8  -7  -7   -2.70    4.00
   8  -8  -7   49.60    6.20
  -8  -8   7   54.29    7.00
  -8   8   7   50.39    6.70
   7  -8  -7   61.19    6.50
  -7  -8   7   54.99    6.20
  -7   8   7   73.49    7.40
   6  -8  -7   -1.30    2.80
  -6  -8   7    1.80    2.90
   5  -8  -7   40.00    4.70
  -5  -8   7   36.10    4.50
  -4  -8   7   86.99    5.50
   4  -8  -7   82.89    6.00
  -4  -8   7   85.59    4.00
   3  -8  -7   -1.50    2.30
  -3  -8   7    4.90    2.10
   3   8  -7    2.80    1.90
   2  -8  -7  476.25   15.00
  -2  -8   7  485.75   11.80
   2   8  -7  470.65   11.70
   1  -8  -7 1117.69   27.80
  -1  -8   7 1172.98   28.30
   0  -8   7   69.19    6.10
   0  -8  -7   61.99    5.70
  -1  -8  -7  152.78    8.20
   1  -8   7  162.38    8.40
   2  -8   7   64.09    6.20
  -2  -8  -7   80.49    6.60
  -3  -8  -7    2.80    3.00
   3  -8   7   -0.70    2.70
  -4  -8  -7   11.80    3.90
  -4  -8  -7   11.30    3.50
   4  -8   7   12.70    4.20
   5  -8   7   30.60    5.50
  -5  -8  -7   28.80    4.80
  -5  -8  -7   22.70    5.00
  -6  -8  -7    6.90    3.70
  -6  -8  -7    4.10    3.80
   6  -8   7    0.20    3.50
   7  -8   7   -5.20    3.60
  -7  -8  -7   -1.90    3.50
  -7  -8  -7   -1.40    3.40
   8  -9  -7    2.10    3.90
  -8  -9   7    2.60    4.10
  -8   9   7    1.80    3.90
  -7  -9   7   -2.90    3.20
   7  -9  -7   -2.30    3.30
  -7   9   7   -1.60    3.50
  -6  -9   7    4.70    3.50
   6  -9  -7    0.90    3.10
  -5  -9   7   23.20    3.90
   5  -9  -7   32.30    5.00
  -4  -9   7  233.98    7.50
   4  -9  -7  218.28   10.00
  -4  -9   7  228.98    8.80
   3  -9  -7   95.79    6.80
  -3  -9   7   89.29    5.10
   2  -9  -7   37.10    4.80
  -2  -9   7   40.00    3.10
   2  -9  -7   38.00    5.20
  -1  -9   7  257.27   10.90
   1  -9  -7  251.97   10.70
   0  -9  -7    5.60    3.10
   0  -9   7   -2.50    2.70
   1  -9   7    6.20    3.20
  -1  -9  -7    5.40    3.20
  -2  -9  -7   76.19    6.90
   2  -9   7   82.09    7.40
   3  -9   7   41.90    5.70
  -3  -9  -7   51.49    5.80
   4  -9   7    6.10    3.60
  -4  -9  -7    6.40    3.50
  -5  -9  -7   49.80    6.30
   5  -9   7   38.70    6.10
  -5  -9  -7   42.90    5.90
  -6  -9  -7   48.10    6.10
  -6  -9  -7   52.09    6.90
   6  -9   7   43.60    6.90
   7  -9   7   19.70    5.80
  -7  -9  -7   27.00    5.70
  -7  -9  -7   39.00    6.00
  -7 -10   7    0.00    3.40
   7 -10  -7    2.60    3.70
  -7  10   7   -2.70    3.50
  -6 -10   7    2.60    3.20
   6 -10  -7    0.40    3.60
   5 -10  -7    2.60    3.50
  -5 -10   7    0.10    2.60
  -4 -10   7    6.80    2.70
   4 -10  -7   -0.80    3.10
   3 -10  -7   49.70    5.80
  -3 -10   7   46.70    4.40
  -3 -10   7   58.89    4.40
   2 -10  -7   34.80    5.30
   2 -10  -7   44.20    5.50
  -1 -10   7   -1.20    2.90
   1 -10  -7   -3.20    2.70
   0 -10  -7    9.20    3.60
   0 -10   7    2.90    3.30
   1 -10   7   16.90    4.30
  -1 -10  -7   19.90    4.50
   2 -10   7   59.39    6.80
  -2 -10  -7   46.20    6.00
   3 -10   7    5.90    3.70
  -3 -10  -7    2.90    3.10
   4 -10   7   84.49    8.40
  -4 -10  -7   95.89    8.30
  -5 -10  -7   27.20    5.30
   5 -10   7   27.60    5.50
  -6 -10  -7   29.20    5.70
  -6 -10  -7   40.30    6.10
   6 -10   7   40.40    6.90
   6 -11  -7   36.40    6.20
   5 -11  -7   12.80    4.60
   4 -11  -7   -0.30    3.40
   3 -11  -7   48.80    6.40
   3 -11  -7   53.49    6.60
  -3 -11   7   41.10    4.40
   2 -11  -7   57.79    6.90
   2 -11  -7   60.79    6.90
  -2 -11   7   40.20    5.90
   1 -11  -7   21.30    4.80
  -1 -11   7    7.20    3.80
   0 -11   7   61.89    7.10
   0 -11  -7   57.49    6.50
  -1 -11  -7   -2.70    3.40
   1 -11   7    1.30    3.50
  -2 -11  -7  119.09    8.20
   2 -11   7   96.49    8.70
   3 -11   7   -0.10    3.60
  -3 -11  -7    5.00    3.80
   4 -11   7    4.00    3.90
  -4 -11  -7    7.50    3.80
  -5 -11  -7   24.40    5.40
   5 -11   7   25.50    5.80
   4 -12  -7   20.00    5.40
   3 -12  -7   -6.30    3.80
   3 -12  -7   -1.40    3.60
   2 -12  -7    8.40    4.30
  -2 -12   7    4.00    3.70
   2 -12  -7    9.20    4.50
   1 -12  -7   26.70    5.30
  -1 -12   7   27.40    5.80
   0 -12  -7    8.00    4.00
   0 -12   7    3.80    3.80
  -1 -12  -7    4.50    3.70
   1 -12   7    2.60    3.80
  -2 -12  -7    6.70    4.00
   2 -12   7    1.70    3.80
  -3 -12  -7   57.49    6.90
   3 -12   7   52.49    7.50
  -4 -12  -7   20.20    5.00
   4 -12   7    6.50    4.60
   2 -13  -7   50.99    7.10
   2 -13  -7   45.30    7.00
  -2 -13   7   32.10    6.20
   1 -13  -7   56.49    7.20
   1 -13  -7   41.30    6.50
  -1 -13   7   56.19    7.30
   0 -13  -7    0.30    3.80
   0 -13   7    0.80    4.10
   1 -13   7   -2.20    4.00
  -1 -13  -7   -3.30    3.40
  -2 -13  -7    9.30    4.90
   2 -13   7    3.30    4.60
 -10   0   8  136.59    9.80
  -9   0   8   -4.50    2.90
  -8   0   8   35.80    5.20
   7   0  -8   -0.40    1.20
  -7   0   8    0.40    1.70
  -7   0   8   -0.10    2.70
   6   0  -8  836.32   17.40
  -6   0   8  800.02   21.60
  -6   0   8  824.32   18.50
  -5   0   8   -2.50    1.80
   5   0  -8    0.30    1.00
  -5   0   8   -0.50    1.00
  -4   0   8  888.21   21.50
   4   0  -8  902.61   18.50
  -4   0   8  902.61   18.00
   3   0  -8   -0.40    0.90
   2   0  -8 1334.67   27.30
  -2   0   8 1380.86   27.30
   1   0  -8    0.20    0.80
  -1   0   8   -0.30    1.20
   1   0  -8   -0.70    1.30
  -1   0   8    0.30    0.70
   0   0   8 2180.18   43.40
   0   0  -8 2214.18   43.70
   0   0   8 2155.38   42.50
   0   0  -8 2167.38   42.50
   1   0   8    1.20    1.50
  -1   0  -8   -0.70    1.80
   1   0   8   -0.10    1.60
  -1   0  -8   -0.80    1.40
   1   0   8    1.50    1.60
   2   0   8 1485.15   32.20
  -2   0  -8 1537.65   32.70
   2   0   8 1485.55   31.70
   2   0   8 1542.75   32.40
  -2   0  -8 1565.74   32.40
  -3   0  -8   -1.90    1.60
   3   0   8    0.50    1.70
  -3   0  -8    0.90    2.20
   3   0   8    0.80    1.90
  -4   0  -8  315.17   10.80
  -4   0  -8  317.57   10.30
   4   0   8  332.77   11.20
  -5   0  -8    2.20    2.60
  -5   0  -8   -1.10    2.10
   5   0   8    0.10    2.40
  -6   0  -8   29.10    4.20
   6   0   8   30.90    4.80
  -6   0  -8   24.50    4.10
  -7   0  -8   -1.40    2.70
   7   0   8    1.00    3.30
  -7   0  -8    0.20    2.80
  -8   0  -8    0.90    3.40
   8   0   8    3.40    3.70
   9   0   8    7.80    4.50
  -9   0  -8    0.20    3.80
 -10  -1   8   17.40    5.00
 -10   1   8   12.90    5.10
  -9  -1   8    1.30    3.40
  -9   1   8   14.40    4.40
  -8  -1   8   24.80    4.70
  -8   1   8   16.00    4.30
  -7  -1   8    5.20    3.20
  -7  -1   8    8.10    2.40
  -7   1   8    3.20    2.00
  -7   1   8    6.00    3.10
   7   1  -8    3.30    1.00
  -6  -1   8   74.79    4.10
  -6  -1   8   71.89    6.20
   6   1  -8   77.29    2.40
  -6   1   8   86.39    6.30
  -6   1   8   72.29    3.90
   6   1  -8   80.29    2.40
  -5  -1   8   72.49    3.50
  -5  -1   8   74.69    5.80
   5   1  -8   71.69    2.00
  -5   1   8   68.29    5.10
  -5   1   8   71.99    3.20
   5   1  -8   72.19    2.10
  -4  -1   8  131.49    4.10
  -4  -1   8  140.99    6.50
   4  -1  -8  140.09    4.80
   4   1  -8  132.39    3.30
  -4   1   8  134.69    3.70
  -3  -1   8   79.79    2.60
   3  -1  -8   78.79    3.60
  -3  -1   8   81.09    4.50
   3   1  -8   80.79    2.70
  -2  -1   8   34.60    1.70
   2  -1  -8   32.50    2.70
  -2  -1   8   40.70    2.20
   2   1  -8   36.70    2.30
  -1  -1   8 1690.63   33.40
  -1  -1   8 1643.24   32.60
   1  -1  -8 1653.63   32.20
   1  -1  -8 1641.74   34.10
   1   1  -8 1723.53   33.60
  -1   1   8 1708.03   34.00
   0  -1  -8    2.80    1.80
   0  -1  -8   -1.20    1.10
   0  -1   8    1.90    1.20
   0  -1   8    0.70    1.20
   0   1   8   -0.40    1.30
   0   1  -8   -0.50    1.50
   0   1  -8    0.90    1.30
  -1  -1  -8    5.80    2.10
  -1  -1  -8    3.90    1.70
   1  -1   8    4.50    1.90
   1  -1   8    3.00    1.60
   1  -1   8    6.10    1.80
   1   1   8    3.70    1.80
  -1   1  -8    2.80    1.80
  -1   1  -8    3.30    2.00
   1   1   8    4.20    1.90
   1   1   8    4.30    1.70
   2  -1   8  713.43   16.30
  -2  -1  -8  722.03   17.30
   2  -1   8  746.83   17.40
  -2  -1  -8  681.83   17.40
   2  -1   8  702.43   17.30
  -2   1  -8  717.13   17.50
   2   1   8  697.13   17.10
   2   1   8  736.63   17.30
  -2   1  -8  713.43   17.20
   2   1   8  736.83   17.40
   3  -1   8    6.80    1.90
   3  -1   8   12.50    2.90
  -3  -1  -8    6.40    2.20
  -3  -1  -8    2.30    2.00
  -3   1  -8    7.90    2.50
  -3   1  -8    8.00    2.20
   3   1   8    8.30    2.50
  -4  -1  -8    3.10    2.10
  -4  -1  -8    1.20    2.40
   4  -1   8    0.30    1.80
   4  -1   8    1.50    2.50
  -4   1  -8    3.00    2.30
  -4   1  -8    2.40    1.90
   4   1   8   -0.20    2.50
  -5  -1  -8   28.00    4.10
  -5  -1  -8   27.80    3.90
   5  -1   8   24.00    4.10
   5   1   8   38.50    5.00
  -5   1  -8   31.60    3.90
  -5   1  -8   33.00    4.40
   6  -1   8   -2.70    2.40
  -6  -1  -8    1.70    2.80
  -6  -1  -8   -0.30    2.50
   6   1   8    0.30    2.80
  -6   1  -8   -0.30    2.50
  -7  -1  -8    0.60    2.90
   7  -1   8    2.30    3.10
  -7  -1  -8    1.70    2.90
  -7   1  -8    2.20    3.00
   7   1   8    1.90    2.90
  -8  -1  -8    1.10    3.70
  -8  -1  -8   10.90    3.80
   8  -1   8    7.50    4.40
   8   1   8    6.10    3.70
  -8   1  -8    1.30    3.30
  -9  -1  -8   28.90    5.80
   9  -1   8   24.20    5.70
   9   1   8   26.60    6.00
  -9   1  -8   21.40    5.20
 -10  -2   8    4.60    4.00
 -10   2   8   -2.90    3.60
  -9  -2   8   96.39    8.50
   9  -2  -8   90.79    6.30
  -9   2   8  106.69    9.10
  -8  -2   8   16.80    4.10
   8  -2  -8   14.40    3.10
  -8   2   8    8.30    3.80
   7  -2  -8   85.39    4.90
  -7  -2   8   72.49    6.50
  -7   2   8   74.29    6.80
  -7   2   8   75.29    4.70
  -6  -2   8    1.10    1.70
   6  -2  -8    2.90    1.70
  -6  -2   8    1.30    2.50
  -6   2   8    0.70    2.50
  -6   2   8    1.70    1.60
   5  -2  -8    4.00    1.40
  -5  -2   8    2.50    2.50
  -5  -2   8    2.70    1.50
  -5   2   8    4.00    2.40
  -5   2   8    3.30    1.30
  -4  -2   8  436.26   12.40
   4  -2  -8  415.36    9.60
   4  -2  -8  433.86   11.20
  -4  -2   8  439.26   10.40
   3  -2  -8  174.98    4.20
  -3  -2   8  174.98    6.50
   3  -2  -8  182.58    6.20
   2  -2  -8  101.59    4.60
   2  -2  -8  104.19    2.80
  -2  -2   8  103.09    3.60
  -2  -2   8   99.79    3.20
   2   2  -8   97.29    3.40
   1  -2  -8  448.96   11.70
  -1  -2   8  454.25   10.60
  -1  -2   8  459.55   10.60
   1  -2  -8  458.35   10.10
  -1   2   8  460.85   11.60
   1   2  -8  461.45   10.80
   0  -2  -8   17.20    2.60
   0  -2   8   16.40    2.20
   0  -2   8   17.20    2.10
   0  -2  -8   13.00    1.90
   0   2  -8   18.40    2.40
   0   2  -8   17.90    2.20
   0   2   8   17.20    2.50
   1  -2   8  121.99    4.40
  -1  -2  -8  126.59    5.60
  -1  -2  -8  114.99    5.00
   1  -2   8  116.29    5.30
   1  -2   8  121.69    5.00
  -1   2  -8  123.29    5.30
   1   2   8  125.59    5.30
   1   2   8  118.79    5.50
  -1   2  -8  128.39    5.30
   2  -2   8   75.99    4.60
  -2  -2  -8   74.29    4.40
  -2  -2  -8   68.59    4.60
   2  -2   8   60.39    3.40
   2  -2   8   66.19    4.20
   2   2   8   78.59    4.50
  -2   2  -8   66.59    4.60
  -2   2  -8   61.69    4.30
   2   2   8   74.59    5.50
  -3  -2  -8  315.57   10.30
  -3  -2  -8  332.37   10.40
   3  -2   8  314.47   10.50
   3  -2   8  304.07    8.70
   3   2   8  306.17   10.10
  -3   2  -8  302.07   10.10
  -3   2  -8  315.77    8.80
  -4  -2  -8   29.70    3.80
  -4  -2  -8   17.60    3.20
   4  -2   8   16.00    3.50
   4  -2   8   15.20    2.50
   4   2   8   22.90    3.70
  -4   2  -8   24.60    3.00
  -5  -2  -8  355.26   12.00
  -5  -2  -8  304.77   11.30
   5  -2   8  319.77   12.00
   5   2   8  314.37   11.90
  -5   2  -8  335.57   10.50
  -6  -2  -8    6.00    3.20
  -6  -2  -8    1.80    3.20
   6  -2   8    9.30    3.60
   6   2   8    9.20    3.50
  -6   2  -8    4.40    2.80
   7  -2   8   16.00    4.30
  -7  -2  -8   16.20    4.00
  -7  -2  -8   16.00    3.90
  -7   2  -8   15.00    3.70
  -8  -2  -8   10.50    4.40
   8  -2   8    1.90    3.80
  -8  -2  -8    5.40    3.50
  -8   2  -8    1.30    3.20
  -9  -2  -8   11.20    4.40
   9  -2   8    0.80    4.10
  -9  -2  -8   15.40    5.00
  -9   2  -8    7.20    3.90
 -10  -3   8    0.20    3.50
 -10   3   8   -0.40    4.10
   9  -3  -8    0.60    2.60
  -9  -3   8    5.70    3.60
  -9   3   8   -2.70    3.40
  -8  -3   8   73.89    7.30
   8  -3  -8   81.69    5.70
  -8   3   8   73.19    7.30
  -7  -3   8  233.68   10.30
   7  -3  -8  232.78    8.30
  -7   3   8  246.68   11.10
   6  -3  -8  234.28    7.80
  -6  -3   8  242.68    8.30
  -6  -3   8  253.37   10.10
  -6   3   8  241.68    7.70
  -6   3   8  233.88   10.10
  -5  -3   8   29.60    3.10
   5  -3  -8   27.30    2.60
  -5  -3   8   28.00    3.80
   4  -3  -8    1.00    1.20
  -4  -3   8    2.40    2.00
   3  -3  -8 2041.50   39.10
  -3  -3   8 1981.60   41.10
   3  -3  -8 1990.90   41.10
   2  -3  -8  818.42   19.00
  -2  -3   8  795.32   17.80
  -2  -3   8  817.62   18.20
  -2  -3   8  836.02   16.80
  -1  -3   8 1007.00   21.80
   1  -3  -8 1026.90   22.90
  -1  -3   8 1014.90   21.20
   0  -3   8  702.23   16.20
   0  -3   8  661.43   15.80
   0  -3  -8  689.23   16.90
   0  -3  -8  720.53   15.80
   0   3  -8  672.83   16.10
   0   3   8  722.53   16.80
   1  -3   8   11.30    2.30
   1  -3   8   11.60    2.30
  -1  -3  -8    8.50    2.60
  -1  -3  -8    9.90    2.20
   1  -3   8   12.50    1.50
   1   3   8    8.20    2.10
  -1   3  -8   10.90    2.40
   2  -3   8   -0.20    1.80
   2  -3   8    3.20    1.70
   2  -3   8   -0.60    1.00
  -2  -3  -8    3.00    2.00
  -2  -3  -8   -0.30    1.70
  -2   3  -8   -0.40    1.90
   3  -3   8    1.70    2.50
  -3  -3  -8    0.80    2.40
   3  -3   8    3.30    1.50
  -3  -3  -8    0.30    2.00
  -3   3  -8    0.60    1.30
   4  -3   8  674.03   15.70
   4  -3   8  664.33   18.40
  -4  -3  -8  659.53   18.10
  -4  -3  -8  650.33   17.80
  -4   3  -8  643.04   15.60
  -5  -3  -8  148.19    7.90
   5  -3   8  156.08    8.30
  -5  -3  -8  143.29    7.50
  -5   3  -8  143.59    6.40
  -6  -3  -8   39.40    5.00
  -6  -3  -8   55.29    5.80
   6  -3   8   41.70    5.60
  -6   3  -8   46.30    4.60
  -7  -3  -8   -1.90    2.60
   7  -3   8    1.00    3.00
  -7  -3  -8    0.00    3.20
  -7   3  -8    0.70    2.60
   8  -3   8   13.60    4.70
  -8  -3  -8   22.80    4.90
  -8  -3  -8   16.90    4.60
  -8   3  -8   19.10    4.20
   9  -3   8   12.40    4.90
  -9  -3  -8   30.50    6.10
  -9  -3  -8   21.10    4.80
  -9   3  -8   22.10    4.90
 -10  -4   8   34.70    6.10
 -10   4   8   46.70    7.10
  -9  -4   8    5.20    3.60
   9  -4  -8    3.90    3.00
  -9   4   8   13.60    4.20
  -8  -4   8   18.10    4.30
   8  -4  -8   26.00    3.80
  -8   4   8   10.60    4.10
   7  -4  -8    2.40    2.20
  -7  -4   8    4.90    2.90
  -7   4   8    4.60    3.00
  -6  -4   8  192.48    8.90
   6  -4  -8  196.68    7.30
  -6   4   8  195.78    9.20
  -5  -4   8    4.10    2.20
   5  -4  -8    6.10    1.90
  -5  -4   8    6.00    2.10
  -4  -4   8   43.50    4.00
   4  -4  -8   45.50    3.10
  -3  -4   8  165.58    4.00
   3  -4  -8  168.88    5.60
   3  -4  -8  177.18    6.90
  -3  -4   8  169.08    6.30
  -2  -4   8   32.90    3.00
  -2  -4   8   31.60    2.60
   2  -4  -8   36.30    3.60
  -2  -4   8   36.30    2.10
  -1  -4   8  176.78    5.60
   1  -4  -8  201.48    7.40
  -1  -4   8  173.68    6.50
  -1  -4   8  175.18    5.20
   0  -4   8  202.48    7.30
   0  -4   8  202.48    5.10
   0  -4   8  201.78    6.60
   0  -4  -8  205.28    7.70
   0   4   8  217.48    7.60
   1  -4   8  184.88    4.50
   1  -4   8  201.38    7.00
  -1  -4  -8  188.28    7.60
  -1  -4  -8  193.78    7.20
   1  -4   8  199.78    7.60
  -1   4  -8  186.58    7.20
  -2  -4  -8  169.28    7.30
   2  -4   8  177.98    7.50
   2  -4   8  169.58    4.50
   3  -4   8   24.20    2.10
   3  -4   8   22.00    3.80
  -3  -4  -8   18.90    3.40
  -3  -4  -8   20.30    3.40
  -3   4  -8   19.70    2.00
   4  -4   8  114.69    7.00
  -4  -4  -8  113.29    6.60
   4  -4   8  135.09    5.00
  -4  -4  -8  114.29    6.80
  -4   4  -8  113.19    4.80
  -5  -4  -8   83.99    6.80
   5  -4   8   83.19    7.20
   5  -4   8   79.79    4.50
  -5  -4  -8   73.09    6.40
  -5   4  -8   83.89    4.70
  -6  -4  -8   95.19    6.70
  -6  -4  -8   82.29    7.20
   6  -4   8   83.49    7.80
  -6   4  -8   81.89    5.30
   7  -4   8   31.80    5.70
  -7  -4  -8   27.80    5.00
  -7  -4  -8   21.00    5.10
  -7   4  -8   29.10    4.20
   8  -4   8   11.80    4.70
  -8  -4  -8    7.30    3.60
  -8  -4  -8   12.70    4.90
  -8   4  -8   17.30    4.10
   9  -4   8   10.00    5.00
  -9  -4  -8    9.90    4.00
  -9  -4  -8   14.50    4.90
  -9   4  -8    8.90    4.20
  -9  -5   8    2.60    3.70
  -9   5   8    6.60    3.90
   8  -5  -8   14.20    3.50
  -8  -5   8   11.20    3.90
  -8   5   8    7.60    3.80
  -7  -5   8   79.89    7.00
   7  -5  -8   80.49    5.60
  -7   5   8   93.19    7.90
   6  -5  -8    2.20    2.10
  -6  -5   8    2.00    2.50
  -6   5   8    2.70    2.80
   5  -5  -8    6.80    2.20
  -5  -5   8    8.60    2.70
  -4  -5   8   29.70    3.50
   4  -5  -8   31.70    3.10
   3  -5  -8  241.78    7.60
   3  -5  -8  227.58    8.80
  -3  -5   8  241.18    7.80
  -3  -5   8  245.18    5.90
   2  -5  -8   69.29    5.40
  -2  -5   8   63.49    3.30
  -2  -5   8   67.99    3.00
  -1  -5   8  142.29    5.20
  -1  -5   8  145.59    4.40
   1  -5  -8  151.58    6.70
  -1  -5   8  133.49    6.20
   0  -5   8  396.26   10.60
   0  -5   8  376.66    7.70
   0  -5   8  375.46    7.70
   0  -5   8  381.56   11.50
   0  -5  -8  394.56   12.00
   1  -5   8   83.59    4.70
   1  -5   8   83.19    5.50
  -1  -5  -8   76.39    5.20
  -2  -5  -8   60.09    5.10
   2  -5   8   45.40    4.60
  -3  -5  -8    1.70    2.30
  -3  -5  -8   -0.80    2.20
   3  -5   8   -2.00    2.40
  -4  -5  -8  252.87   10.10
  -4  -5  -8  265.67   10.70
   4  -5   8  249.18   10.70
   4  -5   8  262.27    7.10
  -4   5  -8  254.47    7.10
  -5  -5  -8   23.10    4.40
  -5  -5  -8   21.80    4.00
   5  -5   8   22.20    4.60
   5  -5   8   23.30    2.60
  -5   5  -8   19.30    2.60
  -6  -5  -8   33.70    5.30
  -6  -5  -8   32.70    4.90
   6  -5   8   32.10    5.50
  -6   5  -8   37.50    3.90
  -7  -5  -8    4.50    3.30
   7  -5   8    1.70    3.70
  -7  -5  -8    9.90    4.40
  -7   5  -8    5.50    2.80
  -8  -5  -8    3.80    4.30
  -8  -5  -8    4.10    3.60
   8  -5   8    4.30    4.10
  -8   5  -8    3.40    3.20
  -9  -6   8   -3.20    3.90
  -9   6   8    5.30    4.00
   8  -6  -8   16.30    3.80
  -8  -6   8   17.40    4.40
  -8   6   8   17.00    4.60
  -7  -6   8   98.99    7.20
   7  -6  -8  117.29    6.80
  -7   6   8  104.09    8.60
  -6  -6   8    1.80    2.70
   6  -6  -8    5.40    2.70
   5  -6  -8    7.10    2.50
  -5  -6   8    7.00    2.70
   4  -6  -8  151.18    6.60
  -4  -6   8  160.58    3.90
  -4  -6   8  154.68    6.80
  -4  -6   8  160.58    3.90
  -3  -6   8    0.40    0.90
   3  -6  -8   -0.40    1.80
   3  -6  -8    4.90    2.50
  -3  -6   8    0.00    1.60
  -2  -6   8  218.78    6.50
  -2  -6   8  215.38    6.60
   2  -6  -8  225.08    8.80
   1  -6  -8   28.00    4.00
  -1  -6   8   27.70    2.80
  -1  -6   8   30.90    3.70
  -1  -6   8   28.80    1.90
   0  -6   8  217.98    8.60
   0  -6  -8  239.88    9.20
   0  -6   8  233.48    7.80
  -1  -6  -8   16.40    3.50
   1  -6   8   21.10    3.40
   2  -6   8    2.40    2.40
  -2  -6  -8    1.40    2.70
  -3  -6  -8   70.59    6.20
   3  -6   8   81.69    6.70
  -4  -6  -8   48.70    5.50
   4  -6   8   48.00    5.70
  -4  -6  -8   44.30    5.20
  -4   6  -8   45.70    2.50
   5  -6   8  418.86   15.40
  -5  -6  -8  391.26   14.10
  -5  -6  -8  393.06   14.80
  -5   6  -8  437.56   10.70
  -6  -6  -8  309.47   12.50
   6  -6   8  286.67   13.00
  -6  -6  -8  299.57   13.10
  -6   6  -8  292.17    9.30
  -7  -6  -8    5.50    3.40
   7  -6   8    4.20    3.80
  -7  -6  -8    1.10    3.40
  -8  -6  -8    6.40    4.00
  -8  -6  -8   12.10    5.10
   8  -6   8   10.20    4.70
  -9  -7   8    7.10    4.50
  -9   7   8   -0.60    3.80
  -8  -7   8   -3.20    3.40
   8  -7  -8    2.80    3.30
  -8   7   8   -1.70    3.40
   7  -7  -8   14.10    3.70
  -7  -7   8   15.50    4.10
  -7   7   8    9.10    4.00
  -6  -7   8    1.00    2.80
   6  -7  -8   -1.10    2.40
   5  -7  -8   62.99    5.30
  -5  -7   8   72.29    5.90
  -4  -7   8  246.18    8.80
  -4  -7   8  237.68    6.30
  -4  -7   8  241.48    6.30
   4  -7  -8  245.58    9.20
  -3  -7   8    9.40    2.40
   3  -7  -8   10.40    3.10
   3  -7  -8    8.60    2.70
   2  -7  -8   80.59    5.80
  -2  -7   8   74.59    3.70
  -1  -7   8   -1.10    2.10
  -1  -7   8    1.30    0.90
   1  -7  -8    5.00    2.80
   0  -7   8  235.68    9.40
   0  -7  -8  221.98    9.50
   1  -7   8   50.29    5.20
  -1  -7  -8   52.39    5.50
  -2  -7  -8   37.50    4.70
   2  -7   8   27.30    4.30
  -3  -7  -8   38.40    5.00
   3  -7   8   42.30    5.30
  -4  -7  -8   -0.70    2.70
  -4  -7  -8   -0.80    2.60
   4  -7   8    3.70    3.10
  -5  -7  -8   22.70    4.70
  -5  -7  -8   24.70    4.50
   5  -7   8   13.20    4.60
  -6  -7  -8  126.29    8.80
   6  -7   8  123.99    9.50
  -6  -7  -8  114.19    7.80
   7  -7   8    0.80    4.00
  -7  -7  -8    1.30    3.40
  -7  -7  -8   -2.30    3.70
  -8  -7  -8   12.60    4.80
  -8  -7  -8   17.70    4.70
   8  -7   8    6.40    4.60
   8  -8  -8   29.90    5.50
  -8  -8   8   21.20    5.40
  -8   8   8   31.30    5.70
   7  -8  -8    3.60    3.50
  -7  -8   8    4.30    3.60
  -7   8   8   11.20    4.00
  -6  -8   8   14.50    3.80
   6  -8  -8   18.70    3.90
   5  -8  -8   94.09    6.30
  -5  -8   8   86.29    6.10
  -4  -8   8    0.00    2.10
  -4  -8   8    0.00    1.30
   4  -8  -8    2.40    2.60
   3  -8  -8   96.49    7.60
  -3  -8   8   90.99    5.00
   3  -8  -8   96.69    6.10
  -2  -8   8  644.64   14.90
   2  -8  -8  646.94   18.70
  -2  -8   8  680.43   18.70
   1  -8  -8  492.75   15.50
  -1  -8   8  491.75   15.60
   0  -8   8  609.54   18.00
   0  -8  -8  611.54   18.00
   1  -8   8   42.00    5.10
  -1  -8  -8   47.40    5.50
  -2  -8  -8   17.60    4.10
   2  -8   8   33.10    4.80
  -3  -8  -8   -3.30    2.70
   3  -8   8   -2.60    2.80
   4  -8   8   -4.90    2.50
  -4  -8  -8    0.90    3.30
  -5  -8  -8    3.10    3.30
  -5  -8  -8    5.90    3.80
   5  -8   8    8.00    3.70
   6  -8   8    3.10    3.90
  -6  -8  -8    4.50    3.80
  -6  -8  -8    9.10    4.00
   7  -8   8    0.40    4.00
  -7  -8  -8    7.70    4.20
  -7  -8  -8    0.70    3.70
  -7  -9   8    6.30    3.80
   7  -9  -8    7.70    3.90
  -7   9   8    3.20    3.90
   6  -9  -8   24.60    4.50
  -6  -9   8   17.50    4.20
   5  -9  -8   42.60    5.20
  -5  -9   8   39.40    4.80
  -4  -9   8   10.60    2.90
   4  -9  -8   23.70    4.20
   3  -9  -8   18.60    4.60
  -3  -9   8   20.00    2.90
   3  -9  -8   32.70    4.70
   2  -9  -8   31.60    4.40
   2  -9  -8   22.50    4.50
  -2  -9   8   30.00    4.60
  -2  -9   8   27.90    2.50
  -1  -9   8   16.70    3.90
   1  -9  -8   23.50    4.40
   0  -9  -8   21.90    4.50
   0  -9   8   21.70    4.30
   1  -9   8  149.39    8.90
  -1  -9  -8  144.89    8.40
  -2  -9  -8  639.04   19.50
   2  -9   8  675.23   20.40
   3  -9   8   14.70    4.20
  -3  -9  -8   24.80    5.00
   4  -9   8    5.50    4.00
  -4  -9  -8   -1.90    2.80
   5  -9   8    0.30    3.80
  -5  -9  -8    5.50    3.50
   6  -9   8   10.40    4.60
  -6  -9  -8   10.60    4.40
  -6  -9  -8    0.20    3.80
   7 -10  -8    4.60    4.00
  -7 -10   8    1.30    3.60
  -7  10   8    5.40    4.00
  -6 -10   8    0.40    3.10
   6 -10  -8   -1.20    3.30
   5 -10  -8   79.79    7.40
  -5 -10   8   73.89    6.10
   4 -10  -8  136.49    8.50
  -4 -10   8  152.68    7.10
   3 -10  -8   91.99    8.00
   3 -10  -8   99.99    7.30
   2 -10  -8   -1.70    3.00
  -2 -10   8    5.70    3.30
   2 -10  -8    2.90    3.40
  -1 -10   8   11.00    3.80
   1 -10  -8    5.00    3.40
   0 -10  -8   20.20    4.30
   0 -10   8   20.00    4.40
   1 -10   8    2.60    3.50
  -1 -10  -8    6.10    3.40
   2 -10   8   41.20    6.10
  -2 -10  -8   43.60    6.00
   3 -10   8    2.70    3.50
  -3 -10  -8   -2.10    3.60
   4 -10   8    5.90    4.00
  -4 -10  -8    4.60    3.80
  -5 -10  -8   16.70    4.60
   5 -10   8   25.30    5.70
   6 -10   8   10.00    4.90
  -6 -10  -8   14.50    4.90
   5 -11  -8    7.00    4.00
   4 -11  -8   90.89    8.30
   3 -11  -8    0.90    3.50
   3 -11  -8    0.90    3.50
   2 -11  -8    8.20    3.80
   2 -11  -8    1.10    3.70
  -2 -11   8    1.30    3.40
   1 -11  -8   -2.30    3.20
  -1 -11   8    0.40    3.10
   0 -11  -8   -0.20    3.60
   0 -11   8    3.50    3.70
   1 -11   8   87.99    8.50
  -1 -11  -8   95.39    8.40
  -2 -11  -8   -5.60    3.10
   2 -11   8    5.50    4.00
   3 -11   8    0.40    3.80
  -3 -11  -8    9.40    4.20
  -4 -11  -8   14.90    4.70
   4 -11   8    7.60    4.40
  -5 -11  -8    7.50    4.10
   5 -11   8    9.40    4.70
   4 -12  -8   -2.10    4.00
   4 -12  -8   -1.20    3.90
   3 -12  -8   21.20    5.40
   3 -12  -8   17.50    5.00
  -3 -12   8   14.90    4.50
   2 -12  -8   89.89    8.70
   2 -12  -8   98.89    8.90
  -2 -12   8   76.49    8.20
  -1 -12   8   77.79    8.20
   1 -12  -8   80.79    8.20
   0 -12  -8    1.30    4.00
   0 -12   8    5.00    4.00
  -1 -12  -8    3.00    3.70
   1 -12   8   -2.10    3.30
  -2 -12  -8   -4.90    3.60
   2 -12   8   10.30    4.80
  -3 -12  -8   -2.90    3.60
   3 -12   8    7.60    4.50
   1 -13  -8    4.80    4.30
   1 -13  -8   20.70    5.40
  -1 -13   8   13.20    5.10
   0 -13  -8   50.29    6.90
   0 -13   8   48.50    7.20
  -1 -13  -8    9.80    4.40
   1 -13   8    6.90    4.60
 -10   0   9    1.70    3.70
  -9   0   9   -0.40    3.20
  -8   0   9    0.00    3.00
  -7   0   9   -3.70    1.70
   7   0  -9   -0.20    1.20
  -7   0   9   -2.50    2.50
   6   0  -9    0.40    1.10
  -6   0   9   -4.50    1.80
  -6   0   9    0.10    1.30
   5   0  -9  674.93   14.40
  -5   0   9  678.63   18.30
  -5   0   9  662.23   14.20
  -4   0   9    0.20    0.50
   4   0  -9    0.60    1.00
  -4   0   9   -0.50    1.90
   3   0  -9  589.64   13.10
  -2   0   9    0.50    1.10
   2   0  -9   -0.50    1.20
  -1   0   9 1309.17   26.80
  -1   0   9 1286.97   25.20
   1   0  -9 1278.47   25.20
   1   0  -9 1279.57   26.90
   0   0  -9    0.80    1.20
   0   0   9    0.70    1.50
   0   0   9    0.20    1.20
   0   0  -9   -0.20    1.50
  -1   0  -9  241.08    7.50
   1   0   9  235.48    7.70
   1   0   9  246.38    7.50
  -1   0  -9  244.08    8.10
   1   0   9  251.47    7.80
   2   0   9    0.80    1.50
  -2   0  -9   -1.50    1.70
   2   0   9    3.20    1.90
  -2   0  -9    1.20    1.80
   2   0   9    0.60    1.70
   3   0   9  331.17    9.90
  -3   0  -9  321.47    9.90
  -3   0  -9  297.77   10.40
   3   0   9  313.17   10.40
  -4   0  -9   -1.40    2.10
  -4   0  -9    0.10    2.10
   4   0   9    2.20    2.40
   5   0   9   92.59    6.80
  -5   0  -9   83.89    6.10
  -5   0  -9  100.49    6.30
   6   0   9   -3.10    3.10
  -6   0  -9   -5.10    2.20
  -6   0  -9   -3.60    2.40
  -7   0  -9   98.89    7.40
   7   0   9  106.39    9.00
  -7   0  -9  118.79    8.10
  -8   0  -9   -4.10    3.10
   8   0   9   -0.40    3.30
   9   0   9  133.09   11.10
  -9   0  -9  133.69    9.60
 -10  -1   9  173.08   10.90
 -10   1   9  166.08   11.20
  -9  -1   9  120.49    9.70
  -9   1   9  104.69    9.00
  -8  -1   9    5.30    3.30
  -8   1   9    4.80    3.30
  -7  -1   9  580.14   17.80
  -7  -1   9  572.84   16.00
  -7   1   9  591.94   18.20
  -6  -1   9  292.77   11.20
  -6  -1   9  302.87    8.40
   6  -1  -9  287.87    8.20
  -6   1   9  286.07    7.90
  -6   1   9  288.27   11.10
   5  -1  -9  374.06    9.50
  -5  -1   9  382.76   12.20
  -5  -1   9  362.16    9.00
  -5   1   9  359.46    8.50
   5   1  -9  374.36    7.50
   5   1  -9  381.46    7.50
  -5   1   9  365.16   12.20
  -4  -1   9   61.79    4.60
   4  -1  -9   62.89    3.30
  -4  -1   9   59.19    2.40
   4   1  -9   63.39    2.20
  -3  -1   9   34.90    1.40
   3  -1  -9   31.20    2.60
  -3  -1   9   31.70    1.40
   3   1  -9   31.40    2.00
   2  -1  -9   71.69    3.80
  -2  -1   9   71.79    3.10
  -2  -1   9   76.19    2.40
   2   1  -9   76.89    3.30
  -1  -1   9  254.87    7.10
   1  -1  -9  248.78    7.60
  -1  -1   9  237.98    6.20
   1  -1  -9  247.38    5.90
  -1   1   9  253.37    7.50
   1   1  -9  239.38    7.10
   0  -1   9  194.38    6.40
   0  -1  -9  199.68    7.00
   0  -1  -9  191.78    5.70
   0  -1   9  188.28    5.90
   0   1  -9  182.48    5.90
   0   1   9  197.18    6.70
   0   1  -9  194.68    6.60
  -1  -1  -9   -0.70    1.50
   1  -1   9   -3.30    1.10
   1  -1   9    0.20    1.70
   1  -1   9    2.60    1.60
  -1  -1  -9    0.80    1.90
  -1   1  -9   -0.70    1.50
   1   1   9   -4.30    1.70
   1   1   9   -0.10    1.40
   1   1   9   -0.40    1.50
  -1   1  -9    1.40    1.80
  -2  -1  -9  355.16   10.80
   2  -1   9  331.17   10.10
   2  -1   9  348.97   10.40
   2  -1   9  329.17    9.40
  -2  -1  -9  342.17   10.20
   2   1   9  339.87   10.20
  -2   1  -9  330.57   10.50
  -2   1  -9  339.07   10.20
   2   1   9  329.37   10.20
   2   1   9  340.47   11.30
  -3  -1  -9  174.28    7.30
   3  -1   9  183.48    6.70
  -3  -1  -9  173.78    7.70
   3  -1   9  177.98    7.50
  -3   1  -9  184.48    6.70
   3   1   9  181.08    7.50
  -3   1  -9  157.58    7.20
   4  -1   9  104.39    6.30
  -4  -1  -9   91.69    5.70
  -4  -1  -9  100.19    6.10
  -4   1  -9   97.89    5.40
   4   1   9  101.99    6.20
  -4   1  -9  101.39    6.10
   5  -1   9   -0.10    2.70
  -5  -1  -9    1.80    2.60
  -5  -1  -9   -0.80    2.60
  -5   1  -9    2.10    2.60
  -5   1  -9   -0.30    2.00
   5   1   9    4.10    3.10
  -6  -1  -9   -2.80    2.40
  -6  -1  -9    1.00    2.80
   6  -1   9    2.70    3.00
  -6   1  -9    2.40    3.10
  -6   1  -9    0.70    2.50
   6   1   9    1.10    3.10
  -7  -1  -9  123.69    8.00
  -7  -1  -9  144.99    8.80
   7  -1   9  123.69    9.00
  -7   1  -9  127.69    7.90
   7   1   9  142.49    8.90
  -8  -1  -9   54.89    6.50
  -8  -1  -9   55.29    6.50
   8  -1   9   59.89    7.50
  -8   1  -9   64.99    6.80
   8   1   9   61.89    7.50
   9  -1   9   62.79    8.00
  -9  -1  -9   53.49    7.10
   9   1   9   40.40    6.80
  -9   1  -9   46.30    6.50
 -10  -2   9    0.20    3.50
 -10   2   9   -0.20    3.80
  -9  -2   9   -3.20    3.30
  -9   2   9    4.30    3.90
  -8  -2   9    3.70    3.20
  -8   2   9    4.90    3.50
   7  -2  -9   38.60    3.50
  -7  -2   9   38.90    5.20
  -7   2   9   41.00    5.20
  -6  -2   9   16.90    2.40
  -6  -2   9    9.90    3.10
   6  -2  -9   13.90    2.10
  -6   2   9   11.00    3.30
  -6   2   9   17.30    2.20
  -5  -2   9   72.79    3.60
   5  -2  -9   71.49    3.10
   5  -2  -9   67.89    4.00
  -5  -2   9   74.79    5.20
  -4  -2   9   15.40    1.80
  -4  -2   9   16.10    3.10
   4  -2  -9   18.70    2.50
   4  -2  -9   17.50    1.30
  -3  -2   9   44.50    3.80
   3  -2  -9   51.39    3.60
  -2  -2   9  203.48    5.40
   2  -2  -9  196.08    4.40
   2  -2  -9  200.88    6.80
  -2  -2   9  190.28    5.40
   2  -2  -9  199.48    4.40
   2   2  -9  194.78    5.50
   1  -2  -9    1.50    1.00
  -1  -2   9   -0.70    0.90
   1  -2  -9    0.50    1.70
  -1  -2   9    0.90    1.10
  -1   2   9   -0.50    1.40
   1   2  -9    2.90    1.40
   0  -2  -9  110.69    5.20
   0  -2   9  116.59    4.70
   0  -2  -9  113.59    4.40
   0  -2   9  114.89    4.70
   0   2  -9  114.89    4.70
   0   2   9  115.69    5.20
   0   2  -9  113.99    4.80
   1  -2   9  313.37    9.30
  -1  -2  -9  301.17    9.00
  -1  -2  -9  303.17    9.80
   1  -2   9  299.87    8.20
   1  -2   9  321.17    9.30
   1   2   9  320.07    9.60
  -1   2  -9  314.67    9.30
  -1   2  -9  308.07    9.50
   2  -2   9  541.95   14.30
  -2  -2  -9  566.04   14.90
   2  -2   9  528.45   14.50
   2  -2   9  541.05   12.90
  -2  -2  -9  564.84   14.50
  -2   2  -9  526.85   14.30
  -2   2  -9  539.15   14.50
  -3  -2  -9   13.30    2.90
   3  -2   9   12.80    2.20
   3  -2   9   11.30    2.80
  -3  -2  -9   14.10    3.10
  -3   2  -9   14.30    3.10
  -3   2  -9   10.20    2.10
  -4  -2  -9   79.89    5.90
   4  -2   9   80.09    6.10
  -4  -2  -9   66.39    5.60
   4  -2   9   78.39    4.60
  -4   2  -9   79.99    4.60
   4   2   9   87.09    6.00
  -4   2  -9   60.09    5.30
  -5  -2  -9   30.20    4.40
  -5  -2  -9   24.10    4.00
   5  -2   9   17.30    3.90
  -5   2  -9   32.00    3.70
   5   2   9   27.80    4.50
  -6  -2  -9  183.58    9.10
  -6  -2  -9  189.48    9.30
   6  -2   9  185.78   10.00
   6   2   9  179.78    9.70
  -6   2  -9  192.58    8.40
  -7  -2  -9   65.89    6.60
  -7  -2  -9   72.09    7.30
   7  -2   9   64.39    7.10
  -7   2  -9   66.39    6.10
  -8  -2  -9    3.50    3.40
  -8  -2  -9   10.80    4.50
   8  -2   9    4.80    3.80
  -8   2  -9    0.70    3.10
  -9  -2  -9   -0.50    3.70
   9  -2   9   -6.00    3.20
  -9  -2  -9    4.30    3.90
  -9   2  -9   -4.00    3.20
 -10  -3   9   18.30    5.20
 -10   3   9   11.50    4.70
  -9  -3   9   26.10    5.20
  -9   3   9   29.10    5.60
   8  -3  -9   56.69    4.80
  -8  -3   9   51.89    6.20
  -8   3   9   53.89    6.40
   7  -3  -9   23.30    3.00
  -7  -3   9   21.10    4.30
  -7   3   9   21.60    4.40
  -6  -3   9   25.90    3.20
   6  -3  -9   24.80    2.60
  -6  -3   9   23.60    4.00
  -6   3   9   27.50    4.50
  -5  -3   9    5.20    2.40
   5  -3  -9    4.30    1.40
  -5  -3   9    4.20    1.80
   4  -3  -9   90.49    3.40
   4  -3  -9   90.89    4.90
  -4  -3   9   97.29    5.40
  -3  -3   9  392.86   11.10
   3  -3  -9  406.36   11.20
   3  -3  -9  395.76    8.90
  -3  -3   9  391.96    8.20
   2  -3  -9   80.49    4.50
  -2  -3   9   79.99    3.10
  -2  -3   9   80.09    3.60
  -2  -3   9   90.19    4.10
   1  -3  -9  423.46   10.10
   1  -3  -9  433.76   11.90
  -1  -3   9  435.56   10.40
  -1  -3   9  406.16   10.70
   0  -3  -9   -0.50    1.40
   0  -3   9   -1.00    1.50
   0  -3   9    1.60    1.40
   0  -3  -9    0.60    1.90
   0   3   9    2.00    1.70
   0   3  -9    0.50    1.60
   1  -3   9  459.35   12.00
   1  -3   9  446.66   12.30
   1  -3   9  426.16   10.20
  -1  -3  -9  438.16   11.90
  -1  -3  -9  432.86   12.60
  -1   3  -9  449.46   12.20
  -2  -3  -9   81.39    5.30
  -2  -3  -9   90.69    5.30
   2  -3   9   70.39    4.80
   2  -3   9   81.79    3.60
  -3  -3  -9  120.79    6.50
   3  -3   9  120.69    6.50
   3  -3   9  120.89    4.80
  -3  -3  -9  118.99    6.70
   4  -3   9  268.27    8.20
  -4  -3  -9  272.37   10.30
   4  -3   9  259.67   10.40
  -4  -3  -9  295.07   10.70
  -4   3  -9  245.18    8.10
   5  -3   9    6.10    3.20
  -5  -3  -9    6.50    3.00
  -5  -3  -9    9.10    3.40
  -5   3  -9    3.90    2.20
   6  -3   9   74.09    7.10
  -6  -3  -9   77.89    6.90
  -6  -3  -9   71.89    6.70
  -6   3  -9   80.99    5.60
  -7  -3  -9   15.60    4.60
  -7  -3  -9   17.40    4.20
   7  -3   9   16.00    4.70
  -7   3  -9   21.00    4.00
   8  -3   9   31.50    6.10
  -8  -3  -9   17.70    4.50
  -8  -3  -9   16.60    4.90
  -8   3  -9   19.40    4.40
  -9  -3  -9   52.99    6.80
   9  -3   9   48.50    7.30
  -9  -3  -9   50.49    7.40
  -9   3  -9   56.49    6.60
  -9  -4   9   11.00    4.20
  -9   4   9    9.60    4.30
   8  -4  -9    2.70    2.40
  -8  -4   9    0.30    3.40
  -8   4   9    2.50    3.20
  -7  -4   9    8.40    3.20
   7  -4  -9    5.80    2.50
  -7   4   9    8.60    3.60
   6  -4  -9   38.90    3.50
  -6  -4   9   46.90    5.20
  -6   4   9   37.50    5.10
   5  -4  -9  112.69    4.60
  -5  -4   9   89.69    5.90
   4  -4  -9  538.15   12.50
  -4  -4   9  518.15   14.30
   4  -4  -9  518.75   14.30
   3  -4  -9  137.39    6.30
  -3  -4   9  135.89    3.60
   3  -4  -9  136.49    4.80
  -3  -4   9  139.79    5.70
   2  -4  -9   14.20    2.90
  -2  -4   9   12.80    2.20
  -2  -4   9   12.40    1.90
  -2  -4   9   14.00    1.60
   1  -4  -9    3.20    2.30
  -1  -4   9   -0.30    1.10
  -1  -4   9    0.20    1.50
  -1  -4   9    0.30    1.00
   0  -4  -9  101.79    5.60
   0  -4  -9  101.49    4.80
   0  -4   9   92.99    4.60
   0  -4   9  111.19    5.30
   1  -4   9  219.78    7.60
   1  -4   9  210.18    7.90
   1  -4   9  210.68    5.30
  -1  -4  -9  215.18    7.70
  -1  -4  -9  197.48    8.10
  -1   4  -9  206.28   11.10
   2  -4   9  756.12   19.60
  -2  -4  -9  775.32   19.80
   2  -4   9  785.72   16.00
  -3  -4  -9    4.80    2.60
   3  -4   9    6.70    2.90
   3  -4   9    6.30    1.40
   4  -4   9    7.30    1.80
  -4  -4  -9    5.20    3.00
   4  -4   9    4.60    3.10
  -4  -4  -9    3.40    2.80
  -4   4  -9    3.50    1.70
  -5  -4  -9  316.27   12.20
  -5  -4  -9  321.27   12.00
   5  -4   9  307.97    9.40
   5  -4   9  318.37   12.80
  -5   4  -9  304.47    9.50
  -6  -4  -9   38.40    5.50
   6  -4   9   45.10    6.20
  -6  -4  -9   47.40    5.90
  -6   4  -9   46.00    4.30
  -7  -4  -9   30.50    5.40
   7  -4   9   30.90    5.80
  -7  -4  -9   35.90    5.30
  -7   4  -9   35.40    4.40
   8  -4   9   32.80    6.20
  -8  -4  -9   29.70    5.70
  -8  -4  -9   26.50    5.10
  -8   4  -9   24.20    4.50
  -9  -5   9   12.00    4.40
  -9   5   9   23.00    5.40
   8  -5  -9    9.00    3.20
  -8  -5   9    5.60    3.80
  -8   5   9    8.00    3.80
   7  -5  -9  176.78    7.60
  -7  -5   9  159.28    8.80
  -7   5   9  185.28   10.10
  -6  -5   9  223.98    9.90
   6  -5  -9  253.47    8.50
  -5  -5   9   22.60    3.70
   5  -5  -9   24.30    3.00
   4  -5  -9   16.50    2.40
  -4  -5   9   17.60    2.90
   4  -5  -9   14.20    3.10
   3  -5  -9  222.48    7.00
  -3  -5   9  215.98    7.30
   3  -5  -9  193.68    8.10
  -3  -5   9  211.78    5.40
   2  -5  -9    2.00    2.20
  -2  -5   9    4.00    1.20
  -2  -5   9    1.70    1.20
  -2  -5   9    3.60    1.90
   1  -5  -9  674.83   17.80
  -1  -5   9  666.63   14.40
  -1  -5   9  666.23   16.80
  -1  -5   9  670.13   15.50
   0  -5   9  168.98    7.20
   0  -5   9  174.18    6.40
   0  -5   9  170.98    4.10
   0  -5   9  165.58    4.10
   0  -5  -9  160.88    7.40
   1  -5   9   16.80    3.10
  -1  -5  -9   20.70    3.60
  -2  -5  -9   25.60    3.90
   2  -5   9   31.90    4.00
   3  -5   9   91.49    6.30
  -3  -5  -9   91.79    6.20
   3  -5   9   95.09    3.20
  -4  -5  -9   69.89    6.30
  -4  -5  -9   65.89    6.00
   4  -5   9   60.79    3.20
   4  -5   9   63.89    6.20
  -4   5  -9   72.39    3.50
   5  -5   9   -3.70    2.60
  -5  -5  -9   -0.80    2.90
  -5  -5  -9    1.00    2.90
  -5   5  -9   -0.90    1.60
   6  -5   9    7.70    4.00
  -6  -5  -9    8.20    3.90
  -6  -5  -9   10.60    3.80
  -6   5  -9   11.80    2.70
  -7  -5  -9   25.90    5.00
   7  -5   9   38.00    6.00
  -7  -5  -9   17.50    4.80
  -7   5  -9   20.40    3.60
  -8  -5  -9    7.30    4.30
   8  -5   9    6.90    4.60
  -8  -5  -9    2.10    4.50
  -9  -6   9   -4.50    3.60
  -9   6   9    7.90    4.30
  -8  -6   9    3.40    3.30
  -8   6   9   11.90    4.40
  -7  -6   9   -2.80    3.00
   7  -6  -9    2.10    2.60
  -7   6   9    1.60    3.00
   6  -6  -9   90.89    5.70
  -6  -6   9   93.19    6.70
  -5  -6   9   -2.00    2.10
   5  -6  -9    2.90    2.20
  -4  -6   9   49.40    4.30
   4  -6  -9   40.60    3.90
  -3  -6   9   20.80    1.90
  -3  -6   9   25.00    2.90
   3  -6  -9   21.10    2.90
   3  -6  -9   20.00    3.60
  -2  -6   9   51.79    3.00
  -2  -6   9   60.09    4.90
  -2  -6   9   49.99    3.10
   2  -6  -9   49.99    5.00
  -1  -6   9   24.60    3.40
  -1  -6   9   28.10    2.00
   1  -6  -9   22.60    3.70
  -1  -6   9   26.40    2.80
   0  -6   9  496.75   13.20
   0  -6  -9  470.15   14.60
   0  -6   9  502.75   14.40
  -1  -6  -9   27.40    4.00
   1  -6   9   30.50    3.90
   2  -6   9    9.40    3.00
  -2  -6  -9    8.90    3.10
  -3  -6  -9   98.69    6.60
   3  -6   9  105.49    7.20
   4  -6   9   23.30    4.60
  -4  -6  -9   27.60    4.60
  -4  -6  -9   41.90    5.50
   5  -6   9   81.89    7.60
  -5  -6  -9   69.69    7.20
  -5  -6  -9   97.69    7.90
  -5   6  -9   85.79    4.10
  -6  -6  -9  117.29    9.40
  -6  -6  -9   99.89    8.30
   6  -6   9  121.59    8.80
   7  -6   9    3.30    3.80
  -7  -6  -9    0.40    3.50
  -7  -6  -9   -1.30    3.30
  -8  -6  -9    7.80    4.50
  -8  -6  -9    1.40    4.30
   8  -6   9   -0.30    3.80
  -8  -7   9   33.70    6.00
  -8   7   9   43.40    6.40
   7  -7  -9   -1.50    2.60
  -7  -7   9    5.10    3.40
  -7   7   9    0.90    3.00
  -6  -7   9  119.99    7.50
   6  -7  -9  136.99    7.10
  -5  -7   9  135.89    7.20
   5  -7  -9  137.59    7.00
   4  -7  -9   17.50    3.30
  -4  -7   9   20.10    1.70
  -4  -7   9   16.40    3.00
  -3  -7   9  165.88    5.40
   3  -7  -9  170.58    8.30
   3  -7  -9  163.58    7.30
  -3  -7   9  173.38    6.60
  -2  -7   9   64.29    3.70
   2  -7  -9   68.29    6.00
  -2  -7   9   77.19    3.70
  -2  -7   9   59.09    5.20
   1  -7  -9  109.99    6.70
  -1  -7   9  101.49    6.40
  -1  -7   9  105.59    3.20
  -1  -7   9  108.89    5.20
   0  -7  -9  152.18    7.90
   0  -7   9  161.88    8.00
  -1  -7  -9   34.80    4.80
   1  -7   9   35.00    4.80
   2  -7   9   16.10    3.90
  -2  -7  -9   22.40    4.10
   3  -7   9   30.20    4.70
  -3  -7  -9   44.80    5.30
  -4  -7  -9  312.77   12.50
   4  -7   9  298.67   12.70
  -5  -7  -9    9.70    3.70
  -5  -7  -9   12.10    4.00
   5  -7   9    6.90    4.00
  -6  -7  -9    9.30    4.40
  -6  -7  -9    8.80    4.10
   6  -7   9   10.00    4.40
  -7  -7  -9   60.79    7.60
  -7  -7  -9   53.39    6.80
   7  -7   9   53.59    7.60
  -8  -8   9   85.59    8.20
  -8   8   9   94.69    9.00
  -7  -8   9    5.90    3.60
   7  -8  -9    1.30    3.10
  -7   8   9    0.20    3.70
   6  -8  -9    4.80    3.00
  -6  -8   9    5.10    3.20
  -5  -8   9    0.40    2.60
   5  -8  -9    7.50    3.00
   4  -8  -9    9.10    3.00
  -4  -8   9   12.40    2.70
   4  -8  -9   11.80    3.70
  -4  -8   9   13.80    2.90
   3  -8  -9   14.40    3.80
   3  -8  -9    5.30    2.80
  -3  -8   9   12.30    2.40
  -2  -8   9   24.60    2.90
   2  -8  -9   23.40    4.30
  -2  -8   9   36.60    4.70
  -2  -8   9   25.50    2.40
   1  -8  -9   36.40    4.80
  -1  -8   9   32.10    4.70
   0  -8  -9  227.78   10.00
   0  -8   9  208.98    9.50
   1  -8   9   -0.70    2.50
  -1  -8  -9   -3.70    2.70
  -2  -8  -9   46.00    5.70
   2  -8   9   51.99    5.90
   3  -8   9    2.90    3.00
  -3  -8  -9    1.30    3.00
  -4  -8  -9   55.29    6.50
   4  -8   9   48.00    6.30
   5  -8   9   16.80    4.60
  -5  -8  -9   17.80    4.30
  -6  -8  -9   24.30    5.20
  -6  -8  -9   21.50    4.80
   6  -8   9   31.50    6.50
   7  -8   9   55.79    8.00
  -7  -8  -9   61.59    7.70
  -7  -8  -9   53.19    6.90
  -7  -9   9   33.20    5.40
  -7   9   9   24.60    5.50
  -6  -9   9   -5.20    2.50
   6  -9  -9    2.00    3.30
  -5  -9   9    6.60    3.00
   5  -9  -9    2.40    3.10
  -4  -9   9  264.27    9.40
   4  -9  -9  272.67   10.80
   4  -9  -9  261.67   11.70
  -3  -9   9    3.70    1.90
   3  -9  -9    0.90    2.90
   3  -9  -9    2.30    3.50
  -2  -9   9  138.49    5.90
  -2  -9   9  134.79    8.20
   2  -9  -9  126.19    8.00
  -1  -9   9   19.60    4.20
   1  -9  -9   23.90    4.70
   0  -9  -9   13.50    3.90
   0  -9   9    9.40    3.50
  -1  -9  -9  187.28    9.80
   1  -9   9  176.98    9.50
   2  -9   9  100.19    7.50
  -2  -9  -9   79.69    7.20
   3  -9   9  119.89    8.80
  -3  -9  -9  122.19    8.30
   4  -9   9    5.90    3.70
  -4  -9  -9   19.70    4.70
   5  -9   9   -1.90    3.80
  -5  -9  -9    0.90    3.80
  -6  -9  -9   10.10    4.60
   6  -9   9   10.00    4.90
  -6 -10   9    8.60    6.20
   6 -10  -9    6.60    3.90
   5 -10  -9   17.10    4.50
   4 -10  -9    3.50    3.80
   4 -10  -9    2.70    3.50
   3 -10  -9   12.80    4.50
   3 -10  -9   11.70    3.80
   2 -10  -9   28.60    5.40
  -2 -10   9   30.50    5.20
   2 -10  -9   40.30    5.30
   1 -10  -9    9.10    4.00
  -1 -10   9    7.70    3.60
   0 -10   9   62.89    6.90
   0 -10  -9   48.40    6.20
  -1 -10  -9   66.29    7.10
   1 -10   9   45.60    6.10
  -2 -10  -9    3.80    3.90
   2 -10   9    1.10    3.50
  -3 -10  -9   36.10    5.60
   3 -10   9   24.80    5.40
  -4 -10  -9    7.50    4.30
   4 -10   9    6.60    4.10
  -5 -10  -9    9.20    4.60
   5 -10   9   20.20    5.40
   5 -11  -9   83.79    8.00
   5 -11  -9   60.69    7.50
   4 -11  -9   -1.10    3.70
   4 -11  -9   12.70    4.70
  -3 -11   9  105.69    9.10
   3 -11  -9  100.49    8.90
   3 -11  -9  109.29    8.80
   2 -11  -9   66.49    6.90
   2 -11  -9   56.59    7.10
  -2 -11   9   55.89    6.80
  -1 -11   9   14.20    4.40
   1 -11  -9    9.90    4.10
   0 -11   9   62.89    7.10
   0 -11  -9   64.09    7.30
   1 -11   9   -3.70    3.30
  -1 -11  -9   -1.90    3.30
   2 -11   9   39.20    6.40
  -2 -11  -9   26.00    5.70
   3 -11   9   42.70    6.50
  -3 -11  -9   65.39    7.60
   4 -11   9   26.10    5.90
  -4 -11  -9   23.30    5.20
   4 -12  -9   12.00    4.50
   4 -12  -9    8.00    5.00
   3 -12  -9   -0.30    3.90
   3 -12  -9   -2.00    3.90
  -3 -12   9    0.00    3.60
   2 -12  -9   46.80    6.70
   2 -12  -9   56.99    7.00
  -2 -12   9   47.30    6.90
  -1 -12   9   28.80    5.70
   1 -12  -9   30.80    5.70
   0 -12  -9    2.30    3.90
   0 -12   9    2.40    3.80
   1 -12   9   28.80    5.80
  -1 -12  -9   17.70    4.90
   2 -12   9    1.00    3.80
  -2 -12  -9    3.60    4.00
   3 -12   9   -8.30    3.00
  -3 -12  -9   -5.50    3.30
 -10   0  10  193.68   11.60
  -9   0  10    1.30    3.10
  -8   0  10    2.30    3.10
   7   0 -10   -0.20    1.10
  -7   0  10    0.90    2.90
   6   0 -10   -1.30    1.00
  -6   0  10    2.60    2.70
  -6   0  10    1.00    1.20
  -5   0  10    0.30    0.70
  -5   0  10   -1.30    2.20
   5   0 -10    1.40    1.10
   4   0 -10  879.81   18.50
   3   0 -10   -0.10    1.20
  -2   0  10  324.57    8.70
   2   0 -10  348.67    9.00
  -1   0  10    0.10    0.80
   1   0 -10    1.00    1.50
  -1   0  10   -0.50    1.20
   1   0 -10   -0.10    0.90
   0   0  10   21.10    2.10
   0   0 -10   19.80    2.80
   0   0 -10   16.80    2.00
   0   0  10   18.10    2.40
  -1   0 -10   -1.30    1.40
   1   0  10   -0.30    1.60
   1   0  10    2.40    1.80
   1   0  10    1.30    1.50
  -1   0 -10    0.20    1.90
   2   0  10  101.89    5.30
  -2   0 -10  108.19    5.70
   2   0  10  111.09    5.60
  -2   0 -10  104.49    5.50
   3   0  10   -2.60    1.80
  -3   0 -10   -0.50    2.30
  -4   0 -10   -2.70    2.20
   4   0  10    3.10    2.40
  -4   0 -10    3.50    2.40
   5   0  10   -0.80    2.40
  -5   0 -10   -2.10    2.40
  -5   0 -10    1.90    2.50
  -6   0 -10   26.50    4.40
   6   0  10   25.60    4.80
  -6   0 -10   26.20    4.80
  -7   0 -10    3.00    3.20
   7   0  10   -0.70    3.10
  -7   0 -10   -3.30    3.20
   8   0  10  390.56   16.20
  -8   0 -10  417.86   15.40
  -9   0 -10    3.00    4.10
   9   0  10   -3.40    3.80
 -10  -1  10   -3.30    3.30
 -10   1  10    4.60    4.20
  -9  -1  10   51.19    6.60
  -9   1  10   38.20    5.90
  -8  -1  10   74.09    7.20
  -8   1  10   68.09    7.10
  -7  -1  10  236.58   10.80
   7  -1 -10  230.98    7.20
  -7   1  10  247.08   11.10
   6  -1 -10   17.10    2.20
  -6  -1  10   18.10    2.20
  -6  -1  10    8.70    3.00
  -6   1  10   16.40    1.90
  -6   1  10   19.50    3.80
  -5  -1  10    0.70    1.10
   5  -1 -10    0.60    1.40
  -5  -1  10   -1.50    2.20
  -5   1  10   -0.10    2.50
   5   1 -10    0.60    0.60
  -4  -1  10   33.30    3.90
  -4  -1  10   29.60    1.50
   4  -1 -10   33.40    2.80
   4   1 -10   30.50    1.80
   3  -1 -10    1.70    1.60
   3   1 -10    2.60    1.20
  -2  -1  10    1.50    1.10
  -2  -1  10    1.40    0.70
   2  -1 -10    2.90    1.60
   2   1 -10    1.20    1.20
  -2   1  10    1.10    1.40
  -1  -1  10  933.41   20.40
  -1  -1  10  934.51   19.30
   1  -1 -10  919.31   21.00
   1  -1 -10  942.81   18.90
   1   1 -10  943.31   20.60
  -1   1  10  956.80   20.90
   0  -1 -10   44.50    2.90
   0  -1 -10   54.79    4.30
   0  -1  10   51.19    3.40
   0  -1  10   47.40    3.10
   0   1 -10   49.00    3.20
   0   1 -10   37.10    3.30
   0   1  10   44.40    3.60
  -1  -1 -10  250.87    8.80
   1  -1  10  258.57    8.20
   1  -1  10  250.27    7.80
  -1  -1 -10  264.37    8.10
   1  -1  10  260.27    8.30
   1   1  10  269.77    8.90
  -1   1 -10  267.67    8.20
  -1   1 -10  244.98    8.50
   1   1  10  259.97    8.00
   1   1  10  270.77    8.60
  -2  -1 -10   68.59    4.80
  -2  -1 -10   62.59    4.50
   2  -1  10   73.59    4.80
   2  -1  10   64.79    4.10
   2   1  10   77.19    4.80
  -2   1 -10   70.19    4.70
  -2   1 -10   55.19    4.70
   3  -1  10   17.10    3.20
  -3  -1 -10   19.40    3.50
   3  -1  10   13.60    2.50
  -3   1 -10   14.30    3.10
   3   1  10   13.70    3.00
  -4  -1 -10   43.40    4.90
  -4  -1 -10   47.80    4.80
   4  -1  10   46.00    4.90
  -4   1 -10   39.70    4.10
  -4   1 -10   44.40    4.90
   4   1  10   50.99    5.10
  -5  -1 -10  128.59    7.80
   5  -1  10  146.39    8.00
  -5  -1 -10  135.69    7.30
  -5   1 -10  137.69    7.80
   5   1  10  135.79    7.90
  -5   1 -10  132.19    6.80
  -6  -1 -10   18.40    4.20
   6  -1  10   17.80    4.20
  -6  -1 -10   27.20    4.50
  -6   1 -10   19.80    4.30
   6   1  10   30.90    5.00
  -6   1 -10   31.00    4.40
  -7  -1 -10   26.00    5.10
  -7  -1 -10   22.40    4.90
   7  -1  10   33.20    5.40
  -7   1 -10   29.10    4.70
   7   1  10   16.50    4.50
   8  -1  10   -3.10    3.40
  -8  -1 -10    2.40    4.00
  -8  -1 -10   -1.20    3.40
  -8   1 -10    2.80    3.60
   8   1  10    4.50    3.70
   9  -1  10   25.60    5.80
  -9  -1 -10   30.60    6.00
   9   1  10   37.60    6.70
  -9   1 -10   20.10    5.00
 -10  -2  10   -7.30    3.60
 -10   2  10    0.20    4.10
  -9  -2  10   41.20    6.00
  -9   2  10   35.70    5.80
  -8  -2  10   36.00    5.70
  -8   2  10   42.20    5.90
  -7  -2  10  119.79    7.60
  -7   2  10  130.49    8.10
  -6  -2  10  684.03   16.00
  -6  -2  10  721.33   19.70
   6  -2 -10  698.53   16.60
  -6   2  10  660.93   19.60
  -5  -2  10   55.19    3.10
   5  -2 -10   54.59    3.70
  -5  -2  10   59.89    5.20
  -4  -2  10   -0.10    1.90
  -4  -2  10   -0.20    1.00
   4  -2 -10    2.60    1.60
  -3  -2  10  511.25   11.00
  -3  -2  10  519.75   11.30
   3  -2 -10  519.15   13.10
  -3  -2  10  502.85   13.70
   3   2 -10  520.05   11.10
   2  -2 -10  111.79    5.20
  -2  -2  10  117.19    4.00
   2  -2 -10  111.49    2.70
   2  -2 -10  110.29    2.70
  -2  -2  10  108.39    3.80
   2   2 -10  109.69    4.10
  -1  -2  10  463.85   11.40
   1  -2 -10  466.05   12.60
   1  -2 -10  469.95   10.50
  -1  -2  10  469.15   11.10
  -1   2  10  466.25   12.30
   1   2 -10  474.75   11.70
   0  -2 -10    8.90    1.80
   0  -2  10   11.90    2.10
   0  -2  10    5.60    1.80
   0  -2 -10    9.20    2.40
   0   2  10   10.40    2.20
   0   2 -10    5.60    2.10
   0   2 -10    8.60    1.90
  -1  -2 -10   47.40    4.30
   1  -2  10   52.99    3.30
  -1  -2 -10   47.20    3.80
   1  -2  10   55.79    4.30
   1  -2  10   45.00    3.80
  -1   2 -10   48.00    4.10
  -1   2 -10   50.89    4.10
  -2  -2 -10  304.87    9.80
  -2  -2 -10  295.37   10.30
   2  -2  10  305.37    9.90
   2  -2  10  299.37    8.60
  -2   2 -10  301.57   10.10
   3  -2  10   22.30    3.80
  -3  -2 -10   27.10    3.90
   3  -2  10   26.90    3.00
  -3   2 -10   24.30    3.60
  -4  -2 -10   12.00    3.20
  -4  -2 -10   12.70    3.20
   4  -2  10    2.70    2.70
  -4   2 -10   14.00    2.60
  -4   2 -10   12.70    3.40
   4   2  10   14.60    3.50
  -5  -2 -10   15.60    4.00
  -5  -2 -10   22.70    4.10
   5  -2  10   19.80    4.40
   5   2  10   18.20    4.20
  -5   2 -10   25.10    3.40
  -6  -2 -10  253.87   11.50
   6  -2  10  282.77   12.40
  -6  -2 -10  286.47   11.80
  -6   2 -10  276.97   10.30
   7  -2  10   41.20    6.10
  -7  -2 -10   34.50    5.60
  -7  -2 -10   41.10    5.60
  -7   2 -10   42.30    5.10
  -8  -2 -10   30.90    5.70
   8  -2  10   27.90    5.70
  -8  -2 -10   45.80    6.50
  -8   2 -10   26.70    4.70
  -9  -2 -10   -2.40    3.90
   9  -2  10   -1.90    3.60
  -9  -2 -10    3.20    4.00
  -9   2 -10   -1.90    3.30
  -9  -3  10   -3.10    2.90
  -9   3  10    1.30    3.60
  -8  -3  10   55.79    6.40
  -8   3  10   59.59    6.80
  -7  -3  10  379.76   13.90
   7  -3 -10  399.56   10.70
  -7   3  10  383.56   14.60
  -6  -3  10  129.59    5.60
   6  -3 -10  136.19    5.00
   6  -3 -10  126.59    6.10
  -6  -3  10  143.89    7.80
  -6   3  10  120.89    7.70
   5  -3 -10   77.49    3.20
  -5  -3  10   74.99    5.40
   5  -3 -10   72.49    4.70
  -5  -3  10   73.09    4.00
  -4  -3  10    1.70    2.10
   4  -3 -10    0.80    0.90
   4  -3 -10    1.70    1.80
   3  -3 -10  784.12   15.70
  -3  -3  10  792.42   15.80
   3  -3 -10  808.72   18.90
  -3  -3  10  749.42   18.60
  -3  -3  10  781.82   17.20
  -2  -3  10    2.70    1.30
   2  -3 -10    2.50    1.00
  -2  -3  10   -0.70    1.30
   2  -3 -10    0.10    2.00
  -2  -3  10    3.20    1.00
  -1  -3  10  103.99    4.20
   1  -3 -10   99.59    5.40
   1  -3 -10   96.59    4.00
  -1  -3  10   93.09    4.20
  -1   3  10  109.59    5.30
   0  -3  10  102.39    4.70
   0  -3 -10   93.29    5.30
   0  -3 -10   96.99    4.50
   0  -3  10   87.69    4.60
   0   3 -10   94.99    4.80
   1  -3  10   94.99    5.20
  -1  -3 -10  102.69    5.70
   1  -3  10  100.29    4.00
  -1  -3 -10   97.09    5.00
   1  -3  10   96.69    5.00
  -1   3 -10   95.19    5.30
   2  -3  10  215.58    8.40
   2  -3  10  229.58    6.70
  -2  -3 -10  237.68    9.20
   3  -3  10   85.99    4.20
  -3  -3 -10   91.89    6.30
   3  -3  10   95.19    6.00
  -4  -3 -10    5.50    2.90
   4  -3  10    2.70    3.00
   4  -3  10    4.50    2.00
  -4  -3 -10    6.40    3.00
  -4   3 -10    0.60    1.80
   5  -3  10    9.80    3.50
  -5  -3 -10   11.20    3.40
  -5  -3 -10   17.50    3.90
  -5   3 -10   10.70    2.60
  -6  -3 -10   25.70    4.70
  -6  -3 -10   28.40    4.90
   6  -3  10   24.10    4.90
  -6   3 -10   25.10    3.70
  -7  -3 -10   33.70    5.60
  -7  -3 -10   26.60    5.00
   7  -3  10   25.50    5.60
  -7   3 -10   25.60    4.20
   8  -3  10    6.00    4.10
  -8  -3 -10   13.40    4.40
  -8  -3 -10    7.60    4.20
  -8   3 -10   10.40    3.70
  -9  -4  10   16.20    4.60
  -9   4  10   10.60    4.60
  -8  -4  10  188.68   10.40
  -8   4  10  201.68   10.80
   7  -4 -10   13.00    2.50
  -7  -4  10   15.60    3.90
  -7   4  10   15.20    4.30
   6  -4 -10   28.80    2.90
  -6  -4  10   39.10    4.90
   5  -4 -10  297.37   10.10
  -5  -4  10  298.27   10.70
   5  -4 -10  308.67    8.30
   4  -4 -10   66.79    3.30
   4  -4 -10   57.89    4.70
  -4  -4  10   66.39    4.70
   3  -4 -10   41.20    2.70
  -3  -4  10   38.70    3.50
  -3  -4  10   45.20    3.10
  -3  -4  10   36.80    1.90
   3  -4 -10   35.60    3.80
  -2  -4  10  172.58    5.30
   2  -4 -10  168.08    7.20
  -2  -4  10  186.28    6.40
  -2  -4  10  181.88    6.10
  -1  -4  10   33.60    2.60
   1  -4 -10   37.90    4.20
  -1  -4  10   32.80    3.30
  -1  -4  10   33.80    2.90
   0  -4 -10   16.80    2.50
   0  -4  10   28.10    3.00
   0  -4 -10   25.50    3.60
   0  -4  10   24.30    3.20
  -1  -4 -10  276.57    9.10
   1  -4  10  276.97    9.40
   1  -4  10  255.77    6.60
  -1  -4 -10  259.17    9.70
   2  -4  10  149.99    4.70
   2  -4  10  158.28    7.50
  -2  -4 -10  145.39    7.50
   3  -4  10  179.78    8.50
  -3  -4 -10  177.58    8.40
   3  -4  10  183.88    5.70
  -4  -4 -10    5.00    3.00
   4  -4  10    9.40    2.10
   4  -4  10   14.90    3.80
  -4  -4 -10   13.10    3.50
  -5  -4 -10  101.29    7.10
  -5  -4 -10  107.69    7.40
   5  -4  10  104.49    7.80
  -5   4 -10  108.59    5.50
  -6  -4 -10  152.88    9.20
   6  -4  10  150.18    9.30
  -6  -4 -10  140.09    9.10
  -6   4 -10  136.19    6.70
   7  -4  10    2.80    4.00
  -7  -4 -10    8.50    4.30
  -7  -4 -10   11.70    3.90
  -7   4 -10    0.90    2.60
   8  -4  10   29.30    6.30
  -8  -4 -10   22.30    5.30
  -8  -4 -10   22.10    5.40
  -8   4 -10   30.00    4.80
  -9  -5  10    0.30    4.00
  -9   5  10    5.10    4.50
  -8  -5  10   13.00    4.30
  -8   5  10    6.60    3.90
   7  -5 -10   -1.50    2.10
  -7  -5  10    0.10    2.80
  -7   5  10    5.30    3.40
  -6  -5  10    9.70    3.00
   6  -5 -10    9.00    2.30
  -5  -5  10  277.67   10.10
   5  -5 -10  264.07    8.10
   5  -5 -10  249.97    9.70
   4  -5 -10   -2.20    1.30
   4  -5 -10    2.00    2.50
  -4  -5  10    3.10    2.00
  -3  -5  10    4.60    1.10
   3  -5 -10    4.10    1.70
  -3  -5  10    4.10    1.70
   3  -5 -10    5.10    2.70
  -3  -5  10    5.30    1.90
   2  -5 -10   93.19    5.90
  -2  -5  10   90.09    3.80
  -2  -5  10   94.99    4.20
  -2  -5  10   95.09    5.00
  -1  -5  10   41.90    2.60
  -1  -5  10   43.80    3.40
  -1  -5  10   42.70    3.90
   1  -5 -10   41.90    4.50
   0  -5  10  294.07    9.10
   0  -5  10  299.27    6.80
   0  -5  10  295.37    9.90
   0  -5 -10  290.77   10.50
   0  -5  10  295.47    6.80
   1  -5  10   96.29    5.70
  -1  -5 -10   97.69    6.40
   2  -5  10  267.27    5.70
   2  -5  10  258.27   10.10
  -2  -5 -10  277.27   10.50
   3  -5  10  232.18   10.00
  -3  -5 -10  235.58   10.20
   3  -5  10  240.38    6.00
   4  -5  10  117.99    7.70
   4  -5  10  124.09    4.90
  -4  -5 -10  113.29    7.60
   5  -5  10   99.59    7.60
  -5  -5 -10   86.59    7.50
  -5  -5 -10   76.09    7.30
  -5   5 -10   84.69    4.60
  -6  -5 -10   56.99    6.80
  -6  -5 -10   49.40    6.00
   6  -5  10   44.30    6.10
  -6   5 -10   51.69    4.30
  -7  -5 -10    2.10    3.30
  -7  -5 -10    4.80    3.80
   7  -5  10    0.60    3.50
  -8  -5 -10   48.40    6.50
   8  -5  10   49.10    7.80
  -8  -5 -10   68.19    8.10
  -9  -6  10   16.70    4.90
  -9   6  10   10.10    4.50
  -8  -6  10   -3.90    2.90
  -8   6  10    8.00    4.10
   7  -6 -10   26.20    4.20
  -7  -6  10   18.80    4.20
  -7   6  10   24.80    5.20
  -6  -6  10  400.46   13.60
   6  -6 -10  395.56   11.90
  -5  -6  10  155.98    7.70
   5  -6 -10  157.98    8.00
   5  -6 -10  159.28    6.70
   4  -6 -10    6.50    2.20
   4  -6 -10    3.90    3.00
  -4  -6  10    8.70    2.40
   3  -6 -10   71.89    6.10
   3  -6 -10   76.69    4.60
  -3  -6  10   81.49    4.50
  -3  -6  10   78.59    3.30
  -3  -6  10   85.19    5.20
  -2  -6  10   87.39    4.00
  -2  -6  10   96.49    5.70
  -2  -6  10   95.79    4.10
   2  -6 -10  102.39    6.20
  -1  -6  10  146.09    6.90
   1  -6 -10  129.29    7.10
  -1  -6  10  135.99    4.30
  -1  -6  10  143.19    5.70
   0  -6 -10    2.40    2.80
   0  -6  10    4.90    2.40
   1  -6  10   -1.40    2.00
  -1  -6 -10    1.90    2.70
   2  -6  10   75.79    5.80
  -2  -6 -10   65.79    6.00
   3  -6  10    1.60    2.80
  -3  -6 -10    1.80    3.10
  -4  -6 -10  434.76   15.00
   4  -6  10  405.16   15.00
   5  -6  10   43.60    5.90
  -5  -6 -10   35.40    5.60
  -5  -6 -10   30.00    5.30
  -6  -6 -10    9.60    4.00
   6  -6  10   11.70    4.40
  -6  -6 -10    7.00    3.90
  -7  -6 -10   54.19    7.00
  -7  -6 -10   28.70    5.90
   7  -6  10   43.80    6.70
   8  -6  10   66.39    8.30
  -8  -7  10    4.40    4.00
  -8   7  10    0.60    4.10
  -7  -7  10   -4.50    2.70
  -7   7  10   -0.70    3.30
  -6  -7  10   80.29    6.70
   6  -7 -10   83.69    5.80
   5  -7 -10  326.17   10.60
  -5  -7  10  312.57   11.00
   5  -7 -10  287.87   11.80
  -4  -7  10  222.38    8.40
   4  -7 -10  215.28    8.30
   4  -7 -10  225.68   10.00
   3  -7 -10  232.98    8.50
  -3  -7  10  223.88    9.20
   3  -7 -10  226.08    9.70
  -3  -7  10  234.18    7.80
  -2  -7  10  230.48    6.80
   2  -7 -10  220.38    9.90
  -2  -7  10  223.68    9.30
  -2  -7  10  221.68    7.20
  -1  -7  10  215.48    5.20
  -1  -7  10  218.58    7.60
   1  -7 -10  223.78    9.70
  -1  -7  10  213.38    9.10
   0  -7 -10    8.50    3.30
   0  -7  10   18.30    3.70
   1  -7  10   25.10    4.00
  -1  -7 -10   26.50    4.50
  -2  -7 -10   50.29    5.80
   2  -7  10   58.29    6.20
  -3  -7 -10   58.19    6.40
   3  -7  10   59.89    6.20
  -4  -7 -10   13.00    4.40
   4  -7  10    8.50    4.00
   5  -7  10   34.70    5.80
  -5  -7 -10   38.10    5.90
  -6  -7 -10   -6.40    2.80
  -6  -7 -10    1.90    3.50
   6  -7  10   -2.70    3.20
  -7  -7 -10    2.50    3.70
  -7  -7 -10    1.30    3.60
   7  -7  10    2.50    4.10
  -8  -8  10   33.20    5.60
  -8   8  10   35.70    6.50
  -7  -8  10    0.50    3.20
  -7   8  10   -1.70    3.10
   6  -8 -10   85.19    6.30
  -6  -8  10   83.39    6.90
  -5  -8  10    2.40    2.60
   5  -8 -10    5.60    2.90
   5  -8 -10    5.10    3.40
   4  -8 -10  105.49    8.00
   4  -8 -10   79.09    5.90
  -4  -8  10   90.89    5.50
  -3  -8  10   70.59    6.20
   3  -8 -10   68.09    5.60
  -3  -8  10   63.89    4.20
   3  -8 -10   70.39    6.90
  -2  -8  10   41.30    2.90
  -2  -8  10   31.50    4.50
   2  -8 -10   39.20    5.10
   1  -8 -10    5.70    3.20
  -1  -8  10   15.10    3.50
   0  -8 -10    1.60    2.90
   0  -8  10    1.00    2.60
  -1  -8 -10   15.80    4.00
   1  -8  10   15.00    4.00
  -2  -8 -10   17.00    4.20
   2  -8  10   15.10    4.10
  -3  -8 -10    1.70    3.40
   3  -8  10   -1.20    2.80
  -4  -8 -10   10.20    4.10
   4  -8  10    5.80    4.00
   5  -8  10   22.00    5.10
  -5  -8 -10   16.70    4.30
  -6  -8 -10   26.30    5.30
  -6  -8 -10   33.90    5.80
   6  -8  10   15.10    5.40
  -7  -9  10   16.00    4.40
  -7   9  10   18.50    5.30
  -6  -9  10  105.89    7.50
   6  -9 -10  120.39    7.80
   5  -9 -10   27.80    5.10
   5  -9 -10   18.80    4.00
  -5  -9  10   28.50    4.20
   4  -9 -10    7.00    3.20
   4  -9 -10    2.30    3.30
  -4  -9  10   -0.30    2.10
  -3  -9  10  174.58    9.30
   3  -9 -10  177.18    9.70
   3  -9 -10  163.98    8.30
   2  -9 -10  230.98   10.80
  -2  -9  10  241.48   10.80
  -1  -9  10   32.90    4.90
   1  -9 -10   31.00    5.00
   0  -9  10   88.89    7.50
   0  -9 -10   97.29    8.00
  -1  -9 -10    5.60    3.60
   1  -9  10    9.80    3.70
  -2  -9 -10    1.30    3.30
   2  -9  10    6.10    3.70
   3  -9  10   69.49    7.60
  -3  -9 -10   71.19    7.60
  -4  -9 -10   -3.20    3.00
   4  -9  10   -2.20    3.50
  -5  -9 -10   15.50    5.00
   5  -9  10   16.40    5.40
  -6  -9 -10   17.20    5.20
   6  -9  10    6.90    5.00
   5 -10 -10   16.20    5.00
   5 -10 -10   18.70    4.30
   4 -10 -10    2.20    3.60
   4 -10 -10   -0.20    3.20
  -3 -10  10    6.50    3.70
   3 -10 -10    3.70    3.40
   3 -10 -10    2.80    3.60
   2 -10 -10   30.90    4.90
  -2 -10  10   40.00    5.70
   2 -10 -10   36.70    5.70
   1 -10 -10   15.40    4.70
  -1 -10  10   13.70    4.20
   0 -10 -10  111.09    9.10
   0 -10  10  137.29    9.10
  -1 -10 -10    6.40    3.80
   1 -10  10    3.70    3.50
  -2 -10 -10   30.20    5.70
   2 -10  10   28.80    5.60
   3 -10  10    0.20    3.40
  -3 -10 -10   -3.30    3.60
  -4 -10 -10    2.50    4.20
   4 -10  10    3.30    4.30
  -5 -10 -10    2.70    3.70
   5 -10  10    0.10    4.00
   5 -11 -10    6.50    4.30
   5 -11 -10   10.20    4.40
   4 -11 -10   17.50    4.70
   4 -11 -10   18.90    5.20
   3 -11 -10   28.30    5.10
   3 -11 -10   28.60    5.40
  -3 -11  10   26.20    5.30
   2 -11 -10   -0.50    3.80
  -2 -11  10   -3.20    3.20
   2 -11 -10   -0.20    3.50
  -1 -11  10  237.38   12.00
   1 -11 -10  224.88   11.60
   0 -11 -10   54.39    7.20
   0 -11  10   41.00    6.40
  -1 -11 -10   -1.90    3.60
   1 -11  10   -1.50    3.20
  -2 -11 -10    0.30    3.90
   2 -11  10    5.50    4.20
   3 -11  10   -3.80    3.80
  -3 -11 -10    0.40    3.70
   4 -11  10   25.50    5.80
  -4 -11 -10   21.30    5.40
   3 -12 -10    3.00    4.20
  -3 -12  10   -0.80    3.80
   3 -12 -10   -2.00    3.60
   2 -12 -10    3.30    4.00
   2 -12 -10   -2.90    3.60
  -2 -12  10    8.30    4.10
  -1 -12  10  173.48   11.10
   1 -12 -10  154.08   10.70
   0 -12 -10  101.49    9.30
   0 -12  10   92.19    9.20
  -1 -12 -10   -1.80    3.80
   1 -12  10    7.50    4.20
  -2 -12 -10    2.60    4.10
   2 -12  10   -4.00    3.50
 -10   0  11    1.10    4.20
  -9   0  11   39.90    6.30
  -8   0  11    3.90    3.20
  -7   0  11  149.88    8.60
   6   0 -11    0.70    1.10
  -6   0  11   -0.50    2.40
  -6   0  11    0.10    0.90
  -5   0  11 1099.09   27.00
   5   0 -11 1102.79   22.60
   4   0 -11    1.20    1.20
   3   0 -11  516.75   12.40
   2   0 -11   -0.10    1.50
  -2   0  11    2.00    1.30
   1   0 -11  473.55   10.50
  -1   0  11  493.15   12.30
  -1   0  11  463.95   10.40
   1   0 -11  464.15   12.40
   0   0  11    0.10    1.60
   0   0  11   -0.50    1.20
   0   0 -11   -0.30    1.40
   0   0 -11   -0.80    1.70
   1   0  11  667.23   16.40
   1   0  11  625.44   15.70
  -1   0 -11  630.24   16.60
  -1   0 -11  672.53   15.90
  -2   0 -11    1.20    2.10
  -2   0 -11    1.50    2.30
   2   0  11    2.20    1.90
   3   0  11   76.09    5.50
  -3   0 -11   65.89    5.60
   4   0  11   -1.20    2.20
  -4   0 -11   -1.60    2.20
  -4   0 -11   -0.10    2.40
  -5   0 -11   79.59    6.80
  -5   0 -11   86.89    6.20
   5   0  11   78.39    6.80
  -6   0 -11    1.70    3.20
  -6   0 -11   -1.60    2.80
   6   0  11    0.80    3.30
  -7   0 -11   29.90    5.30
   7   0  11   37.10    6.00
  -7   0 -11   36.80    5.40
  -8   0 -11   -0.20    3.40
   8   0  11   -4.30    3.30
  -9  -1  11   28.20    5.30
  -9   1  11   35.40    6.00
  -8  -1  11    5.90    3.40
  -8   1  11   16.60    4.40
   7  -1 -11   31.70    2.80
  -7  -1  11   37.20    5.40
  -7   1  11   31.70    4.80
  -6  -1  11  401.46   10.10
   6  -1 -11  389.26   10.10
  -6  -1  11  398.26   13.60
  -6   1  11  377.06   13.70
  -5  -1  11  161.38    8.00
   5  -1 -11  148.79    5.50
  -5  -1  11  158.68    4.00
   5   1 -11  155.18    3.90
   4  -1 -11  272.67    8.10
  -4  -1  11  284.27   10.20
   4   1 -11  281.97    6.90
   3  -1 -11    0.40    1.50
   3   1 -11   -1.10    1.10
  -2  -1  11   -0.20    0.60
   2  -1 -11    3.90    1.90
  -2  -1  11   -0.10    1.20
  -2   1  11    2.00    1.50
   2   1 -11   -0.90    1.20
   1  -1 -11  390.06   11.00
  -1  -1  11  379.76   10.20
   1  -1 -11  381.56    8.70
  -1  -1  11  377.96    9.10
  -1   1  11  380.66   10.60
   1   1 -11  379.86   10.40
   0  -1 -11 1593.34   33.90
   0  -1 -11 1585.34   32.00
   0  -1  11 1527.75   32.20
   0  -1  11 1561.14   33.10
   0   1 -11 1550.14   32.20
   0   1 -11 1574.24   33.50
   0   1  11 1610.54   33.60
  -1  -1 -11   98.59    5.60
   1  -1  11   93.09    4.80
  -1  -1 -11   98.89    4.90
   1  -1  11   96.09    4.90
  -1   1 -11   98.49    5.60
   1   1  11   98.79    4.80
  -1   1 -11  100.19    5.00
  -2  -1 -11    2.90    2.40
  -2  -1 -11    3.30    2.40
   2  -1  11    2.30    1.80
   2  -1  11    6.20    2.40
  -2   1 -11    6.20    2.40
   2   1  11    3.80    2.10
   3  -1  11   -0.50    2.30
  -3  -1 -11    0.50    2.40
   3   1  11    4.00    2.40
  -3   1 -11   -0.10    2.20
  -4  -1 -11    0.40    2.40
  -4  -1 -11   -2.70    2.30
   4  -1  11    2.80    2.60
  -4   1 -11    4.60    2.30
   4   1  11    1.70    2.40
  -4   1 -11    3.10    2.70
  -5  -1 -11  174.08    8.60
  -5  -1 -11  177.88    9.00
   5  -1  11  172.48    9.00
  -5   1 -11  166.08    7.80
  -5   1 -11  167.58    8.80
   5   1  11  169.08    8.80
   6  -1  11   46.90    6.00
  -6  -1 -11   48.60    5.50
  -6  -1 -11   53.29    6.00
  -6   1 -11   50.19    5.30
  -6   1 -11   55.39    6.10
   6   1  11   52.59    6.40
  -7  -1 -11   -2.60    2.70
   7  -1  11    3.60    3.80
  -7  -1 -11    0.10    3.50
   7   1  11    3.00    3.40
  -7   1 -11   -1.10    2.80
  -8  -1 -11   68.89    7.40
   8  -1  11   83.19    8.80
  -8  -1 -11   73.59    7.80
  -8   1 -11   68.69    7.10
   8   1  11   70.59    8.10
  -9  -2  11    2.00    3.50
  -9   2  11    3.90    3.80
  -8  -2  11    1.50    2.90
  -8   2  11    4.00    3.50
  -7  -2  11    2.20    2.80
   7  -2 -11    5.10    2.10
  -7   2  11   -2.10    3.00
  -6  -2  11   33.70    4.90
   6  -2 -11   38.80    3.50
  -6   2  11   50.79    5.80
  -5  -2  11   23.00    2.00
  -5  -2  11   28.70    4.00
   5  -2 -11   21.90    2.80
  -4  -2  11  209.28    8.20
  -4  -2  11  208.68    5.40
   4  -2 -11  205.08    7.10
  -4  -2  11  207.98    5.40
   3  -2 -11   50.09    4.10
  -3  -2  11   52.99    2.50
  -3  -2  11   46.40    4.10
  -3  -2  11   48.30    2.30
   3   2 -11   54.09    2.70
  -2  -2  11  433.86   10.20
  -2  -2  11  440.06   10.70
   2  -2 -11  436.76   12.10
   2   2 -11  464.95   11.00
  -1  -2  11   31.60    2.60
   1  -2 -11   32.50    3.50
   1  -2 -11   28.50    2.20
  -1  -2  11   32.30    2.80
  -1   2  11   41.30    3.70
   1   2 -11   28.10    3.00
   0  -2  11   87.19    4.50
   0  -2 -11   88.69    4.20
   0  -2  11   85.39    4.30
   0  -2 -11   81.39    5.00
   0   2 -11   79.99    4.20
   0   2 -11   87.39    4.80
   1  -2  11   45.00    3.30
  -1  -2 -11   39.40    4.30
  -1  -2 -11   42.90    3.80
   1  -2  11   48.70    4.10
  -1   2 -11   46.20    4.00
  -1   2 -11   44.10    4.30
  -2  -2 -11  249.48    9.40
   2  -2  11  222.58    7.40
   2  -2  11  234.18    8.80
  -2   2 -11  237.78    9.00
   3  -2  11   36.90    3.50
   3  -2  11   35.30    4.20
  -3  -2 -11   37.10    4.50
  -3   2 -11   38.10    4.50
  -4  -2 -11    5.20    2.90
   4  -2  11    2.10    2.60
  -4  -2 -11    2.10    2.90
  -4   2 -11    1.10    2.40
   5  -2  11    6.50    3.30
  -5  -2 -11    7.40    3.40
  -5  -2 -11    4.00    3.10
  -5   2 -11    0.10    2.20
   6  -2  11   65.19    7.00
  -6  -2 -11   74.59    7.10
  -6  -2 -11   63.59    6.40
  -6   2 -11   67.29    5.80
  -7  -2 -11   12.20    4.00
   7  -2  11   27.00    5.50
  -7  -2 -11   18.40    4.60
  -7   2 -11   16.40    3.90
  -8  -2 -11   -1.20    3.60
   8  -2  11    2.60    3.90
  -8  -2 -11   -2.50    3.70
  -8   2 -11    2.10    3.40
  -9  -3  11   28.70    6.30
  -9   3  11   24.00    5.40
  -8  -3  11    9.30    3.60
   8  -3 -11    9.20    2.80
  -8   3  11    5.00    4.00
   7  -3 -11   29.20    3.60
  -7  -3  11   25.60    4.50
  -7   3  11   24.50    4.70
   6  -3 -11   93.29    5.30
   6  -3 -11   99.79    3.70
  -6  -3  11   99.59    6.90
  -6   3  11   91.59    7.70
   5  -3 -11   21.60    3.10
  -5  -3  11   16.20    3.30
  -5  -3  11   14.80    2.20
   5  -3 -11   14.60    1.20
  -4  -3  11   56.39    3.10
  -4  -3  11   57.69    4.90
   4  -3 -11   60.69    4.60
  -3  -3  11  229.08    6.80
  -3  -3  11  250.67    6.10
   3  -3 -11  244.88    8.50
  -3  -3  11  237.18    8.30
   2  -3 -11  124.99    3.80
  -2  -3  11  127.29    4.50
  -2  -3  11  121.19    4.60
   2  -3 -11  131.69    6.20
  -2  -3  11  131.39    5.50
  -1  -3  11   18.30    2.30
   1  -3 -11   16.50    2.00
  -1  -3  11   14.60    2.20
   1  -3 -11   22.20    3.20
   0  -3  11    0.70    1.50
   0  -3 -11    1.00    2.10
   0  -3 -11   -0.10    1.50
   0  -3  11   -0.60    1.60
   0   3 -11   -0.20    1.60
   1  -3  11   89.39    5.20
  -1  -3 -11   86.49    5.60
  -1  -3 -11   93.09    5.00
   1  -3  11   85.69    4.00
  -1   3 -11   72.09    4.90
   2  -3  11   -0.60    1.40
  -2  -3 -11   -2.50    2.10
   2  -3  11    1.60    2.00
   3  -3  11    3.60    2.90
  -3  -3 -11   12.50    3.20
   3  -3  11    7.60    2.00
   4  -3  11  108.29    5.30
  -4  -3 -11  104.39    7.00
   4  -3  11  107.99    7.10
   5  -3  11   82.09    7.40
  -5  -3 -11   81.59    7.00
  -5  -3 -11   60.49    6.40
  -5   3 -11   80.99    5.20
  -6  -3 -11   -1.70    3.10
   6  -3  11    0.40    3.60
  -6  -3 -11    2.40    3.20
  -6   3 -11   -1.70    2.30
   7  -3  11   26.80    5.50
  -7  -3 -11   14.60    4.40
  -7  -3 -11    9.70    4.00
  -7   3 -11   15.00    3.70
   8  -3  11    7.30    4.50
  -8  -3 -11    7.20    4.60
  -8  -3 -11   14.70    4.50
  -8   3 -11   12.80    4.10
  -9  -4  11    5.60    4.20
  -9   4  11   17.20    5.00
  -8  -4  11    3.90    3.70
  -8   4  11    1.50    3.20
   7  -4 -11  199.18    8.40
  -7  -4  11  197.88    9.90
  -7   4  11  187.48   10.20
   6  -4 -11   55.49    3.40
   6  -4 -11   62.29    5.20
  -6  -4  11   70.79    6.30
   5  -4 -11   58.59    3.00
  -5  -4  11   65.69    4.10
   5  -4 -11   61.79    4.90
  -5  -4  11   67.49    5.70
  -4  -4  11    2.30    2.10
   4  -4 -11    0.20    1.10
   4  -4 -11   -0.70    2.00
  -3  -4  11  297.77    9.40
   3  -4 -11  296.07    7.50
   3  -4 -11  303.07   10.20
  -3  -4  11  294.97    7.10
  -3  -4  11  297.87    8.60
  -2  -4  11  102.79    4.00
   2  -4 -11  104.59    6.00
  -2  -4  11  114.39    4.80
  -2  -4  11   98.89    4.60
   1  -4 -11    1.90    1.60
  -1  -4  11    2.40    1.70
  -1  -4  11    3.60    1.40
  -1  -4  11    5.80    1.60
   1  -4 -11    0.40    2.30
   0  -4  11   99.49    4.90
   0  -4 -11  101.29    6.20
   0  -4 -11  108.49    5.20
   0  -4  11  106.39    5.40
  -1  -4 -11   93.09    5.30
  -1  -4 -11   88.89    6.10
   1  -4  11   86.19    3.60
   1  -4  11   88.09    5.20
   2  -4  11    6.40    1.50
   2  -4  11    4.10    2.70
  -2  -4 -11    2.70    2.80
  -3  -4 -11  771.72   20.90
   3  -4  11  760.52   20.70
   3  -4  11  763.02   16.90
   4  -4  11  145.69    5.70
   4  -4  11  150.68    8.70
  -4  -4 -11  156.88    8.50
   5  -4  11    6.30    3.80
  -5  -4 -11   -0.90    3.00
  -5  -4 -11    3.70    3.30
  -5   4 -11    0.40    1.90
  -6  -4 -11   -1.90    3.50
   6  -4  11   -1.80    3.10
  -6  -4 -11    1.40    3.30
  -6   4 -11    3.30    2.40
  -7  -4 -11   44.70    6.30
   7  -4  11   41.10    6.60
  -7  -4 -11   33.00    5.80
  -7   4 -11   32.30    4.30
  -8  -4 -11    7.90    4.20
  -8  -4 -11    2.20    4.10
   8  -4  11   -0.10    4.50
  -9  -5  11   25.50    5.50
  -9   5  11   15.80    5.10
  -8  -5  11    6.00    3.90
  -8   5  11   10.80    4.30
  -7  -5  11   93.29    7.80
  -7   5  11   77.99    7.60
  -6  -5  11   23.60    4.20
   6  -5 -11   18.00    2.60
   6  -5 -11   15.00    3.60
   5  -5 -11    1.30    1.60
   5  -5 -11    0.10    2.50
  -5  -5  11    2.10    2.50
   4  -5 -11  406.26   10.40
  -4  -5  11  411.36   12.30
   4  -5 -11  408.96   12.90
  -3  -5  11  247.58    8.50
   3  -5 -11  259.37    9.80
  -3  -5  11  259.37    8.40
   3  -5 -11  263.97    7.60
  -3  -5  11  255.97    6.50
  -2  -5  11  130.89    4.70
   2  -5 -11  127.89    7.00
  -2  -5  11  131.29    5.10
  -2  -5  11  121.79    5.80
   1  -5 -11    9.60    3.00
  -1  -5  11   16.40    2.90
  -1  -5  11   18.50    2.50
  -1  -5  11   16.10    1.90
   0  -5 -11   -1.20    1.70
   0  -5 -11    3.90    2.90
   0  -5  11   -0.10    1.90
   0  -5  11   -1.90    0.80
   0  -5  11    0.10    0.90
   0  -5  11    2.90    1.80
   1  -5  11    7.60    1.10
  -1  -5 -11    7.50    3.00
   1  -5  11    9.30    2.80
   2  -5  11   76.39    6.20
  -2  -5 -11   64.59    5.90
   2  -5  11   68.29    2.40
  -3  -5 -11  385.36   13.70
   3  -5  11  397.46    9.10
   3  -5  11  399.76   14.00
  -4  -5 -11    9.10    3.50
   4  -5  11   14.10    4.10
   5  -5  11  179.78   10.00
  -5  -5 -11  191.68   10.30
  -5  -5 -11  207.18   10.30
  -6  -5 -11   82.59    7.80
   6  -5  11   96.69    8.60
  -6  -5 -11   93.39    8.30
   7  -5  11   13.80    4.90
  -7  -5 -11   17.40    4.80
  -7  -5 -11   20.50    5.00
  -8  -5 -11    5.30    4.50
  -8  -5 -11    9.00    4.70
   8  -5  11   10.90    5.10
  -8  -6  11    8.80    4.10
  -8   6  11   12.30    4.70
  -7  -6  11   52.19    6.00
  -7   6  11   54.09    6.90
  -6  -6  11  435.36   14.40
   6  -6 -11  413.26   12.00
   6  -6 -11  426.36   14.20
   5  -6 -11  118.99    5.60
   5  -6 -11  117.79    7.20
  -5  -6  11  103.89    6.40
   4  -6 -11  138.09    7.30
   4  -6 -11  131.09    5.70
  -4  -6  11  131.19    6.40
  -3  -6  11   10.10    2.10
  -3  -6  11    5.40    2.30
  -3  -6  11    6.60    1.40
   3  -6 -11    7.60    2.90
   3  -6 -11    5.10    2.10
  -2  -6  11  199.18    6.40
   2  -6 -11  188.38    9.00
  -2  -6  11  195.08    6.30
  -2  -6  11  199.18    8.00
  -1  -6  11   -2.00    0.90
  -1  -6  11   -1.50    1.30
   1  -6 -11    1.00    2.50
  -1  -6  11    0.80    2.20
   0  -6  11   13.40    3.10
   0  -6 -11   13.10    3.50
  -1  -6 -11  137.79    8.00
   1  -6  11  143.79    7.40
   2  -6  11    1.40    2.50
  -2  -6 -11   -4.20    2.50
   3  -6  11  431.16   15.00
  -3  -6 -11  410.26   14.50
  -4  -6 -11   55.29    6.20
   4  -6  11   57.39    6.50
   5  -6  11    2.70    3.70
  -5  -6 -11   -1.00    3.50
  -6  -6 -11    3.70    3.80
  -6  -6 -11   -1.90    3.20
   6  -6  11   -0.10    3.30
  -7  -6 -11    4.10    4.10
   7  -6  11    7.60    4.80
  -7  -6 -11    9.10    4.60
  -8  -7  11    5.60    4.00
  -8   7  11    4.50    4.50
  -7  -7  11   20.80    4.60
  -7   7  11   18.70    5.10
  -6  -7  11   38.90    5.00
   6  -7 -11   38.90    5.30
   5  -7 -11   27.30    3.60
  -5  -7  11   31.60    4.30
   5  -7 -11   30.90    5.00
   4  -7 -11  147.19    6.60
  -4  -7  11  147.99    6.80
   4  -7 -11  141.29    8.20
  -3  -7  11   71.09    4.30
   3  -7 -11   71.39    6.30
   3  -7 -11   68.49    4.80
  -3  -7  11   68.39    5.80
  -2  -7  11  419.66   10.50
  -2  -7  11  421.96   11.40
  -2  -7  11  427.36   13.40
   2  -7 -11  388.96   13.80
   1  -7 -11    3.90    3.00
  -1  -7  11    3.10    2.70
  -1  -7  11    2.70    1.00
  -1  -7  11    5.20    2.10
   0  -7  11   24.50    3.80
   0  -7 -11   19.40    4.20
   1  -7  11    6.60    3.10
  -1  -7 -11    2.20    3.00
  -2  -7 -11   52.09    6.20
   2  -7  11   61.59    6.20
   3  -7  11  130.09    8.70
  -3  -7 -11  149.39    8.70
   4  -7  11   40.00    5.80
  -4  -7 -11   48.70    6.40
  -5  -7 -11    2.50    3.60
   5  -7  11   -1.00    3.30
   6  -7  11   -2.70    3.60
  -6  -7 -11   -4.60    3.40
  -7  -7 -11   -0.70    3.70
  -7  -7 -11    3.10    4.20
   7  -7  11    4.90    4.60
  -7  -8  11    4.50    3.40
  -7   8  11    3.30    3.80
  -6  -8  11    2.80    2.90
   6  -8 -11   -4.70    2.80
   5  -8 -11  214.18    8.80
   5  -8 -11  203.08   10.40
  -5  -8  11  198.28    8.70
  -4  -8  11   75.29    5.10
   4  -8 -11   73.39    5.50
   4  -8 -11   71.89    6.80
   3  -8 -11    6.40    2.70
  -3  -8  11    5.80    2.00
   3  -8 -11    8.40    3.70
  -3  -8  11    5.00    2.90
  -2  -8  11  108.89    4.70
   2  -8 -11  129.79    7.90
  -2  -8  11   99.49    6.90
   1  -8 -11  472.25   16.00
  -1  -8  11  473.85   15.40
   0  -8  11   30.90    4.80
   0  -8 -11   30.50    5.10
  -1  -8 -11   84.49    7.40
   1  -8  11   89.29    7.50
   2  -8  11   40.50    5.50
  -2  -8 -11   49.40    6.00
  -3  -8 -11   42.10    5.80
   3  -8  11   42.90    5.90
  -4  -8 -11  133.09    9.20
   4  -8  11  111.19    9.50
   5  -8  11    4.20    4.20
  -5  -8 -11   -3.40    3.60
   6  -8  11   35.80    6.50
  -6  -8 -11   32.60    6.00
   6  -9 -11    5.80    4.10
  -6  -9  11    0.00    3.10
   5  -9 -11   14.10    4.20
   5  -9 -11   13.00    3.60
   4  -9 -11    2.60    2.90
   4  -9 -11   -4.40    2.70
  -4  -9  11    1.40    3.00
   3  -9 -11   57.99    6.70
   3  -9 -11   80.09    6.40
  -3  -9  11   64.59    6.50
  -2  -9  11   32.50    5.00
   2  -9 -11   20.30    4.60
  -1  -9  11   11.40    3.80
   1  -9 -11    1.20    3.20
   0  -9  11    5.60    3.50
   0  -9 -11    0.70    3.70
  -1  -9 -11   65.39    7.10
   1  -9  11   61.59    6.50
   2  -9  11   -1.30    2.90
  -2  -9 -11    3.70    3.70
   3  -9  11   58.59    7.20
  -3  -9 -11   52.49    6.50
   4  -9  11    4.30    4.00
  -4  -9 -11    2.50    3.70
  -5  -9 -11    0.20    4.00
   5  -9  11   -0.10    3.90
   5 -10 -11   -0.10    3.50
  -4 -10  11   67.59    7.10
   4 -10 -11   63.59    6.50
   4 -10 -11   67.99    7.40
   3 -10 -11    7.10    3.60
   3 -10 -11    5.40    4.20
  -3 -10  11    6.20    3.80
  -2 -10  11  279.27   12.40
   2 -10 -11  267.57   11.40
   2 -10 -11  253.47   12.20
  -1 -10  11   27.20    4.90
   1 -10 -11   19.70    5.10
   0 -10  11    4.40    3.80
   0 -10 -11    2.40    3.90
  -1 -10 -11  182.68   10.40
   1 -10  11  172.38   10.10
  -2 -10 -11   38.80    6.10
   2 -10  11   38.70    6.20
   3 -10  11   26.00    5.40
  -3 -10 -11    5.70    4.10
  -4 -10 -11   -0.40    4.00
   4 -10  11    3.50    4.00
   4 -11 -11   19.20    5.20
  -4 -11  11   21.90    5.20
   4 -11 -11   23.80    5.10
   3 -11 -11   22.10    4.90
  -3 -11  11   32.80    5.80
   3 -11 -11   17.90    5.20
   2 -11 -11    9.40    4.00
   2 -11 -11    9.00    4.60
  -2 -11  11   -3.40    3.40
  -1 -11  11    2.30    3.80
   1 -11 -11    1.80    4.20
   0 -11 -11   26.90    5.40
   0 -11  11   24.30    5.10
  -1 -11 -11   53.19    7.10
   1 -11  11   38.70    6.50
  -2 -11 -11   -1.00    3.70
   2 -11  11    6.10    4.40
   3 -11  11    0.90    4.00
  -3 -11 -11    5.50    4.60
   2 -12 -11   19.60    5.10
  -2 -12  11   16.00    4.80
   2 -12 -11   12.70    5.30
   1 -12 -11   -6.20    3.40
  -1 -12  11   -1.20    3.40
   0 -12  11   47.10    7.20
   0 -12 -11   51.09    7.10
   1 -12  11    8.00    4.70
  -1 -12 -11    5.50    4.30
  -9   0  12    0.10    3.40
  -8   0  12   25.30    5.20
  -7   0  12    4.70    3.30
   6   0 -12   77.29    3.20
  -6   0  12   80.29    6.90
  -5   0  12   -1.20    2.20
   5   0 -12    0.80    1.20
   4   0 -12  198.78    6.20
   3   0 -12    2.50    1.50
  -2   0  12  327.47    9.30
   2   0 -12  332.57    9.50
  -1   0  12   -0.10    0.90
  -1   0  12   -0.30    1.40
   1   0 -12    3.00    1.90
   1   0 -12   -0.90    1.00
   0   0 -12  900.71   19.70
   0   0 -12  871.81   21.30
   0   0  12  904.21   19.80
   0   0  12  925.61   21.20
   1   0  12    0.70    1.70
  -1   0 -12    1.10    2.00
  -1   0 -12    0.00    1.70
   2   0  12   85.89    5.20
  -2   0 -12   68.59    5.70
  -3   0 -12    0.70    2.50
   3   0  12    0.00    2.30
  -4   0 -12  311.97   12.00
   4   0  12  296.57   11.60
  -5   0 -12    2.90    3.00
   5   0  12   -1.70    2.70
  -5   0 -12    1.40    2.70
   6   0  12   72.59    7.30
  -6   0 -12   62.49    6.10
  -6   0 -12   61.49    6.70
   7   0  12   -0.70    3.10
  -7   0 -12   -5.90    2.90
  -7   0 -12   -1.30    3.10
   8   0  12    8.80    4.80
  -8   0 -12   17.90    4.80
  -9  -1  12    1.80    3.50
  -9   1  12    6.50    4.20
  -8  -1  12   65.99    7.30
  -8   1  12   57.99    6.80
  -7  -1  12    4.00    3.00
   7  -1 -12    7.20    2.80
  -7   1  12    0.70    3.40
  -6  -1  12   10.70    3.50
   6  -1 -12   12.50    2.00
  -6   1  12    6.40    3.10
   5  -1 -12   21.90    2.60
  -5  -1  12   20.80    3.80
   5   1 -12   26.50    1.70
   4  -1 -12   41.90    3.40
  -4  -1  12   43.30    4.50
   4   1 -12   44.00    2.50
   3  -1 -12  191.48    6.70
   3   1 -12  187.98    6.00
   2  -1 -12   89.89    4.80
  -2  -1  12   97.19    4.30
  -2  -1  12   87.19    2.70
   2   1 -12   89.29    4.30
  -2   1  12   88.49    4.50
  -1  -1  12  410.06   10.00
   1  -1 -12  450.55   12.20
  -1  -1  12  412.06   11.20
   1  -1 -12  418.36    9.60
   1   1 -12  424.76   11.60
  -1   1  12  431.86   11.80
   0  -1  12   94.19    4.40
   0  -1 -12   99.49    4.40
   0  -1 -12   90.49    5.40
   0  -1  12   97.59    5.00
   0   1 -12   96.19    5.30
   0   1 -12  101.29    4.60
   1  -1  12   54.49    3.90
   1  -1  12   46.40    3.90
  -1  -1 -12   55.79    3.90
  -1  -1 -12   47.50    4.60
   1   1  12   49.60    3.80
  -1   1 -12   57.39    4.20
  -1   1 -12   62.89    5.10
   2  -1  12   15.50    3.10
  -2  -1 -12   20.90    3.50
  -2   1 -12   21.60    3.70
   2   1  12   24.40    3.30
  -3  -1 -12  142.09    7.60
   3  -1  12  139.49    7.30
   3   1  12  147.29    7.30
  -3   1 -12  125.59    7.20
  -4  -1 -12  282.67   11.30
   4  -1  12  285.87   11.20
  -4   1 -12  268.47   11.00
   4   1  12  265.27   10.80
  -5  -1 -12   17.60    4.30
  -5  -1 -12   15.40    3.50
   5  -1  12   13.10    4.10
  -5   1 -12   14.50    4.20
  -5   1 -12   21.60    3.60
   5   1  12   13.70    3.80
  -6  -1 -12   25.70    4.60
  -6  -1 -12   15.60    4.30
   6  -1  12   23.10    4.80
   6   1  12   22.70    4.70
  -6   1 -12   20.30    4.80
  -6   1 -12   20.70    4.00
   7  -1  12    1.50    3.70
  -7  -1 -12    0.30    3.40
  -7  -1 -12   -4.40    3.40
   7   1  12   -0.60    3.30
  -7   1 -12    3.20    3.20
  -8  -1 -12    3.00    4.00
  -8  -1 -12    3.50    4.00
   8  -1  12   -0.70    3.80
   8   1  12    3.30    4.10
  -8   1 -12    4.70    3.70
  -9  -2  12    3.10    3.80
  -9   2  12    0.00    3.60
  -8  -2  12    6.80    3.60
  -8   2  12   16.30    4.50
   7  -2 -12    0.70    1.80
  -7  -2  12    2.00    3.00
  -7   2  12   -2.30    3.00
  -6  -2  12  176.88    9.00
   6  -2 -12  161.78    6.40
  -6   2  12  177.98    9.20
  -5  -2  12   -0.30    2.20
   5  -2 -12    8.70    2.30
  -5  -2  12    5.50    1.20
  -5  -2  12    3.80    1.10
   4  -2 -12   30.00    3.20
  -4  -2  12   29.80    3.80
  -4  -2  12   28.10    1.60
  -4  -2  12   28.10    1.60
   3  -2 -12  215.58    7.60
  -3  -2  12  198.48    5.20
  -3  -2  12  207.18    5.90
   3   2 -12  213.28    6.10
  -2  -2  12  196.78    6.40
   2  -2 -12  222.18    7.90
  -2  -2  12  201.48    5.70
   2   2 -12  215.98    6.80
   1  -2 -12   36.70    3.80
  -1  -2  12   40.20    3.40
   1  -2 -12   34.60    2.40
  -1  -2  12   37.00    2.70
   1   2 -12   32.70    3.20
   0  -2 -12   27.40    2.80
   0  -2 -12   23.40    3.40
   0  -2  12   26.90    3.00
   0  -2  12   30.70    3.00
   0   2 -12   23.80    3.30
   0   2 -12   27.00    2.90
   1  -2  12   31.30    3.50
  -1  -2 -12   31.30    4.00
   1  -2  12   31.50    3.10
  -1  -2 -12   33.80    3.50
  -1   2 -12   32.70    3.60
  -1   2 -12   32.10    3.80
   2  -2  12   71.59    4.40
  -2  -2 -12   63.79    5.90
   2  -2  12   68.49    5.10
  -2   2 -12   65.89    5.60
   3  -2  12   70.59    5.90
  -3  -2 -12   65.19    5.90
  -3   2 -12   74.29    6.20
   4  -2  12  132.19    7.80
  -4  -2 -12  102.89    7.10
  -4   2 -12  111.29    7.20
   5  -2  12  297.27   12.30
  -5  -2 -12  290.27   12.20
  -5  -2 -12  303.87   11.80
  -5   2 -12  299.97   10.50
  -6  -2 -12  108.19    7.70
   6  -2  12   91.99    8.20
  -6  -2 -12  110.89    8.80
  -6   2 -12  101.79    6.80
  -7  -2 -12   39.90    6.10
  -7  -2 -12   47.10    6.00
   7  -2  12   53.49    7.10
  -7   2 -12   48.60    5.60
   8  -2  12   47.20    7.00
  -8  -2 -12   35.60    6.30
  -8  -2 -12   39.40    6.20
  -8   2 -12   39.70    5.60
  -9  -3  12    8.20    4.10
  -9   3  12    0.90    3.80
  -8  -3  12    2.70    3.40
  -8   3  12    1.40    3.80
   7  -3 -12   48.90    4.40
  -7  -3  12   54.69    6.00
  -7   3  12   43.20    5.90
  -6  -3  12    0.90    2.70
   6  -3 -12   -0.20    2.10
  -5  -3  12   56.29    5.30
  -5  -3  12   59.89    3.60
   5  -3 -12   51.79    4.50
   4  -3 -12   14.70    2.80
  -4  -3  12   16.80    2.00
  -4  -3  12   21.30    3.40
  -3  -3  12    4.70    1.20
   3  -3 -12    2.60    2.20
  -3  -3  12    2.90    1.30
  -3  -3  12    1.80    1.90
  -2  -3  12  314.67    8.60
   2  -3 -12  322.77    7.40
  -2  -3  12  313.57    8.50
   2  -3 -12  320.97   10.30
   1  -3 -12   24.90    2.40
  -1  -3  12   32.80    3.00
  -1  -3  12   33.80    3.10
   1  -3 -12   32.50    3.80
   0  -3 -12  701.93   16.60
   0  -3  12  702.13   17.20
   0  -3  12  716.13   17.20
   0  -3 -12  704.03   18.50
   0   3 -12  696.33   17.10
   0   3 -12  709.43   17.50
   1  -3  12  125.59    5.00
  -1  -3 -12  110.19    6.60
  -1  -3 -12  115.79    5.70
   1  -3  12  113.89    5.90
  -1   3 -12  118.29    6.20
   2  -3  12    8.60    2.10
  -2  -3 -12   12.70    3.20
   2  -3  12   12.80    2.90
   3  -3  12    0.50    1.60
  -3  -3 -12   -1.90    2.60
   3  -3  12    3.50    2.90
  -4  -3 -12  110.69    7.70
   4  -3  12  101.49    7.00
  -5  -3 -12  420.06   15.40
  -5  -3 -12  425.16   15.10
   5  -3  12  451.35   15.90
  -6  -3 -12   11.40    3.90
  -6  -3 -12   26.50    5.00
   6  -3  12    4.40    3.80
  -6   3 -12   11.70    3.10
  -7  -3 -12   87.29    8.30
   7  -3  12   99.39    9.20
  -7  -3 -12   90.49    8.50
  -7   3 -12  109.29    7.10
  -8  -3 -12    5.30    4.00
   8  -3  12   -3.30    3.50
  -8  -3 -12   -2.20    3.60
  -9  -4  12    0.70    3.40
  -9   4  12   -0.30    3.50
   8  -4 -12    5.80    3.40
  -8  -4  12    3.30    3.30
  -8   4  12    1.60    3.40
   7  -4 -12   42.80    4.70
  -7  -4  12   52.49    6.20
  -7   4  12   40.10    5.90
   6  -4 -12   11.50    3.10
  -6  -4  12   11.50    3.20
  -5  -4  12    2.20    2.30
   5  -4 -12    4.80    2.40
   5  -4 -12    3.90    1.00
   4  -4 -12  184.88    7.80
  -4  -4  12  184.18    6.40
  -4  -4  12  176.38    7.70
   4  -4 -12  186.48    4.60
  -3  -4  12  225.98    6.00
   3  -4 -12  218.08    5.80
  -3  -4  12  229.28    8.10
   3  -4 -12  208.98    8.70
  -3  -4  12  239.18    7.30
   3  -4 -12  228.08    5.90
  -2  -4  12  183.38    6.50
  -2  -4  12  171.28    5.60
  -2  -4  12  177.18    6.30
   2  -4 -12  164.68    5.40
   2  -4 -12  170.08    7.70
  -1  -4  12    9.90    2.10
   1  -4 -12    9.20    3.10
  -1  -4  12   12.80    2.30
  -1  -4  12    9.10    1.80
   1  -4 -12   11.30    2.10
   0  -4  12   37.40    2.80
   0  -4  12   43.60    4.20
   0  -4 -12   46.40    3.80
   0  -4 -12   40.70    4.80
   0  -4  12   43.80    4.10
   1  -4  12   36.50    2.70
  -1  -4 -12   32.80    4.50
   1  -4  12   30.00    3.80
  -2  -4 -12  145.09    8.00
   2  -4  12  165.68    5.50
   2  -4  12  159.98    7.80
  -3  -4 -12  259.47   11.00
   3  -4  12  249.88    7.50
   3  -4  12  259.77   10.70
   4  -4  12    4.30    3.00
  -4  -4 -12    1.00    3.00
  -5  -4 -12   24.60    5.10
   5  -4  12   38.80    5.80
   6  -4  12  133.29    9.50
  -6  -4 -12  136.89    9.30
  -6  -4 -12  134.39    8.80
  -6   4 -12  120.39    6.50
   7  -4  12   -1.50    3.60
  -7  -4 -12   -4.80    3.50
  -7  -4 -12   -2.40    3.30
   8  -5 -12   94.49    6.80
  -8  -5  12   90.19    8.10
  -8   5  12   83.19    8.30
  -7  -5  12   36.30    5.20
   7  -5 -12   44.20    5.10
  -7   5  12   31.90    5.50
   6  -5 -12  353.96   12.10
  -6  -5  12  356.76   12.90
   5  -5 -12   85.29    5.90
  -5  -5  12   84.09    6.00
   5  -5 -12   79.79    3.80
   4  -5 -12   40.00    2.90
   4  -5 -12   34.10    4.40
  -4  -5  12   40.00    3.60
  -4  -5  12   38.50    4.10
   3  -5 -12   49.10    3.20
  -3  -5  12   51.49    2.70
   3  -5 -12   53.09    5.20
  -3  -5  12   51.79    3.70
  -3  -5  12   49.20    4.00
  -2  -5  12  221.88    6.80
  -2  -5  12  219.68    7.90
   2  -5 -12  239.98    9.50
  -2  -5  12  218.98    7.30
  -1  -5  12   60.49    3.30
   1  -5 -12   49.50    5.20
   1  -5 -12   60.49    4.00
  -1  -5  12   57.49    3.80
  -1  -5  12   57.99    4.70
   0  -5  12  120.19    4.10
   0  -5 -12  118.59    6.00
   0  -5  12  132.49    6.50
   0  -5  12  120.49    4.10
   0  -5 -12  126.49    7.20
  -1  -5 -12   21.80    4.00
   1  -5  12   28.60    4.00
   1  -5  12   25.40    1.80
  -2  -5 -12    5.50    3.20
   2  -5  12    4.80    3.00
   2  -5  12    4.90    1.20
   3  -5  12   91.99    6.70
  -3  -5 -12   72.99    6.80
   4  -5  12   27.40    4.80
  -4  -5 -12   20.70    4.60
  -5  -5 -12  183.38   10.20
   5  -5  12  215.78   10.90
  -6  -5 -12   12.80    4.50
  -6  -5 -12   13.20    4.30
   6  -5  12   15.90    4.80
  -7  -5 -12   -1.60    3.50
   7  -5  12   -4.40    3.30
  -7  -5 -12    3.60    4.00
   8  -6 -12   24.50    4.80
  -8  -6  12   35.10    5.70
  -8   6  12   37.50    6.70
  -7  -6  12   21.80    4.50
   7  -6 -12   20.40    4.40
  -7   6  12   31.50    5.80
  -6  -6  12   38.60    5.00
   6  -6 -12   40.10    5.10
   5  -6 -12   18.50    4.00
   5  -6 -12   23.20    2.90
  -5  -6  12   22.50    3.70
   4  -6 -12  131.89    5.50
   4  -6 -12  132.89    7.70
  -4  -6  12  143.59    6.70
  -4  -6  12  138.69    6.50
  -3  -6  12   -0.60    1.40
   3  -6 -12    2.20    2.60
   3  -6 -12   -1.20    1.60
  -3  -6  12   -1.90    1.80
  -2  -6  12    2.30    1.40
  -2  -6  12   -0.90    1.90
  -2  -6  12    0.90    1.40
   2  -6 -12   -0.10    2.60
  -1  -6  12    0.10    1.10
  -1  -6  12   -0.20    1.50
  -1  -6  12    0.80    2.20
   1  -6 -12   -0.60    2.70
   0  -6  12  162.48    7.80
   0  -6  12  160.68    3.90
   0  -6 -12  175.28    8.90
   0  -6  12  169.48    4.00
   1  -6  12  656.23   18.60
  -1  -6 -12  670.83   19.40
   2  -6  12    8.20    3.40
  -2  -6 -12    2.90    3.30
  -3  -6 -12  122.39    8.10
   3  -6  12  115.99    8.00
  -4  -6 -12   79.39    7.40
   4  -6  12  111.09    8.30
  -5  -6 -12  258.67   12.30
   5  -6  12  287.17   13.00
   6  -6  12    3.60    3.90
  -6  -6 -12    1.50    3.90
   7  -6  12   -2.40    3.70
  -7  -6 -12    1.60    3.70
  -7  -6 -12    2.80    4.00
  -7  -7  12   43.30    5.90
   7  -7 -12   44.00    5.80
   6  -7 -12   14.70    4.00
  -6  -7  12    8.70    3.30
   5  -7 -12   38.30    5.50
  -5  -7  12   43.30    4.70
  -4  -7  12  137.59    7.10
  -4  -7  12  130.19    6.50
   4  -7 -12  139.49    6.40
   4  -7 -12  147.69    8.40
  -3  -7  12   54.29    5.10
   3  -7 -12   60.19    6.20
   3  -7 -12   60.79    4.70
  -3  -7  12   67.79    4.20
   2  -7 -12  150.88    8.30
  -2  -7  12  145.79    7.50
  -2  -7  12  133.49    5.10
  -1  -7  12  413.36   13.50
  -1  -7  12  414.26    9.40
   1  -7 -12  415.06   14.50
   0  -7  12  250.37   10.20
   0  -7 -12  223.08   10.70
   1  -7  12    0.10    2.60
  -1  -7 -12   -0.60    2.90
   2  -7  12  116.09    7.90
  -2  -7 -12  124.39    8.40
  -3  -7 -12   16.70    4.60
   3  -7  12   17.10    4.40
  -4  -7 -12  378.46   15.00
   4  -7  12  414.26   15.80
   5  -7  12    3.90    4.20
  -5  -7 -12    2.00    3.70
  -6  -7 -12    3.30    4.00
   6  -7  12   -3.40    3.90
   7  -8 -12   -1.60    3.70
  -7  -8  12   -2.40    3.20
   6  -8 -12   -4.30    3.30
  -6  -8  12   -3.90    2.80
  -5  -8  12   47.00    4.90
   5  -8 -12   49.90    6.10
   4  -8 -12    4.00    3.60
  -4  -8  12    1.10    2.10
   4  -8 -12    3.20    2.50
  -4  -8  12    0.10    2.40
   3  -8 -12    1.60    2.40
  -3  -8  12    0.60    2.70
   3  -8 -12    5.30    3.40
   2  -8 -12   31.40    5.00
  -2  -8  12   23.30    4.00
  -1  -8  12   43.10    5.20
   1  -8 -12   43.90    5.70
   0  -8  12  294.97   11.90
   0  -8 -12  282.57   12.50
   1  -8  12   38.60    5.10
  -1  -8 -12   47.20    6.30
  -2  -8 -12   42.80    5.90
   2  -8  12   57.39    6.30
   3  -8  12   53.39    6.60
  -3  -8 -12   64.19    7.30
  -4  -8 -12   12.70    4.60
   4  -8  12    9.70    4.20
   5  -8  12    2.20    3.90
  -5  -8 -12    5.00    3.80
  -6  -8 -12   16.60    5.10
   6  -8  12   15.60    5.30
   6  -9 -12   13.10    4.60
   5  -9 -12   84.89    7.90
  -4  -9  12  315.17   12.60
   4  -9 -12  332.67   11.70
   4  -9 -12  276.87   12.60
  -3  -9  12   45.00    5.70
   3  -9 -12   52.49    5.40
   3  -9 -12   48.80    6.20
  -2  -9  12   74.09    6.80
   2  -9 -12   68.69    7.10
  -1  -9  12   20.80    4.50
   1  -9 -12   33.70    5.60
   0  -9 -12   40.90    6.20
   0  -9  12   44.00    5.70
   1  -9  12   38.70    5.50
  -1  -9 -12   30.60    5.50
   2  -9  12    5.30    3.90
  -2  -9 -12    5.90    4.00
  -3  -9 -12   73.79    7.80
   3  -9  12   56.19    7.10
  -4  -9 -12    4.60    3.90
   4  -9  12    3.10    5.30
   5  -9  12    9.10    4.70
  -5  -9 -12    3.50    3.90
   5 -10 -12    5.30    4.50
  -5 -10  12    5.70    3.70
  -4 -10  12   13.30    4.30
   4 -10 -12   15.00    4.90
   3 -10 -12  223.78   11.60
   3 -10 -12  243.08   10.70
  -3 -10  12  219.98   11.10
   2 -10 -12   30.50    4.90
   2 -10 -12   23.10    5.20
  -2 -10  12   23.80    4.80
  -1 -10  12   36.00    5.60
   1 -10 -12   29.10    5.90
   0 -10 -12    3.30    3.80
   0 -10  12    4.30    3.70
  -1 -10 -12   28.20    5.80
   1 -10  12   28.70    5.50
   2 -10  12    4.40    3.80
  -2 -10 -12    5.20    4.00
   3 -10  12    2.20    3.90
  -3 -10 -12   10.60    4.50
  -4 -10 -12    4.90    4.60
   4 -10  12    9.00    4.90
  -3 -11  12    9.80    4.40
   3 -11 -12   21.50    5.00
   3 -11 -12   14.10    5.20
   2 -11 -12   -4.40    4.20
   2 -11 -12    7.40    3.90
  -2 -11  12    5.80    4.00
  -1 -11  12   18.40    5.20
   1 -11 -12   26.70    5.60
   0 -11 -12   10.30    4.80
   0 -11  12    2.40    3.70
   1 -11  12  105.89    9.60
  -1 -11 -12  126.29   10.60
  -2 -11 -12   12.60    5.00
   2 -11  12    9.00    4.90
  -9   0  13    5.60    4.00
  -8   0  13    0.10    3.30
  -7   0  13   10.60    3.90
  -6   0  13   -0.30    2.60
   6   0 -13   -1.40    1.10
  -5   0  13   13.90    3.50
   5   0 -13   15.20    2.00
   4   0 -13   -1.80    1.30
   3   0 -13    0.40    1.50
  -2   0  13    0.10    1.30
   2   0 -13    2.30    1.80
   1   0 -13    8.40    2.30
   1   0 -13    9.40    1.50
  -1   0  13    8.50    2.20
   0   0 -13    2.70    2.20
   0   0  13    0.50    1.40
   0   0 -13    2.50    1.70
  -1   0 -13   35.10    3.60
   1   0  13   31.40    3.40
  -1   0 -13   29.70    4.00
  -2   0 -13    1.80    2.60
   2   0  13   -1.40    2.00
   3   0  13    2.00    2.50
  -3   0 -13   -5.00    2.20
   4   0  13   -1.00    2.50
  -4   0 -13   -1.50    2.70
  -5   0 -13  317.47   12.90
   5   0  13  307.67   12.70
  -6   0 -13   -3.40    2.40
   6   0  13    1.70    3.20
  -6   0 -13    0.70    3.40
  -7   0 -13   61.29    6.70
   7   0  13   61.39    7.40
  -7   0 -13   61.39    7.30
  -8   0 -13    0.20    3.60
   8   0  13    4.20    4.30
  -9  -1  13   -3.30    3.60
  -9   1  13    0.10    3.60
  -8  -1  13  124.79    9.00
  -8   1  13  124.19    8.70
  -7  -1  13  149.99    8.90
  -7   1  13  150.58    9.40
  -6  -1  13    1.80    2.90
   6  -1 -13    1.10    1.70
  -6   1  13   -0.10    2.70
   5  -1 -13  607.04   14.60
  -5  -1  13  595.94   17.70
   5   1 -13  616.34   12.90
   4  -1 -13  106.59    5.00
   4   1 -13  113.79    4.30
  -3  -1  13   69.49    3.70
   3  -1 -13   73.99    4.40
   3   1 -13   73.39    3.90
   2  -1 -13  237.58    8.20
  -2  -1  13  241.28    5.50
  -2  -1  13  231.78    7.40
  -2   1  13  227.18    7.90
   2   1 -13  235.38    7.70
   1  -1 -13   14.30    1.70
  -1  -1  13   16.00    2.50
   1  -1 -13   13.80    2.70
  -1  -1  13   15.70    1.80
   1   1 -13   16.50    2.80
   0  -1 -13  133.99    6.60
   0  -1 -13  131.39    5.30
   0  -1  13  145.49    5.60
   0   1 -13  147.49    6.70
   0   1 -13  143.49    5.70
   1  -1  13   98.29    5.10
  -1  -1 -13   96.99    5.20
  -1  -1 -13   91.49    6.10
   1   1  13   84.29    4.70
  -1   1 -13   94.79    6.00
  -1   1 -13   97.89    5.40
  -2  -1 -13  195.78    8.90
   2  -1  13  224.08    8.60
  -2   1 -13  226.98    9.40
   2   1  13  230.58    8.50
  -3  -1 -13  183.38    8.90
   3  -1  13  188.28    8.50
   3   1  13  190.78    8.30
  -3   1 -13  203.88    9.40
   4  -1  13    5.80    3.30
  -4  -1 -13    5.00    3.20
  -4   1 -13    3.60    3.00
   4   1  13   12.10    3.50
  -5  -1 -13   61.29    6.70
   5  -1  13   74.39    7.00
  -5   1 -13   71.49    7.30
   5   1  13   74.69    7.00
   6  -1  13    0.40    3.20
  -6  -1 -13    3.60    3.30
  -6  -1 -13    6.70    4.00
   6   1  13    3.20    3.60
  -6   1 -13    5.20    3.60
  -6   1 -13    8.70    3.40
  -7  -1 -13   74.09    8.20
   7  -1  13   73.59    8.10
  -7  -1 -13   81.09    7.60
   7   1  13   64.19    7.50
  -7   1 -13   77.19    7.10
  -8  -1 -13   -3.30    3.50
   8  -1  13   -2.80    3.60
  -8  -1 -13    0.20    3.70
   8   1  13    4.30    4.10
  -8   1 -13   -1.80    3.50
  -9  -2  13    2.80    3.90
  -9   2  13   -3.40    3.40
  -8  -2  13   73.09    7.40
  -8   2  13   87.59    8.40
   7  -2 -13   58.39    6.60
  -7  -2  13   54.99    6.20
  -7   2  13   43.00    6.20
   6  -2 -13  167.28    6.50
  -6  -2  13  157.18    8.40
  -6   2  13  148.59    8.80
   5  -2 -13  166.98    6.70
  -5  -2  13  184.48    8.80
   4  -2 -13    4.00    2.20
  -4  -2  13    2.40    2.40
   4   2 -13    2.90    1.10
  -3  -2  13   43.30    2.00
   3  -2 -13   48.20    4.10
  -3  -2  13   48.60    2.90
   3   2 -13   46.10    3.00
  -2  -2  13  264.37    7.90
  -2  -2  13  261.97    6.90
   2  -2 -13  270.07    9.30
   2   2 -13  276.97    8.20
   1  -2 -13   93.99    3.70
   1  -2 -13   97.39    5.80
  -1  -2  13   90.59    4.10
  -1  -2  13   83.19    4.50
   1   2 -13   95.39    5.00
   0  -2 -13    9.70    2.10
   0  -2 -13   10.20    2.90
   0  -2  13   10.30    2.20
   0   2 -13   11.70    2.30
   0   2 -13    6.10    2.30
   1  -2  13  825.32   19.30
  -1  -2 -13  837.82   19.60
   1  -2  13  807.22   19.90
  -1  -2 -13  814.42   21.20
  -1   2 -13  815.12   20.80
  -2  -2 -13    1.70    2.60
   2  -2  13    0.50    2.10
   2  -2  13   -3.90    1.80
  -2   2 -13   -0.90    2.50
   3  -2  13   89.59    6.40
  -3  -2 -13   76.69    6.90
  -3   2 -13   84.99    7.00
   4  -2  13    0.50    2.90
  -4  -2 -13    3.40    3.40
  -4   2 -13    1.80    3.00
   5  -2  13  160.08    9.50
  -5  -2 -13  184.88   10.20
  -6  -2 -13   50.39    6.10
   6  -2  13   44.40    6.40
  -6  -2 -13   47.30    6.20
  -6   2 -13   49.30    5.20
   7  -2  13  128.39   10.50
  -7  -2 -13  136.39    9.00
  -7  -2 -13  110.59    9.40
  -7   2 -13  108.69    7.70
  -9  -3  13    8.90    4.20
  -9   3  13    7.20    4.10
  -8  -3  13    9.60    3.90
  -8   3  13   -3.40    3.40
   7  -3 -13   -0.60    2.10
  -7  -3  13    9.60    3.70
  -7   3  13    6.60    3.50
   6  -3 -13    0.50    2.10
  -6  -3  13    3.70    2.80
  -5  -3  13    5.70    2.80
   5  -3 -13    0.60    2.10
  -5  -3  13    3.20    1.40
   4  -3 -13  176.68    7.50
  -4  -3  13  171.08    7.80
  -4  -3  13  178.88    5.30
  -3  -3  13  348.87    8.90
  -3  -3  13  369.96   11.30
  -3  -3  13  358.16    8.90
   3  -3 -13  350.46   11.20
   2  -3 -13   38.90    4.20
  -2  -3  13   32.50    2.70
  -2  -3  13   41.50    3.20
   2  -3 -13   34.00    1.90
   1  -3 -13    1.50    1.40
  -1  -3  13    3.60    1.60
  -1  -3  13    0.80    1.60
   1  -3 -13    2.50    2.30
   0  -3 -13   40.80    4.50
   0  -3 -13   44.00    3.60
   0  -3  13   43.30    3.80
   0  -3  13   42.20    3.40
   0   3 -13   45.10    4.00
   0   3 -13   46.80    4.30
   1  -3  13  839.32   18.90
  -1  -3 -13  846.52   20.20
   1  -3  13  847.32   20.60
  -1  -3 -13  802.62   21.60
  -1   3 -13  802.02   20.70
   2  -3  13   23.00    3.70
  -2  -3 -13   25.90    4.20
   2  -3  13   19.10    2.70
   3  -3  13  319.27    9.50
  -3  -3 -13  321.77   12.30
   3  -3  13  293.37   11.50
  -4  -3 -13   11.50    4.00
   4  -3  13   17.20    4.10
   5  -3  13   31.20    5.40
  -5  -3 -13   32.00    5.40
   6  -3  13  255.27   12.70
  -6  -3 -13  264.77   12.80
  -6  -3 -13  286.97   12.60
  -7  -3 -13   14.10    5.30
   7  -3  13   15.30    4.60
  -7  -3 -13   34.80    6.00
  -7   3 -13   20.00    4.40
  -8  -4  13   87.99    8.10
  -8   4  13   77.19    8.30
  -7  -4  13  106.59    7.80
   7  -4 -13  106.99    6.30
  -7   4  13  107.89    9.20
  -6  -4  13   20.10    4.20
   6  -4 -13   24.80    3.90
   5  -4 -13   23.50    3.70
  -5  -4  13   30.40    4.20
  -5  -4  13   31.30    3.00
   4  -4 -13   15.90    3.30
  -4  -4  13   22.70    2.60
  -4  -4  13   12.90    3.10
  -3  -4  13   12.60    2.10
  -3  -4  13   13.80    2.50
   3  -4 -13    8.10    2.90
   3  -4 -13   12.30    1.30
  -3  -4  13   16.40    1.80
   3  -4 -13   12.00    1.20
  -2  -4  13   44.60    3.70
  -2  -4  13   36.00    3.30
  -2  -4  13   42.10    3.00
   2  -4 -13   38.20    4.60
   2  -4 -13   35.00    2.60
   1  -4 -13   -2.30    1.40
  -1  -4  13   -0.80    1.50
   1  -4 -13    0.90    2.60
  -1  -4  13    0.10    1.40
   0  -4  13  331.47   10.50
   0  -4 -13  310.17   11.40
   0  -4 -13  335.67    9.90
   0  -4  13  307.47    8.80
   1  -4  13    6.20    1.80
  -1  -4 -13    6.80    3.10
   1  -4  13    8.40    2.90
   2  -4  13   -3.00    2.00
  -2  -4 -13   -4.90    2.50
   2  -4  13    0.30    1.60
  -3  -4 -13  197.28    9.90
   3  -4  13  171.28    8.90
   4  -4  13    1.10    2.90
  -4  -4 -13   -3.80    3.10
   5  -4  13   54.69    6.60
  -5  -4 -13   57.89    6.90
  -6  -4 -13    0.40    3.60
   6  -4  13    3.70    3.80
   7  -4  13   21.40    5.70
  -7  -4 -13   18.00    5.20
  -7  -4 -13   15.00    5.10
  -8  -5  13    9.00    4.10
  -8   5  13    5.60    4.10
  -7  -5  13   18.50    4.30
   7  -5 -13   18.50    3.80
  -7   5  13   14.10    4.60
  -6  -5  13   35.50    5.00
   6  -5 -13   38.90    4.70
  -5  -5  13   72.99    6.00
   5  -5 -13   67.89    5.80
  -5  -5  13   79.99    4.70
  -4  -5  13    0.70    2.00
  -4  -5  13   -2.80    1.50
   4  -5 -13   -0.20    1.20
   4  -5 -13   -0.10    2.60
   3  -5 -13   57.69    5.50
  -3  -5  13   59.29    4.10
   3  -5 -13   56.89    3.20
  -3  -5  13   58.49    4.00
   2  -5 -13   11.10    3.20
  -2  -5  13    8.10    2.00
  -2  -5  13   10.90    2.40
   2  -5 -13   11.70    2.10
  -2  -5  13   11.10    2.00
   1  -5 -13   42.20    3.70
  -1  -5  13   45.80    4.20
   1  -5 -13   37.70    4.70
  -1  -5  13   35.40    3.50
  -1  -5  13   41.20    3.10
   0  -5  13   -0.40    2.10
   0  -5 -13    1.70    2.30
   0  -5  13   -1.10    1.10
   0  -5  13   -0.30    1.30
   0  -5 -13   -2.40    2.60
  -1  -5 -13   20.40    4.20
   1  -5  13   30.00    4.20
   1  -5  13   24.70    2.20
  -2  -5 -13    0.90    3.30
   2  -5  13    0.00    2.60
  -3  -5 -13    3.40    3.20
   3  -5  13    4.60    3.20
  -4  -5 -13   15.30    4.40
   4  -5  13   14.30    4.20
   5  -5  13    2.50    3.90
  -5  -5 -13    1.70    3.60
  -6  -5 -13   13.40    4.80
   6  -5  13   11.30    4.70
  -7  -5 -13   15.50    5.00
  -7  -5 -13    5.50    4.10
   7  -5  13    2.30    4.70
  -8  -6  13    3.60    3.80
   8  -6 -13   -0.10    3.40
  -8   6  13    1.00    3.50
   7  -6 -13   24.50    4.60
  -7  -6  13   25.00    4.70
  -7   6  13   22.00    5.00
  -6  -6  13    0.40    2.80
   6  -6 -13    2.40    3.00
  -5  -6  13  272.47   10.50
   5  -6 -13  272.87   11.10
  -5  -6  13  293.87    9.80
   4  -6 -13   52.49    3.60
   4  -6 -13   49.80    5.60
  -4  -6  13   55.19    4.70
  -4  -6  13   45.40    4.20
   3  -6 -13    6.80    3.30
  -3  -6  13    4.30    2.10
   3  -6 -13    0.00    1.70
  -3  -6  13    1.30    1.70
  -2  -6  13   54.49    3.60
  -2  -6  13   47.80    4.50
   2  -6 -13   50.79    5.70
   1  -6 -13  105.99    7.10
  -1  -6  13  107.89    4.20
  -1  -6  13  104.59    6.20
   1  -6 -13  115.89    6.20
   0  -6  13    9.10    1.20
   0  -6 -13    8.10    3.70
   0  -6  13   12.30    3.30
  -1  -6 -13   -0.70    2.90
   1  -6  13    1.60    2.70
  -2  -6 -13   44.00    5.80
   2  -6  13   43.40    5.50
   3  -6  13   75.79    7.10
  -3  -6 -13   89.39    8.00
   4  -6  13   42.90    6.10
  -4  -6 -13   42.80    6.10
   5  -6  13   53.49    6.90
  -5  -6 -13   52.19    6.70
   6  -6  13   -0.30    3.90
  -6  -6 -13    5.50    4.20
  -7  -7  13    3.00    3.40
   7  -7 -13   -0.70    3.20
  -6  -7  13  225.68   10.00
   6  -7 -13  214.58   10.30
  -5  -7  13   81.09    6.00
   5  -7 -13   86.49    7.60
  -5  -7  13   79.09    5.80
  -4  -7  13   17.50    3.10
  -4  -7  13   16.50    3.30
   4  -7 -13   17.20    4.30
   3  -7 -13   37.10    3.80
  -3  -7  13   28.60    4.00
   3  -7 -13   31.70    5.20
  -3  -7  13   35.50    3.40
  -2  -7  13    1.60    1.70
  -2  -7  13    6.00    2.90
   2  -7 -13    1.60    3.00
  -1  -7  13    1.80    2.60
   1  -7 -13   -0.90    2.80
   0  -7  13  295.17   11.40
   0  -7 -13  293.37   12.40
  -1  -7 -13   17.50    4.50
   1  -7  13   20.80    4.20
  -2  -7 -13   42.10    6.10
   2  -7  13   39.80    5.40
   3  -7  13   64.69    7.10
  -3  -7 -13   61.99    7.10
  -4  -7 -13   30.60    5.70
   4  -7  13   32.80    5.70
  -5  -7 -13    0.50    4.20
   5  -7  13    6.10    4.00
   6  -7  13    3.80    4.60
  -6  -7 -13    7.20    4.40
   6  -8 -13   19.00    4.60
  -6  -8  13   15.40    4.30
   5  -8 -13    1.60    3.60
  -5  -8  13    5.30    3.00
   4  -8 -13   40.50    5.90
  -4  -8  13   45.10    5.10
  -3  -8  13    1.80    2.60
   3  -8 -13   -1.20    3.00
   3  -8 -13    0.00    2.40
   2  -8 -13   -2.00    3.40
  -2  -8  13    2.50    2.70
   1  -8 -13   11.30    4.10
  -1  -8  13   13.40    3.80
   0  -8 -13  117.59    9.20
   0  -8  13  101.79    7.30
   1  -8  13   11.90    4.00
  -1  -8 -13   12.20    4.10
  -2  -8 -13   17.80    4.60
   2  -8  13   20.90    4.80
  -3  -8 -13   17.00    4.60
   3  -8  13   22.60    5.20
  -4  -8 -13   42.60    6.50
   4  -8  13   52.99    7.10
   5  -8  13   -2.20    4.00
  -5  -8 -13   -3.60    3.90
   6  -9 -13    7.90    4.20
  -5  -9  13   82.99    7.30
   5  -9 -13   89.49    8.30
   4  -9 -13   10.00    4.20
  -4  -9  13   10.50    3.80
   3  -9 -13    6.60    3.30
   3  -9 -13    8.30    4.30
  -3  -9  13    7.10    3.50
   2  -9 -13   40.10    6.00
  -2  -9  13   42.90    5.60
  -1  -9  13  139.49    8.70
   1  -9 -13  147.79    9.70
   0  -9 -13   46.90    6.50
   0  -9  13   64.49    6.70
   1  -9  13   76.59    7.40
  -1  -9 -13   83.79    8.30
   2  -9  13    1.00    3.20
  -2  -9 -13    3.90    3.80
  -3  -9 -13    2.30    4.00
   3  -9  13    0.50    3.70
  -4  -9 -13    6.60    4.20
   4  -9  13    5.20    4.80
   4 -10 -13    3.20    3.70
  -4 -10  13    6.20    3.60
  -3 -10  13   31.40    5.40
   3 -10 -13   22.00    5.10
  -2 -10  13    2.50    3.50
   2 -10 -13   -3.70    3.80
   2 -10 -13    4.30    3.40
   1 -10 -13   38.20    6.10
  -1 -10  13   45.10    6.10
   0 -10  13   10.80    4.10
   0 -10 -13   11.60    5.00
   1 -10  13    3.00    3.70
  -1 -10 -13    9.70    4.90
   2 -10  13    5.90    4.30
  -2 -10 -13    7.20    4.50
   3 -10  13   10.10    4.70
  -3 -10 -13   18.30    5.50
  -2 -11  13    0.80    3.90
   2 -11 -13    0.80    3.60
   2 -11 -13    0.10    4.10
  -1 -11  13    8.90    4.60
   1 -11 -13    7.70    4.50
   0 -11  13   28.60    5.70
   0 -11 -13   30.10    6.10
  -1 -11 -13   39.20    6.80
   1 -11  13   47.70    6.90
  -9   0  14   -0.60    3.80
  -8   0  14   31.50    5.60
  -7   0  14    2.60    3.20
  -6   0  14   63.29    6.70
  -5   0  14   -2.60    2.40
   5   0 -14   -0.10    1.40
   4   0 -14  557.04   13.70
   3   0 -14    0.40    1.70
   2   0 -14   14.90    2.70
  -2   0  14   14.50    2.40
   1   0 -14   -2.40    1.90
   1   0 -14   -0.10    1.10
   0   0 -14  128.79    5.40
   0   0  14  119.79    5.10
   0   0 -14  140.59    6.80
   1   0  14   -0.10    1.80
  -1   0 -14   -1.20    1.90
  -1   0 -14   -0.30    2.30
  -2   0 -14   33.00    4.50
   2   0  14   33.50    4.10
  -3   0 -14    2.40    2.80
   3   0  14    0.70    2.50
  -4   0 -14   76.59    7.10
   4   0  14   82.29    7.00
  -5   0 -14    2.10    3.50
   5   0  14   -2.30    2.90
   6   0  14   39.60    6.20
  -6   0 -14   40.20    6.20
  -7   0 -14    2.40    3.70
   7   0  14    3.30    4.00
  -7   0 -14    0.90    3.20
  -9  -1  14    9.90    4.40
  -9   1  14   26.50    5.80
  -8  -1  14    1.50    3.40
  -8   1  14   -0.50    3.70
  -7  -1  14    0.70    2.80
  -7   1  14   -2.70    2.70
   6  -1 -14    6.70    2.00
  -6  -1  14    8.00    3.60
  -6   1  14    5.90    3.40
  -5  -1  14  417.06   14.20
   5  -1 -14  410.86   11.20
   5   1 -14  430.96    9.70
   4  -1 -14  219.98    7.70
   4   1 -14  234.98    6.90
  -3  -1  14  139.39    5.40
   3  -1 -14  135.09    6.10
   3   1 -14  137.29    5.50
  -2  -1  14   20.40    2.70
   2  -1 -14   17.20    3.00
   2   1 -14   18.80    2.80
   1  -1 -14   88.59    3.60
   1  -1 -14   90.89    5.60
  -1  -1  14   95.59    3.90
   1   1 -14   86.39    5.20
   0  -1 -14   14.10    2.40
   0  -1  14   14.00    2.30
   0  -1 -14   13.40    3.30
   0   1 -14   14.80    2.50
   0   1 -14   13.10    3.20
  -1  -1 -14  165.28    6.90
  -1  -1 -14  167.98    8.20
   1  -1  14  151.18    6.60
  -1   1 -14  173.18    8.10
  -1   1 -14  164.98    7.90
   2  -1  14  214.98    8.60
  -2  -1 -14  209.08    9.70
  -2   1 -14  215.78    9.50
   2   1  14  203.48    8.40
  -3  -1 -14  127.59    8.10
   3  -1  14  125.79    7.30
  -3   1 -14  123.39    7.50
   3   1  14  129.09    7.20
  -4  -1 -14   40.20    5.70
   4  -1  14   38.40    5.40
   4   1  14   48.60    5.30
  -4   1 -14   45.10    5.90
   5  -1  14    4.30    3.30
  -5  -1 -14    0.40    3.40
   5   1  14    6.10    3.30
  -5   1 -14    3.40    3.60
  -6  -1 -14   24.50    5.20
   6  -1  14   35.50    5.90
  -6   1 -14   30.00    5.60
   6   1  14   30.70    5.50
  -7  -1 -14   67.99    7.70
   7  -1  14   86.29    8.90
  -7  -1 -14   69.79    7.30
   7   1  14   64.59    7.70
  -7   1 -14   76.69    7.20
  -8  -2  14   -2.00    3.10
  -8   2  14   -3.60    2.90
  -7  -2  14   70.19    7.00
  -7   2  14   66.39    7.30
  -6  -2  14   -2.70    2.40
   6  -2 -14    0.10    1.90
  -6   2  14    2.00    3.40
   5  -2 -14  175.58    7.10
  -5  -2  14  178.48    8.90
   4  -2 -14    3.00    2.10
  -4  -2  14    3.10    2.50
   4   2 -14    1.40    1.30
  -3  -2  14   34.60    2.80
   3  -2 -14   29.70    3.60
   3   2 -14   31.20    2.80
  -2  -2  14    2.90    1.10
  -2  -2  14    4.00    1.70
   2  -2 -14    0.60    2.10
   2   2 -14    3.30    1.80
  -1  -2  14   60.49    4.00
   1  -2 -14   61.39    5.40
  -1  -2  14   57.59    3.40
   1  -2 -14   54.89    3.00
   1   2 -14   45.10    4.10
   0  -2  14  195.78    7.10
   0  -2 -14  181.68    8.30
   0  -2 -14  184.48    6.60
   0   2 -14  184.88    7.00
   0   2 -14  197.58    8.00
  -1  -2 -14   83.69    5.30
  -1  -2 -14   90.59    6.20
   1  -2  14   89.29    5.40
  -1   2 -14   93.69    5.90
  -2  -2 -14   40.10    5.10
   2  -2  14   46.10    4.80
  -2   2 -14   37.80    4.80
   3  -2  14   78.39    6.70
  -3  -2 -14   96.69    7.80
  -3   2 -14   79.89    6.80
   4  -2  14    6.30    3.20
  -4  -2 -14    1.00    3.20
  -4   2 -14    6.90    3.40
   5  -2  14   18.30    4.50
  -5  -2 -14   15.00    4.40
  -6  -2 -14   22.10    5.00
   6  -2  14   19.20    4.70
  -7  -2 -14   17.30    4.80
   7  -2  14   18.60    5.10
  -7  -2 -14   12.10    4.90
  -8  -3  14   34.90    5.80
  -8   3  14   36.70    6.00
  -7  -3  14    5.00    3.50
  -7   3  14    2.20    3.30
   6  -3 -14    0.20    2.10
  -6  -3  14    3.30    3.20
   5  -3 -14   12.60    2.90
  -5  -3  14    7.10    2.90
  -4  -3  14   54.59    2.60
   4  -3 -14   56.19    4.80
  -4  -3  14   65.09    5.50
   3  -3 -14  158.98    7.40
  -3  -3  14  164.48    5.90
  -3  -3  14  161.48    5.10
  -3  -3  14  157.48    7.10
   2  -3 -14    1.90    2.50
  -2  -3  14   -0.30    1.30
   2  -3 -14    2.90    0.90
  -2  -3  14    6.90    1.80
   1  -3 -14    5.80    1.60
  -1  -3  14    4.70    1.80
   1  -3 -14    8.10    3.00
  -1  -3  14    6.40    2.00
   1   3 -14    7.40    2.30
   0  -3  14   -0.20    1.70
   0  -3 -14   -2.40    2.50
   0  -3 -14    4.30    1.90
   0  -3  14    1.10    1.80
   0   3 -14    2.60    2.20
   1  -3  14  485.35   12.70
   1  -3  14  487.85   14.00
  -1  -3 -14  470.25   15.10
  -1   3 -14  480.75   14.50
   2  -3  14  194.28    7.20
   2  -3  14  186.38    8.50
  -2  -3 -14  202.38    9.60
  -2   3 -14  207.78    9.10
  -3  -3 -14   -1.10    3.10
   3  -3  14    1.50    2.80
   4  -3  14    8.50    3.50
  -4  -3 -14    6.80    3.90
   5  -3  14   15.20    4.30
  -5  -3 -14   10.00    4.40
  -6  -3 -14    1.60    4.10
   6  -3  14    6.40    4.00
  -7  -3 -14    5.80    4.60
   7  -3  14    8.60    4.90
  -8  -4  14   23.80    5.10
  -8   4  14   19.50    5.50
  -7  -4  14    2.10    3.00
   7  -4 -14    5.70    2.90
  -7   4  14   -0.50    3.10
  -6  -4  14   43.50    5.30
   6  -4 -14   51.59    5.00
  -5  -4  14   64.79    5.90
   5  -4 -14   63.09    5.50
   4  -4 -14  197.08    8.40
  -4  -4  14  188.68    6.20
  -4  -4  14  174.78    8.00
  -3  -4  14    2.20    1.50
  -3  -4  14    0.80    1.80
   3  -4 -14    5.50    2.70
  -2  -4  14   11.30    2.20
  -2  -4  14    7.00    2.00
   2  -4 -14    8.70    3.00
   2  -4 -14    8.80    1.60
  -2  -4  14   13.30    2.20
  -1  -4  14   82.89    4.60
  -1  -4  14   76.69    4.60
   1  -4 -14   69.39    4.10
   1  -4 -14   67.29    5.90
   0  -4  14  216.18    7.10
   0  -4 -14  200.18    9.50
   0  -4  14  221.08    8.50
   0  -4 -14  223.88    7.90
  -1  -4 -14  160.78    8.60
   1  -4  14  156.78    6.00
   1  -4  14  181.28    7.90
  -2  -4 -14   62.59    6.40
   2  -4  14   60.69    5.70
   3  -4  14    9.50    3.50
  -3  -4 -14    2.80    3.30
  -4  -4 -14   53.29    6.50
   4  -4  14   52.89    6.40
  -5  -4 -14   27.80    5.20
   5  -4  14   39.60    5.80
  -6  -4 -14   -7.60    3.60
   6  -4  14    0.80    3.40
  -7  -4 -14   -0.20    4.30
   7  -4  14   -2.60    3.80
  -8  -5  14    1.40    3.60
  -8   5  14    9.10    4.30
  -7  -5  14    0.90    3.00
   7  -5 -14    1.10    2.80
  -7   5  14    8.70    4.10
  -6  -5  14   55.39    6.00
   6  -5 -14   54.79    5.50
  -5  -5  14   14.40    3.40
   5  -5 -14   16.10    3.90
  -4  -5  14    4.10    2.20
  -4  -5  14    1.50    1.80
   4  -5 -14    5.40    2.90
   3  -5 -14  134.99    4.60
  -3  -5  14  134.79    5.90
  -3  -5  14  129.69    6.10
   3  -5 -14  126.09    7.50
  -2  -5  14   31.50    3.40
   2  -5 -14   33.50    4.80
  -2  -5  14   32.00    3.30
   1  -5 -14    3.30    3.10
  -1  -5  14   -0.30    1.80
  -1  -5  14   -0.70    1.30
   1  -5 -14    2.20    3.10
   0  -5  14  335.37   11.20
   0  -5  14  312.77    8.40
   0  -5 -14  309.77   12.00
  -1  -5 -14  830.82   22.80
   1  -5  14  781.42   21.10
  -2  -5 -14   46.50    6.00
   2  -5  14   62.09    5.90
   3  -5  14   10.10    3.60
  -3  -5 -14   11.30    4.00
  -4  -5 -14   53.39    6.80
   4  -5  14   63.19    6.70
  -5  -5 -14   45.00    6.80
   5  -5  14   45.50    6.50
   6  -5  14   -6.40    3.60
  -6  -5 -14    0.00    3.80
   7  -6 -14   32.40    5.00
  -7  -6  14   18.70    4.40
   6  -6 -14   31.80    5.00
  -6  -6  14   34.00    4.90
   5  -6 -14   46.90    5.40
  -5  -6  14   52.19    5.20
  -4  -6  14   36.20    3.90
  -4  -6  14   38.00    4.10
   4  -6 -14   39.60    5.30
  -3  -6  14   19.60    3.10
   3  -6 -14   14.10    4.00
  -3  -6  14   13.10    2.60
   3  -6 -14   17.00    2.60
  -2  -6  14    9.90    2.70
   2  -6 -14    6.10    3.60
  -2  -6  14    5.70    1.90
  -1  -6  14   -0.40    2.10
   1  -6 -14    1.00    3.20
  -1  -6  14   -0.30    1.30
   0  -6  14    1.50    2.60
   0  -6 -14    0.90    3.30
   1  -6  14  280.27   11.00
  -1  -6 -14  243.08   11.30
  -2  -6 -14   73.49    7.30
   2  -6  14   73.19    6.90
   3  -6  14  102.79    7.90
  -3  -6 -14  115.09    9.20
   4  -6  14    5.00    3.90
  -4  -6 -14   -0.90    3.80
  -5  -6 -14   42.90    6.50
   5  -6  14   36.00    6.40
   6  -6  14   -1.20    3.60
  -6  -6 -14   -2.60    3.70
   7  -7 -14   20.20    4.60
  -7  -7  14   17.00    4.50
   6  -7 -14  104.69    8.30
  -6  -7  14  107.39    7.50
  -5  -7  14   15.40    3.50
   5  -7 -14   22.80    4.80
   4  -7 -14  136.09    8.60
  -4  -7  14  129.69    6.90
  -4  -7  14  132.69    6.60
  -3  -7  14    7.20    2.70
   3  -7 -14    9.00    3.80
   2  -7 -14   21.40    4.60
  -2  -7  14   22.60    3.80
  -1  -7  14  141.09    7.50
   1  -7 -14  143.99    9.10
   0  -7 -14    3.10    3.60
   0  -7  14   -1.60    2.50
   1  -7  14   36.80    5.20
  -1  -7 -14   44.50    6.00
   2  -7  14   40.20    5.70
  -2  -7 -14   36.00    5.90
  -3  -7 -14    9.20    4.30
   3  -7  14    3.90    3.90
  -4  -7 -14    9.80    4.40
   4  -7  14    3.50    3.80
  -5  -7 -14   27.40    5.80
   5  -7  14   26.20    6.10
   6  -8 -14  145.79    9.40
   5  -8 -14    3.60    3.90
   4  -8 -14    3.20    3.50
  -4  -8  14   -0.80    2.50
  -3  -8  14   22.00    4.00
   3  -8 -14   13.50    4.60
   2  -8 -14    3.10    3.60
  -2  -8  14    5.30    3.00
  -1  -8  14   35.40    4.90
   1  -8 -14   36.40    6.00
   0  -8  14   51.09    5.90
   0  -8 -14   46.00    6.30
  -1  -8 -14   74.69    7.70
   1  -8  14   85.99    7.60
  -2  -8 -14   32.50    5.80
   2  -8  14   34.30    5.70
   3  -8  14   11.50    4.30
  -3  -8 -14    5.30    4.30
  -4  -8 -14   -2.90    3.60
   4  -8  14    2.70    3.90
   5  -9 -14    1.10    3.50
   4  -9 -14  179.38   10.70
  -4  -9  14  175.98    9.50
  -3  -9  14   17.30    4.20
   3  -9 -14   14.80    4.60
   2  -9 -14   43.40    6.40
  -2  -9  14   44.20    5.70
   1  -9 -14    2.50    4.10
  -1  -9  14    3.80    3.40
   0  -9  14   54.49    6.50
   0  -9 -14   68.29    7.70
  -1  -9 -14   38.90    6.60
   1  -9  14   27.00    5.30
  -2  -9 -14   29.60    5.90
   2  -9  14   31.90    5.80
   3  -9  14   39.00    6.40
  -3  -9 -14   43.50    6.90
  -4 -10  14   21.90    4.90
   4 -10 -14   24.70    5.70
  -3 -10  14   11.70    4.10
   3 -10 -14   14.20    5.10
  -2 -10  14    9.60    4.20
   2 -10 -14    0.50    4.50
  -1 -10  14    6.40    4.00
   1 -10 -14    6.10    4.30
   0 -10  14   36.90    5.90
   0 -10 -14   30.90    6.10
   1 -10  14   41.50    6.40
  -1 -10 -14   41.40    6.90
  -2 -10 -14   45.10    6.90
   2 -10  14   47.60    6.90
  -8   0  15   -5.00    3.10
  -7   0  15  109.59    8.10
  -6   0  15    2.50    3.00
  -5   0  15  198.68    9.80
   5   0 -15  184.08    6.30
   4   0 -15   -1.50    1.60
   3   0 -15   58.39    4.20
   2   0 -15    0.10    1.90
   1   0 -15   21.70    2.20
   1   0 -15   20.30    3.20
   0   0  15    1.70    1.60
   0   0 -15    1.20    1.70
   0   0 -15    0.00    2.10
   1   0  15   31.00    3.50
  -1   0 -15   34.50    4.60
   2   0  15    0.30    2.20
  -2   0 -15    1.30    2.70
   3   0  15  152.18    8.00
  -3   0 -15  158.08    9.10
  -4   0 -15   -1.30    2.80
   4   0  15   -0.80    2.70
  -5   0 -15   37.40    5.90
   5   0  15   45.60    6.00
   6   0  15   -4.70    3.00
  -6   0 -15   -1.10    3.40
  -7   0 -15   39.00    6.90
   7   0  15   53.89    7.50
  -8  -1  15    5.80    3.70
  -8   1  15   -0.50    3.20
  -7  -1  15   15.50    4.60
  -7   1  15   19.40    5.00
  -6  -1  15   42.50    5.60
  -6   1  15   48.30    6.10
  -5  -1  15   57.69    5.90
   5  -1 -15   59.39    4.30
   4  -1 -15  158.88    6.60
   4   1 -15  161.58    5.80
   3  -1 -15   10.30    2.60
  -3  -1  15    7.30    2.10
   3   1 -15    7.90    2.10
   2  -1 -15   43.40    4.20
  -2  -1  15   52.29    4.10
   2   1 -15   37.60    3.80
  -1  -1  15   11.80    1.90
   1  -1 -15   10.80    1.70
   1  -1 -15    9.00    2.90
   1   1 -15    7.80    2.50
   0  -1  15   17.20    2.50
   0  -1 -15   19.90    2.70
   0  -1 -15   10.20    3.00
   0   1 -15   17.60    3.50
   0   1 -15   17.30    2.60
  -1  -1 -15   35.90    4.80
   1  -1  15   39.60    4.00
  -1   1 -15   36.90    4.50
   2  -1  15  152.38    7.40
  -2  -1 -15  138.19    8.10
  -2   1 -15  154.58    8.40
   3  -1  15   34.00    4.70
  -3  -1 -15   31.30    5.00
  -3   1 -15   25.70    4.60
   3   1  15   31.60    4.40
  -4  -1 -15    0.50    3.10
   4  -1  15    0.80    3.00
   4   1  15    0.00    2.80
  -4   1 -15    3.60    3.40
  -5  -1 -15  136.99    9.50
   5  -1  15  129.69    8.80
  -5   1 -15  131.09    9.30
   5   1  15  124.89    8.30
   6  -1  15    2.00    3.50
  -6  -1 -15   -0.70    3.50
  -6   1 -15   -0.60    3.40
   6   1  15    1.20    3.60
  -7  -1 -15   11.60    5.30
   7  -1  15   12.20    4.90
  -8  -2  15   27.10    5.40
  -8   2  15   29.40    6.00
  -7  -2  15   26.00    5.00
  -7   2  15   40.80    5.90
   6  -2 -15   46.80    4.10
  -6  -2  15   40.10    5.60
  -6   2  15   34.10    5.60
  -5  -2  15   70.99    6.20
   5  -2 -15   71.79    4.80
   4  -2 -15    5.20    2.40
  -4  -2  15    5.60    2.90
   4   2 -15    1.90    1.40
   3  -2 -15   74.09    5.20
   3   2 -15   84.59    4.40
   2  -2 -15    5.20    2.70
  -2  -2  15   -0.30    1.60
  -2  -2  15    0.80    1.10
   2   2 -15    0.10    1.80
  -1  -2  15   94.59    4.40
   1  -2 -15   93.09    3.90
   1  -2 -15   99.79    6.30
   1   2 -15   92.09    5.50
   0  -2 -15  105.39    5.10
   0  -2 -15  111.29    7.00
   0  -2  15  109.39    5.40
   0   2 -15  108.69    6.40
   0   2 -15  114.59    5.70
  -1  -2 -15  384.36   13.60
   1  -2  15  392.46   11.90
  -1   2 -15  391.46   13.10
   2  -2  15  236.88    9.50
  -2  -2 -15  233.78   10.80
  -2   2 -15  243.28   10.50
  -3  -2 -15   74.99    7.20
   3  -2  15   73.89    6.40
  -3   2 -15   80.29    7.30
  -4  -2 -15    6.70    3.70
   4  -2  15    2.70    3.10
  -4   2 -15    2.30    3.60
   5  -2  15   52.49    6.60
  -5  -2 -15   25.70    5.20
   6  -2  15  124.79    9.20
   7  -2  15  130.09   10.80
  -8  -3  15   21.60    5.20
  -8   3  15   29.30    5.70
  -7  -3  15    1.80    3.00
  -7   3  15   -8.60    2.20
   6  -3 -15   49.80    4.70
  -6  -3  15   50.29    5.90
  -5  -3  15   88.69    6.60
   5  -3 -15  106.09    6.10
  -4  -3  15   20.20    3.80
   4  -3 -15   23.60    3.80
   3  -3 -15  350.86   11.70
  -3  -3  15  356.26   11.60
  -3  -3  15  344.07    8.60
  -2  -3  15   14.00    2.00
   2  -3 -15   10.60    3.10
  -2  -3  15   15.40    2.70
  -1  -3  15    2.50    1.70
   1  -3 -15    0.60    2.80
   1  -3 -15    0.80    1.70
   1   3 -15    2.30    2.10
   0  -3 -15   82.29    4.80
   0  -3  15   87.79    5.10
   0  -3 -15   82.49    6.70
   0   3 -15   84.39    5.70
  -1  -3 -15  239.18   10.60
   1  -3  15  246.68    9.30
  -1   3 -15  247.68   10.00
  -2  -3 -15  917.71   25.00
   2  -3  15  913.81   23.40
  -3  -3 -15   10.90    3.90
   3  -3  15    9.30    3.40
  -4  -3 -15   -0.30    3.20
   4  -3  15    3.30    3.10
   5  -3  15    4.40    3.50
  -5  -3 -15    5.40    4.20
   6  -3  15   14.90    4.50
  -6  -3 -15   16.10    4.80
  -8  -4  15   28.30    5.70
  -8   4  15   16.40    5.10
  -7  -4  15    7.30    3.70
  -7   4  15    2.60    3.50
   6  -4 -15    0.70    2.60
  -6  -4  15   -1.40    2.40
  -5  -4  15   26.90    4.40
   5  -4 -15   34.70    4.60
   4  -4 -15   50.49    5.20
  -4  -4  15   52.49    5.00
  -3  -4  15  271.67    8.10
   3  -4 -15  269.37   10.60
  -3  -4  15  286.67    9.80
   2  -4 -15    1.00    2.60
  -2  -4  15    2.40    1.70
  -2  -4  15    3.20    1.70
  -1  -4  15    1.80    1.90
   1  -4 -15    1.90    2.90
   0  -4 -15    0.30    2.70
   0  -4  15   -1.90    1.90
   1  -4  15  230.08    9.40
  -1  -4 -15  217.98   10.30
  -2  -4 -15  131.59    8.40
   2  -4  15  133.49    7.70
  -3  -4 -15  182.38   10.20
   3  -4  15  190.58    9.60
   4  -4  15    8.60    4.00
  -4  -4 -15   10.30    4.10
  -5  -4 -15    3.60    4.00
   5  -4  15    8.10    4.10
  -6  -4 -15   10.90    4.90
   6  -4  15    8.10    4.30
  -7  -5  15   36.50    5.60
   7  -5 -15   53.99    6.90
  -7   5  15   51.89    7.20
  -6  -5  15    6.60    3.40
   6  -5 -15    9.60    3.50
   5  -5 -15  114.09    7.10
  -5  -5  15  113.49    7.20
   4  -5 -15  157.48    8.40
  -4  -5  15  178.68    7.80
  -3  -5  15    0.00    1.80
  -3  -5  15    1.60    1.70
   3  -5 -15    1.40    3.00
   2  -5 -15  110.49    7.40
  -2  -5  15  112.99    5.60
  -2  -5  15  115.19    5.40
  -1  -5  15    3.70    1.80
  -1  -5  15    5.40    2.50
   1  -5 -15    3.30    3.10
   0  -5 -15   97.19    8.00
   0  -5  15   95.29    4.40
   0  -5  15   93.89    6.20
  -1  -5 -15   -3.80    2.70
   1  -5  15    0.20    2.60
   2  -5  15   70.89    6.60
  -2  -5 -15   51.99    6.30
   3  -5  15   63.79    6.50
  -3  -5 -15   51.69    6.70
  -4  -5 -15    6.10    4.20
   4  -5  15   14.20    4.20
  -5  -5 -15    7.10    4.70
   5  -5  15    0.70    3.90
  -6  -5 -15    5.60    4.40
   6  -5  15    6.40    4.70
   7  -6 -15    3.40    3.30
  -7  -6  15    6.70    3.70
  -6  -6  15   17.10    4.10
   6  -6 -15   22.50    4.60
   5  -6 -15  126.49    8.10
  -5  -6  15  137.09    7.40
   4  -6 -15   16.10    4.30
  -4  -6  15   23.20    3.50
   3  -6 -15   34.90    5.40
  -3  -6  15   40.70    3.90
  -3  -6  15   43.30    4.20
  -2  -6  15   11.80    2.80
  -2  -6  15    8.40    2.40
   2  -6 -15   13.80    4.10
  -1  -6  15    5.60    2.70
   1  -6 -15    6.30    3.70
   0  -6  15    5.30    2.80
   0  -6 -15    2.10    3.40
  -1  -6 -15  161.88    9.90
   1  -6  15  173.28    8.80
   2  -6  15    1.50    3.10
  -2  -6 -15    5.70    4.10
  -3  -6 -15    5.20    3.90
   3  -6  15   -0.50    3.20
   4  -6  15   -3.80    3.30
  -4  -6 -15   -3.70    3.40
   5  -6  15    1.90    4.20
  -5  -6 -15   -1.10    4.10
  -6  -7  15    2.50    5.00
   6  -7 -15    3.70    3.70
   5  -7 -15   -3.90    3.10
   4  -7 -15    8.70    3.90
   3  -7 -15    4.50    3.50
  -3  -7  15    4.00    2.50
   2  -7 -15    8.70    4.10
  -2  -7  15    2.40    2.60
   1  -7 -15   -2.60    3.60
  -1  -7  15    3.60    2.80
   0  -7 -15    9.60    4.20
   0  -7  15    2.60    3.00
   1  -7  15   96.19    7.40
  -1  -7 -15   97.59    8.60
  -2  -7 -15   -2.40    3.40
   2  -7  15    0.40    3.30
  -3  -7 -15   30.90    6.10
   3  -7  15   35.40    5.70
   4  -7  15  121.59    9.10
  -4  -7 -15  134.79    9.80
   5  -7  15    5.20    4.20
  -5  -7 -15    1.50    4.70
   5  -8 -15  131.89    8.80
   4  -8 -15   90.19    8.40
  -3  -8  15    4.30    3.00
   3  -8 -15    2.40    4.00
   2  -8 -15   11.10    4.60
  -2  -8  15   11.70    3.70
   1  -8 -15   63.49    7.50
  -1  -8  15   74.79    6.70
   0  -8  15   30.80    5.00
   0  -8 -15   36.40    5.90
   1  -8  15   30.30    5.20
  -1  -8 -15   47.40    6.70
   2  -8  15   -0.20    3.60
  -2  -8 -15    6.50    4.50
  -3  -8 -15  167.38   10.80
   3  -8  15  161.28   10.60
  -4  -8 -15   12.50    4.90
   4  -8  15   12.90    4.80
   4  -9 -15    4.40    4.40
  -3  -9  15  108.29    7.90
   3  -9 -15  114.09    9.70
  -2  -9  15    4.40    3.60
   2  -9 -15   10.00    4.60
   1  -9 -15   14.20    4.80
  -1  -9  15   14.50    4.20
   0  -9 -15    9.30    4.40
   0  -9  15   13.60    4.10
   1  -9  15   21.30    5.10
  -1  -9 -15   29.60    6.10
  -2  -9 -15    2.10    4.70
   2  -9  15    3.40    4.20
   3  -9  15   -2.60    3.80
  -3  -9 -15   -1.40    4.00
   2 -10 -15   17.30    5.70
  -2 -10  15   14.50    4.50
   1 -10 -15   11.20    5.30
  -1 -10  15   12.30    4.50
   0 -10 -15   10.20    5.10
   0 -10  15    4.20    4.00
  -1 -10 -15   20.80    5.50
   1 -10  15    5.40    4.40
  -8   0  16   12.70    4.40
  -7   0  16    0.20    3.10
  -6   0  16   13.70    4.10
  -5   0  16   -2.40    2.50
   4   0 -16   73.89    4.60
   3   0 -16   -1.50    1.90
   2   0 -16   69.29    5.00
   1   0 -16    2.50    2.50
   0   0 -16   62.49    5.60
   1   0  16   -1.30    1.80
  -1   0 -16    0.00    2.90
  -2   0 -16  131.99    8.20
   2   0  16  116.29    6.70
   3   0  16    2.60    2.50
  -3   0 -16   -1.70    3.00
  -4   0 -16    7.80    4.20
   4   0  16   15.00    4.00
   5   0  16   -2.50    2.60
  -5   0 -16   -3.50    3.40
  -6   0 -16    0.20    3.80
   6   0  16    0.30    3.30
  -8  -1  16   -0.30    3.70
  -8   1  16    3.50    3.60
  -7  -1  16   29.70    5.10
  -7   1  16   23.80    5.40
  -6  -1  16    8.50    3.50
  -6   1  16   10.60    4.10
  -5  -1  16   26.90    4.40
   5  -1 -16   26.50    3.20
   4  -1 -16   12.40    2.70
   4   1 -16   12.30    2.40
   3  -1 -16  166.98    7.30
   3   1 -16  160.68    6.60
   2  -1 -16   19.50    3.50
   2   1 -16   19.00    3.10
  -1  -1  16   51.09    3.10
   1  -1 -16   43.10    4.70
   1   1 -16   44.40    4.60
   0  -1 -16  133.19    7.60
   0  -1  16  127.99    5.70
   0   1 -16  129.89    7.20
  -1  -1 -16   81.49    6.80
   1  -1  16   82.69    5.30
  -1   1 -16   87.29    6.90
   2  -1  16  183.78    8.30
  -2  -1 -16  180.18    9.30
  -2   1 -16  181.38    9.10
  -3  -1 -16   17.90    4.40
   3  -1  16   22.10    4.00
  -3   1 -16   17.20    4.50
   4  -1  16   61.39    6.40
  -4  -1 -16   69.69    7.50
  -4   1 -16   55.39    6.60
   4   1  16   66.99    6.70
   5  -1  16    0.60    3.70
  -5  -1 -16    3.40    3.90
  -5   1 -16    5.30    3.90
   5   1  16    6.70    3.80
  -6  -1 -16   45.20    6.70
   6  -1  16   24.90    5.70
  -6   1 -16   24.60    5.80
  -8  -2  16   19.40    4.80
  -8   2  16    7.00    4.70
  -7  -2  16   12.40    4.10
  -7   2  16    6.50    3.90
  -6  -2  16    5.70    3.20
  -5  -2  16  102.19    7.30
   5  -2 -16  107.49    5.90
  -4  -2  16    7.50    3.10
   4  -2 -16   11.70    3.00
   4   2 -16   14.80    3.30
   3  -2 -16   98.59    6.30
   3   2 -16  102.29    5.10
   2  -2 -16    8.80    3.00
  -2  -2  16    8.20    1.50
   2   2 -16    7.60    2.50
  -1  -2  16   35.10    3.10
   1  -2 -16   38.20    4.70
   1   2 -16   34.80    4.10
   0  -2  16    5.20    2.10
   0  -2 -16    6.30    3.20
   0   2 -16   10.90    3.20
  -1  -2 -16  109.59    7.50
   1  -2  16  110.49    6.20
  -1   2 -16  110.49    7.20
  -2  -2 -16  257.47   11.60
   2  -2  16  252.17   10.10
  -2   2 -16  248.98   11.00
   3  -2  16    1.10    2.80
  -3  -2 -16   -2.10    3.30
  -3   2 -16   12.20    3.90
  -4  -2 -16   75.49    7.80
   4  -2  16   80.59    7.40
  -4   2 -16   93.09    8.10
   5  -2  16   28.10    5.30
  -5  -2 -16   24.90    5.70
   6  -2  16    5.60    4.20
  -6  -2 -16    1.60    4.40
  -7  -3  16    0.20    3.00
  -7   3  16   -1.10    3.10
  -6  -3  16   43.30    5.80
   6  -3 -16   54.79    7.20
  -5  -3  16   -0.40    2.70
   5  -3 -16    3.30    2.70
  -4  -3  16  253.07   10.20
   4  -3 -16  246.08    9.70
  -3  -3  16   65.49    5.50
   3  -3 -16   80.39    6.40
  -2  -3  16    4.50    1.60
   2  -3 -16    3.60    2.90
  -1  -3  16    3.90    1.80
   1  -3 -16    1.30    3.10
   1   3 -16    2.70    2.30
   0  -3  16   -0.80    1.80
   0  -3 -16   -1.90    2.80
   0   3 -16   -0.50    2.30
  -1  -3 -16   -0.50    3.10
   1  -3  16    4.00    2.50
  -1   3 -16    0.60    2.40
   2  -3  16   49.20    5.20
  -2  -3 -16   58.19    6.60
  -3  -3 -16   44.80    6.30
   3  -3  16   36.50    5.20
  -4  -3 -16    2.90    3.70
   4  -3  16   -2.90    2.70
   5  -3  16   -0.50    3.70
  -5  -3 -16    3.20    4.00
  -6  -3 -16   61.89    8.00
   6  -3  16   65.79    7.90
  -7  -4  16   49.50    6.50
  -7   4  16   56.09    7.60
  -6  -4  16   23.70    4.50
   6  -4 -16   19.60    4.00
   5  -4 -16   68.59    6.00
  -5  -4  16   61.49    6.00
   4  -4 -16   31.50    4.40
  -4  -4  16   24.70    4.00
  -3  -4  16  332.57   11.10
   3  -4 -16  335.77   12.20
  -2  -4  16    6.50    2.00
  -2  -4  16    2.50    1.90
   2  -4 -16    7.00    3.30
   1  -4 -16    5.20    3.40
  -1  -4  16    7.20    2.30
   0  -4 -16   46.00    5.90
   0  -4  16   44.40    4.50
  -1  -4 -16   10.00    3.70
   1  -4  16    7.50    3.00
   2  -4  16   13.10    3.60
  -2  -4 -16   11.60    4.40
  -3  -4 -16    9.00    4.10
   3  -4  16    3.00    3.00
  -4  -4 -16   -1.10    3.90
   4  -4  16    7.50    3.90
   5  -4  16   64.39    7.40
  -5  -4 -16   50.69    7.20
  -7  -5  16   18.20    4.60
  -7   5  16   18.20    4.90
  -6  -5  16   19.10    4.30
   6  -5 -16   23.20    4.40
   5  -5 -16   90.59    7.20
  -5  -5  16   89.29    6.50
   4  -5 -16    6.90    3.40
  -4  -5  16    6.90    2.60
  -3  -5  16   20.90    3.30
   3  -5 -16   16.00    4.10
   2  -5 -16   -2.70    2.50
  -2  -5  16   -1.00    1.70
  -2  -5  16    0.00    1.80
  -1  -5  16    1.50    1.70
   1  -5 -16    0.30    3.00
  -1  -5  16    1.90    2.30
   0  -5 -16   20.50    4.70
   0  -5  16   13.80    3.30
  -1  -5 -16    9.70    3.90
   1  -5  16   10.30    3.30
  -2  -5 -16  337.57   14.20
   2  -5  16  325.27   12.70
  -3  -5 -16   24.30    5.20
   3  -5  16   18.80    4.30
   4  -5  16    6.70    3.80
  -4  -5 -16    3.60    4.00
  -5  -5 -16    6.30    4.60
   5  -5  16    6.90    4.20
   6  -6 -16   36.90    5.50
  -6  -6  16   41.40    5.30
  -5  -6  16   96.09    7.20
   5  -6 -16   96.49    7.90
   4  -6 -16   96.59    7.90
  -4  -6  16  114.09    6.50
   3  -6 -16    7.10    3.90
  -2  -6  16   24.10    3.50
   2  -6 -16   19.50    4.50
  -1  -6  16   15.10    3.30
   1  -6 -16   14.40    4.30
   0  -6  16   62.39    5.70
   0  -6 -16   62.39    6.90
  -1  -6 -16  118.29    9.50
   1  -6  16  108.99    7.40
  -2  -6 -16   21.30    5.10
   2  -6  16   22.30    4.50
  -3  -6 -16   37.30    6.20
   3  -6  16   38.40    5.70
  -4  -6 -16  110.59    9.90
   4  -6  16  122.69   10.00
   5  -7 -16    5.10    3.80
   4  -7 -16    4.10    3.80
   3  -7 -16    5.30    3.90
   2  -7 -16   -6.20    2.80
  -2  -7  16   -2.80    2.30
  -1  -7  16   49.80    5.30
   1  -7 -16   53.29    6.90
   0  -7 -16   10.70    4.40
   0  -7  16    1.60    3.00
   1  -7  16    3.70    3.30
  -1  -7 -16    2.40    3.70
  -2  -7 -16   42.80    6.60
   2  -7  16   54.69    6.60
  -3  -7 -16   -0.70    4.40
   3  -7  16    0.40    3.30
   4  -7  16   92.89    9.00
  -4  -7 -16  100.79    9.90
   5  -8 -16    4.20    4.20
   4  -8 -16   12.30    4.90
   3  -8 -16   -1.00    3.50
   2  -8 -16   24.10    5.30
  -2  -8  16   29.40    4.60
   1  -8 -16   20.70    5.30
  -1  -8  16   15.10    4.00
   0  -8  16    4.90    3.30
   0  -8 -16    6.70    4.40
   1  -8  16   18.70    4.60
  -1  -8 -16   12.80    5.00
   2  -8  16   65.39    7.40
  -2  -8 -16   60.89    7.70
   3  -8  16   79.09    8.20
  -3  -8 -16   86.69    9.20
   3  -9 -16    7.40    4.50
   2  -9 -16   19.60    5.30
  -2  -9  16   24.80    4.80
   1  -9 -16   17.50    5.50
  -1  -9  16   12.50    4.10
   0  -9  16   31.00    5.30
   0  -9 -16   31.90    6.40
   1  -9  16   21.70    5.20
  -1  -9 -16   22.30    5.70
  -7   0  17   30.10    5.70
  -6   0  17    0.00    3.10
   4   0 -17   -0.30    1.90
   3   0 -17   28.50    3.70
   2   0 -17   -2.10    2.20
   1   0 -17    1.90    2.50
   0   0 -17   -1.50    2.60
  -1   0 -17   40.20    5.20
   1   0  17   39.90    4.10
   2   0  17    3.20    2.50
  -2   0 -17   -0.80    3.10
  -3   0 -17   33.20    5.70
   3   0  17   45.50    5.30
   4   0  17    1.90    3.00
  -4   0 -17   -2.00    3.40
  -5   0 -17   21.20    5.60
   5   0  17   19.90    4.80
  -7  -1  17   -2.60    3.00
  -7   1  17    7.60    3.90
  -6  -1  17   13.40    4.00
  -6   1  17   21.40    4.60
  -5  -1  17   35.00    5.00
   4  -1 -17   57.09    4.80
   4   1 -17   64.69    6.40
   3  -1 -17   35.30    4.30
   3   1 -17   53.49    4.50
   2  -1 -17   57.59    5.20
   2   1 -17   61.09    5.10
   1  -1 -17    5.10    3.10
   1   1 -17    4.40    2.70
   0  -1  17    9.10    2.30
   0  -1 -17   10.10    3.40
   0   1 -17    5.70    3.00
   1  -1  17   -0.10    2.00
  -1  -1 -17   -2.10    2.60
  -1   1 -17    1.10    3.00
   2  -1  17    6.10    2.80
  -2  -1 -17   -1.50    3.20
  -2   1 -17   -0.80    3.10
  -3  -1 -17    6.70    3.90
   3  -1  17   -1.00    2.70
  -3   1 -17    6.80    3.80
  -4  -1 -17    7.10    4.10
   4  -1  17   12.10    4.20
  -4   1 -17    4.70    4.00
   5  -1  17   17.20    4.80
  -5  -1 -17   22.90    5.30
  -5   1 -17   19.20    5.30
  -7  -2  17    3.60    3.70
  -7   2  17    7.60    4.20
  -6  -2  17   25.60    4.80
   5  -2 -17   26.20    3.70
  -5  -2  17   26.20    4.60
  -4  -2  17    9.50    3.20
   4  -2 -17   16.10    3.20
   3  -2 -17   20.10    3.80
   3   2 -17   22.40    3.20
   2  -2 -17   94.79    6.40
   2   2 -17  107.59    5.90
   1  -2 -17   53.79    5.70
  -1  -2  17   65.49    4.00
   1   2 -17   56.79    5.20
   0  -2 -17   34.80    4.90
   0  -2  17   33.60    3.50
   0   2 -17   34.50    4.60
   1  -2  17   10.70    2.90
  -1  -2 -17   14.50    4.00
  -1   2 -17   15.70    3.70
   2  -2  17    1.50    2.60
  -2  -2 -17    1.10    3.10
  -2   2 -17    0.30    3.20
   3  -2  17    6.70    3.30
  -3  -2 -17   10.80    4.60
  -3   2 -17   11.40    4.00
  -4  -2 -17   31.30    5.60
   4  -2  17   27.00    4.90
  -4   2 -17   26.90    5.40
   5  -2  17   31.70    5.60
  -5  -2 -17   25.50    6.00
  -7  -3  17   -1.10    3.20
  -7   3  17   -0.80    3.60
  -6  -3  17    0.40    3.10
   5  -3 -17   23.00    3.70
  -5  -3  17   19.40    4.10
  -4  -3  17   43.00    5.10
   4  -3 -17   34.40    4.50
   3  -3 -17   54.09    5.40
  -3  -3  17   59.29    5.60
   2  -3 -17   -0.30    2.80
   1  -3 -17   70.59    6.50
  -1  -3  17   65.59    4.30
   0  -3 -17    6.10    3.50
   0  -3  17    3.90    2.30
   0   3 -17    2.40    2.60
  -1  -3 -17   81.69    7.40
   1  -3  17   91.79    6.00
  -1   3 -17   84.19    6.90
  -2  -3 -17    4.90    3.90
   2  -3  17    7.30    3.10
  -3  -3 -17  125.29    9.90
   3  -3  17  135.99    8.30
  -4  -3 -17   31.90    6.00
   4  -3  17   49.80    6.30
  -5  -3 -17    3.50    4.00
   5  -3  17    4.10    3.70
  -7  -4  17   15.90    4.70
  -7   4  17   11.30    4.60
  -6  -4  17   40.10    5.40
   5  -4 -17   46.00    5.30
  -5  -4  17   46.10    5.50
   4  -4 -17   15.90    3.90
  -4  -4  17   11.00    3.40
  -3  -4  17  229.58    9.00
   3  -4 -17  214.78    9.90
   2  -4 -17    9.40    3.70
  -2  -4  17    5.00    2.10
   1  -4 -17    5.60    3.60
  -1  -4  17    3.90    2.20
   0  -4  17   47.20    4.70
   0  -4 -17   42.30    5.70
  -1  -4 -17   23.40    4.90
   1  -4  17   20.80    3.80
   2  -4  17   24.20    4.30
  -2  -4 -17   13.30    4.50
  -3  -4 -17   29.70    5.60
   3  -4  17   35.40    5.20
   4  -4  17   28.50    5.30
  -4  -4 -17   33.10    6.20
   5  -4  17    1.80    4.20
  -5  -4 -17    4.90    4.90
   6  -5 -17   18.00    4.40
  -6  -5  17   18.60    4.20
   5  -5 -17    1.70    3.00
  -5  -5  17    0.40    2.60
   4  -5 -17    1.70    3.20
  -4  -5  17    6.00    2.70
   3  -5 -17   -4.90    3.00
  -3  -5  17   -1.50    1.80
   2  -5 -17   18.80    4.50
  -1  -5  17  225.18    8.90
   1  -5 -17  228.98   10.80
   0  -5 -17   10.50    4.40
   0  -5  17   22.80    3.80
  -1  -5 -17   55.09    6.90
   1  -5  17   57.49    5.80
   2  -5  17   13.00    3.90
  -2  -5 -17    5.60    4.20
   3  -5  17   68.49    7.20
  -3  -5 -17   84.19    8.50
  -4  -5 -17   18.90    5.80
   4  -5  17   11.10    4.50
   5  -6 -17   68.49    6.90
   4  -6 -17    1.10    3.50
   3  -6 -17    4.90    3.80
   2  -6 -17    1.40    3.60
  -1  -6  17   27.10    4.10
   1  -6 -17   26.70    5.20
   0  -6  17    5.90    3.10
   0  -6 -17   11.70    4.50
  -1  -6 -17   12.00    5.00
   1  -6  17   16.00    4.10
   2  -6  17   -0.20    3.10
  -2  -6 -17    2.10    3.80
  -3  -6 -17   41.50    6.60
   3  -6  17   39.10    6.00
   4  -6  17    3.00    4.00
  -4  -6 -17    5.10    4.50
   5  -7 -17   -0.30    3.70
   4  -7 -17   49.50    6.60
   3  -7 -17   -3.90    3.60
   2  -7 -17   40.10    6.20
  -1  -7  17   -1.00    2.70
   1  -7 -17   -0.80    4.00
   0  -7  17    5.60    3.60
   0  -7 -17    6.40    4.20
   1  -7  17   16.60    4.10
  -1  -7 -17    7.60    4.40
   2  -7  17    2.40    3.40
  -2  -7 -17   -0.80    4.30
   3  -7  17    2.90    3.90
  -3  -7 -17    5.30    4.80
   3  -8 -17   19.10    5.50
   2  -8 -17   10.70    4.50
  -1  -8  17    0.10    3.00
   1  -8 -17    2.70    3.90
   0  -8  17   22.90    4.70
   0  -8 -17   17.90    5.20
  -1  -8 -17    8.40    5.10
   1  -8  17    3.70    4.00
  -2  -8 -17    0.40    4.30
   2  -8  17    1.60    4.00
  -7   0  18    3.40    3.90
  -6   0  18   -5.40    2.80
   3   0 -18   -2.00    2.30
   2   0 -18  254.47   10.00
   1   0 -18   -2.70    2.60
   0   0 -18   10.60    3.70
  -1   0 -18   -2.90    3.00
   2   0  18   67.49    5.90
  -2   0 -18   63.79    7.00
   3   0  18   -0.90    2.70
  -3   0 -18    1.90    3.80
   4   0  18    0.40    3.20
  -4   0 -18    6.70    4.50
   5   0  18   -0.50    3.40
  -5   0 -18   -1.10    4.20
  -7  -1  18   -3.40    3.30
  -7   1  18    3.50    3.90
  -6  -1  18   -3.40    3.10
  -6   1  18    8.40    4.00
  -5  -1  18   98.89    7.40
   4  -1 -18    4.20    2.50
   3  -1 -18   15.40    3.50
   3   1 -18   17.60    3.30
   2  -1 -18  153.08    7.90
   2   1 -18  151.48    7.50
   1  -1 -18   -1.10    2.90
   1   1 -18   -5.00    2.30
   0  -1 -18   17.80    4.00
   0   1 -18   25.00    4.50
  -1  -1 -18   60.29    6.30
   1  -1  18   68.79    5.50
  -1   1 -18   75.49    7.00
   2  -1  18    1.50    2.60
  -2  -1 -18    1.60    3.10
  -2   1 -18   -0.10    2.90
   3  -1  18   -2.70    2.60
  -3  -1 -18   -0.20    3.70
  -3   1 -18   -3.00    3.20
  -4  -1 -18    5.60    4.20
   4  -1  18    8.10    3.60
  -4   1 -18    4.00    4.10
   5  -1  18   15.40    4.50
  -5  -1 -18   22.60    5.90
  -5   1 -18   12.90    4.80
  -6  -2  18   11.40    4.30
  -5  -2  18    6.20    3.60
   4  -2 -18   52.29    5.10
  -4  -2  18   49.40    5.70
   3  -2 -18   95.09    6.40
   3   2 -18  115.29    5.90
   2  -2 -18   17.90    4.00
   2   2 -18   31.40    4.00
   1  -2 -18   13.50    3.90
   1   2 -18    7.30    3.00
   0  -2 -18   -2.70    3.00
   0   2 -18    4.30    3.20
  -1  -2 -18   87.69    7.70
   1  -2  18   95.69    6.00
  -1   2 -18   88.49    7.60
  -2  -2 -18   53.99    6.50
   2  -2  18   59.69    5.60
  -2   2 -18   38.80    5.60
   3  -2  18    8.10    3.40
  -3  -2 -18   -2.10    3.40
  -3   2 -18    5.60    3.80
   4  -2  18   10.20    4.00
  -4  -2 -18   -0.20    3.70
  -4   2 -18   11.50    4.60
  -5  -2 -18    6.70    4.50
   5  -2  18   10.80    4.70
  -6  -3  18   34.90    5.50
   5  -3 -18   37.60    5.50
  -5  -3  18   29.40    4.80
   4  -3 -18    6.50    3.20
  -4  -3  18    7.90    3.20
   3  -3 -18    3.60    3.10
  -3  -3  18    1.60    2.50
   2  -3 -18    9.30    3.50
   1  -3 -18   38.70    5.40
   0  -3  18   23.10    3.90
   0  -3 -18   23.40    4.90
  -1  -3 -18   -0.70    3.50
   1  -3  18   -0.10    2.50
  -2  -3 -18   11.10    4.40
   2  -3  18   15.70    4.00
   3  -3  18    1.70    3.20
  -3  -3 -18    0.80    3.80
  -4  -3 -18   -0.90    4.20
   4  -3  18    3.70    3.50
  -6  -4  18   18.10    4.40
   5  -4 -18   -0.60    2.90
  -5  -4  18    2.70    3.10
  -4  -4  18   87.09    6.50
   4  -4 -18   94.19    7.30
  -3  -4  18    3.70    2.20
   3  -4 -18   -0.80    3.10
   2  -4 -18   10.80    4.00
  -2  -4  18   11.30    2.80
   1  -4 -18   16.60    4.50
   0  -4 -18    3.70    3.60
   0  -4  18    1.20    2.70
   1  -4  18    3.60    2.90
  -1  -4 -18   10.10    4.40
   2  -4  18   35.70    5.10
  -2  -4 -18   29.10    5.60
  -3  -4 -18   -1.20    3.50
   3  -4  18   -4.00    2.90
  -4  -4 -18    4.90    4.60
   4  -4  18   -4.00    3.30
   5  -5 -18   12.60    4.00
  -5  -5  18    9.60    3.50
   4  -5 -18   10.10    4.10
   3  -5 -18    1.00    3.30
   2  -5 -18   12.90    4.00
   1  -5 -18   11.80    4.20
   0  -5  18  176.58    9.20
   0  -5 -18  168.88   10.00
  -1  -5 -18   12.30    4.80
   1  -5  18    8.60    3.50
  -2  -5 -18   10.70    5.00
   2  -5  18    7.40    3.70
   3  -5  18   19.60    4.80
  -3  -5 -18   17.20    5.30
   5  -6 -18   16.70    4.60
   4  -6 -18   21.10    4.90
   3  -6 -18   47.10    6.30
   2  -6 -18    7.90    4.30
   1  -6 -18   14.00    4.80
   0  -6 -18    2.00    3.70
   0  -6  18    5.20    3.50
   1  -6  18    8.20    3.60
  -1  -6 -18    4.10    4.40
   2  -6  18   37.70    5.60
  -2  -6 -18   45.60    7.00
  -3  -6 -18   37.80    6.90
   3  -6  18   37.00    6.00
   4  -7 -18   12.40    4.80
   3  -7 -18    3.30    4.10
   2  -7 -18    5.40    4.60
   1  -7 -18   52.59    7.40
   0  -7 -18   31.00    6.30
  -1  -7 -18   -3.70    3.60
   1  -7  18    2.90    3.50
   2  -7  18   24.30    5.20
  -2  -7 -18   28.70    6.10
   1  -8 -18   27.00    5.90
  -6   0  19    2.00    3.20
   3   0 -19   19.20    3.70
   2   0 -19    2.30    2.70
   1   0 -19  226.08   10.10
   0   0 -19   -1.10    3.00
  -1   0 -19   17.90    4.30
  -2   0 -19   -2.80    3.10
  -3   0 -19    7.90    4.60
   3   0  19   10.30    3.70
  -4   0 -19   -0.70    3.90
   4   0  19    1.80    3.30
  -6  -1  19   72.39    7.70
  -6   1  19   83.79    8.50
  -5  -1  19    5.00    3.50
   3  -1 -19    5.50    3.00
   3   1 -19    3.30    3.90
   2  -1 -19  122.89    7.50
   2   1 -19  117.09    7.00
   1  -1 -19    3.10    3.10
   1   1 -19    2.10    3.00
   0  -1 -19   15.90    4.40
   0   1 -19   15.00    4.00
  -1  -1 -19   35.90    5.60
  -1   1 -19   33.30    5.40
   2  -1  19  123.79    7.30
  -2  -1 -19   97.99    8.70
  -2   1 -19   88.39    8.10
  -3  -1 -19   50.19    7.10
   3  -1  19   58.49    6.10
  -3   1 -19   52.89    7.20
   4  -1  19   12.50    4.30
  -4  -1 -19   19.60    5.50
  -4   1 -19   23.60    5.50
  -6  -2  19    1.40    3.40
  -5  -2  19   16.40    4.40
   4  -2 -19   15.40    3.70
  -4  -2  19   19.80    4.10
   3  -2 -19    0.90    2.90
   2  -2 -19   66.99    6.50
   2   2 -19   60.79    5.40
   1  -2 -19   15.70    4.20
   1   2 -19   21.20    4.10
   0  -2 -19   -4.80    3.20
   0   2 -19    1.10    3.00
  -1  -2 -19   37.00    5.80
  -1   2 -19   44.20    5.70
  -2  -2 -19   75.89    8.10
   2  -2  19   95.69    6.90
  -2   2 -19   88.19    8.20
  -3  -2 -19   22.70    5.70
   3  -2  19   10.20    3.90
  -3   2 -19   21.00    5.20
   4  -2  19   14.80    4.50
  -4  -2 -19   23.70    5.50
  -4   2 -19   10.40    4.50
  -5  -3  19    6.50    3.50
   4  -3 -19   39.90    5.20
  -4  -3  19   42.30    5.40
   3  -3 -19  103.59    7.30
  -3  -3  19   89.29    6.50
   2  -3 -19    3.20    3.20
   1  -3 -19    3.10    3.50
   0  -3 -19   72.89    7.40
  -1  -3 -19   33.00    5.50
   2  -3  19   43.80    5.30
  -2  -3 -19   42.70    6.60
  -3  -3 -19    2.50    4.30
   3  -3  19   -2.60    2.70
  -5  -4  19    1.90    3.10
   4  -4 -19   70.19    6.70
  -4  -4  19   67.89    6.30
  -3  -4  19    0.00    2.50
   3  -4 -19    1.20    3.30
   2  -4 -19   15.40    4.60
   1  -4 -19   53.39    6.60
   0  -4 -19    3.10    4.10
  -1  -4 -19   48.00    6.90
   2  -4  19    7.30    3.50
  -2  -4 -19    8.30    4.70
   3  -4  19   14.20    4.40
  -3  -4 -19   28.00    6.20
   4  -5 -19    7.60    4.00
   3  -5 -19   -2.90    3.20
   2  -5 -19   71.79    7.40
   1  -5 -19  100.09    8.90
   0  -5 -19   18.80    5.10
  -1  -5 -19   49.20    7.10
  -2  -5 -19   16.10    5.20
   2  -5  19   24.90    4.80
   3  -6 -19    8.20    4.10
   2  -6 -19    6.60    4.30
   1  -6 -19   -0.60    4.00
   0  -6 -19    2.70    4.20
  -1  -6 -19   18.80    5.40
   1  -7 -19    4.30    4.10
  -5   0  20    1.80    3.30
   2   0 -20   94.19    7.30
   1   0 -20   -0.70    3.00
   0   0 -20   -0.10    3.20
  -1   0 -20   -1.90    3.50
  -2   0 -20   22.30    5.40
  -3   0 -20   -1.30    3.80
  -5  -1  20   20.00    4.80
   3  -1 -20    3.10    3.10
   2  -1 -20    3.90    3.20
   2   1 -20    4.00    3.10
   1  -1 -20  185.78    9.70
   1   1 -20  201.38    9.70
   0  -1 -20   -0.50    3.50
   0   1 -20    1.80    3.30
  -1  -1 -20   15.40    4.70
  -1   1 -20   12.90    4.40
  -2  -1 -20    8.00    4.20
  -2   1 -20    5.40    4.20
  -3  -1 -20   69.99    8.00
  -3   1 -20   65.49    8.00
  -5  -2  20   -0.50    3.50
  -4  -2  20    0.70    3.20
   3  -2 -20   -0.90    3.00
   2  -2 -20   58.39    6.20
   2   2 -20   60.29    8.90
   1  -2 -20   63.59    6.70
   1   2 -20   60.19    6.10
   0  -2 -20   23.90    4.80
   0   2 -20   23.80    4.70
  -1  -2 -20    3.60    4.20
  -1   2 -20   14.80    4.40
  -2  -2 -20   13.00    5.00
  -2   2 -20   11.30    4.20
  -3  -2 -20   46.70    7.10
  -3   2 -20   39.10    6.30
  -4  -3  20   48.70    5.90
  -3  -3  20   -0.80    2.50
   3  -3 -20   -3.20    2.90
   2  -3 -20   56.19    6.50
   1  -3 -20   -7.30    3.20
   0  -3 -20   -1.80    3.70
  -1  -3 -20    4.90    4.50
  -2  -3 -20  147.19   10.10
   4  -4 -20    1.90    3.50
   3  -4 -20   -1.40    3.40
   2  -4 -20    0.70    3.70
   1  -4 -20   23.90    5.30
   0  -4 -20   -2.50    3.80
  -1  -4 -20   13.70    4.70
  -2  -4 -20   54.69    7.80
   3  -5 -20   17.50    4.80
   2  -5 -20    5.00    4.30
   1  -5 -20    3.80    4.10
   0  -5 -20   37.50    6.50
  -1  -5 -20    2.20    4.60
   2   0 -21   -1.80    3.20
   1   0 -21  100.29    8.10
   0   0 -21   -1.90    3.30
  -1   0 -21  143.39    9.70
   2  -1 -21    5.60    3.60
   1  -1 -21   24.00    4.80
   1   1 -21   24.60    4.70
   0  -1 -21  121.69    8.60
   0   1 -21  130.89    8.90
  -1  -1 -21    9.10    4.60
  -1   1 -21   18.30    4.70
   3  -2 -21   63.09    7.60
   2  -2 -21    5.40    3.70
   1  -2 -21   34.00    5.50
   1   2 -21   34.10    5.20
   0  -2 -21   45.60    6.70
   0   2 -21   38.10    5.90
  -1  -2 -21   19.70    5.10
  -1   2 -21   21.10    5.10
   3  -3 -21    8.10    4.00
   2  -3 -21   23.90    5.00
   1  -3 -21    9.90    4.40
   0  -3 -21   10.10    4.40
_computing_structure_solution     'SHELXT 2014/4 (Sheldrick, 2014)'
;
_shelx_res_file
;
TITL AB-135 in P2(1)/n
    shelx.res
    created by SHELXL-2018/3 at 09:59:31 on 25-May-2018
CELL  0.71073   8.7661  11.2908  17.5089   90.000   96.021   90.000
ZERR     4.00   0.0002   0.0003   0.0004    0.000    0.001    0.000
LATT   1
SYMM  1/2 - X, 1/2 + Y, 1/2 - Z
SFAC  C    H    N    O    F
UNIT  72 64 4 28 12
MERG   2
EQIV $1 x-1, y, z
HTAB C4 O3_$1
EQIV $2 -x+1, -y+1, -z+1
HTAB C5 O2_$2
HTAB C7 O1_$2
HTAB C11 O4
EQIV $3 -x+1/2, y-1/2, -z+3/2
HTAB C12 O7_$3
HTAB C12 O5_$3
HTAB C12 F1
HTAB C12 F2
EQIV $4 -x+3/2, y+1/2, -z+3/2
HTAB C16 F3_$4
OMIT     1   0   1
OMIT     0   1   1
OMIT    -1   0   1
OMIT     0   0   2
OMIT     1   1   0
OMIT     3   6   3
OMIT    -3   0   3
OMIT     1   1   1
FMAP   2
PLAN    3
SIZE     0.300   0.320   0.350
ACTA
BOND   $H
CONF
L.S.  13
TEMP  -123.00
WGHT    0.039100    0.846200
FVAR       0.54322
C1    1    0.394734    0.496106    0.677775    11.00000    0.01687    0.01548 =
         0.01300   -0.00056    0.00230   -0.00093
C2    1    0.346358    0.364537    0.655120    11.00000    0.01811    0.01630 =
         0.01388   -0.00016    0.00513   -0.00179
C3    1    0.175165    0.353922    0.660612    11.00000    0.01724    0.01488 =
         0.02541   -0.00197    0.00820   -0.00422
AFIX  43
H3    2    0.125910    0.313775    0.698918    11.00000   -1.20000
AFIX   0
C4    1    0.109261    0.412747    0.600437    11.00000    0.01626    0.01667 =
         0.02436   -0.00483    0.00328   -0.00252
AFIX  43
H4    2    0.002414    0.423058    0.586488    11.00000   -1.20000
AFIX   0
C5    1    0.239475    0.460402    0.558240    11.00000    0.01727    0.01691 =
         0.01532   -0.00108    0.00019    0.00083
AFIX  13
H5    2    0.211134    0.478143    0.502604    11.00000   -1.20000
AFIX   0
C6    1    0.316823    0.565801    0.606534    11.00000    0.01855    0.01500 =
         0.01338   -0.00049    0.00217   -0.00119
C7    1    0.465803    0.618374    0.575445    11.00000    0.01993    0.01684 =
         0.01790    0.00273    0.00386   -0.00092
AFIX  13
H7    2    0.450625    0.648514    0.521478    11.00000   -1.20000
AFIX   0
C8    1    0.537853    0.706975    0.634299    11.00000    0.02256    0.01840 =
         0.02678   -0.00069    0.00598   -0.00684
AFIX  43
H8    2    0.534938    0.790901    0.630565    11.00000   -1.20000
AFIX   0
C9    1    0.605370    0.643101    0.691720    11.00000    0.02126    0.02219 =
         0.02045   -0.00380   -0.00016   -0.00710
AFIX  43
H9    2    0.663054    0.671359    0.737022    11.00000   -1.20000
AFIX   0
C10   1    0.570770    0.514908    0.669592    11.00000    0.01911    0.01842 =
         0.01437   -0.00186    0.00238   -0.00484
C11   1    0.674127    0.414883    0.700145    11.00000    0.01725    0.02303 =
         0.01796   -0.00139   -0.00028   -0.00290
AFIX  23
H11A  2    0.777907    0.426465    0.683886    11.00000   -1.20000
H11B  2    0.683028    0.415179    0.756980    11.00000   -1.20000
AFIX   0
C12   1    0.457394    0.273646    0.691213    11.00000    0.01806    0.01976 =
         0.01926    0.00266    0.00641   -0.00108
AFIX  23
H12A  2    0.456518    0.274715    0.747704    11.00000   -1.20000
H12B  2    0.426248    0.193647    0.672394    11.00000   -1.20000
AFIX   0
C13   1    0.682106    0.243661    0.616962    11.00000    0.01713    0.02414 =
         0.02248   -0.00083    0.00195    0.00075
C14   1    0.615621    0.123607    0.587859    11.00000    0.02256    0.02676 =
         0.03150   -0.00479    0.00482    0.00189
C15   1    0.343240    0.528404    0.754876    11.00000    0.02538    0.01495 =
         0.01607    0.00056    0.00423   -0.00046
C16   1    0.413216    0.544406    0.887821    11.00000    0.04698    0.03037 =
         0.01138   -0.00250    0.00568    0.00370
AFIX 137
H16A  2    0.502378    0.535376    0.926090    11.00000   -1.50000
H16B  2    0.332265    0.489567    0.899623    11.00000   -1.50000
H16C  2    0.375106    0.625921    0.888922    11.00000   -1.50000
AFIX   0
C17   1    0.206097    0.666540    0.617492    11.00000    0.02109    0.01719 =
         0.01314    0.00162    0.00303   -0.00121
C18   1   -0.037253    0.744266    0.571522    11.00000    0.02990    0.02634 =
         0.04088   -0.00804   -0.00739    0.01154
AFIX 137
H18A  2   -0.136339    0.716249    0.547019    11.00000   -1.50000
H18B  2   -0.001422    0.810491    0.541928    11.00000   -1.50000
H18C  2   -0.048909    0.770680    0.623910    11.00000   -1.50000
AFIX   0
N1    3    0.612263    0.300342    0.671373    11.00000    0.01576    0.01800 =
         0.01837    0.00140    0.00163   -0.00100
O1    4    0.350514    0.367558    0.573482    11.00000    0.01763    0.01573 =
         0.01414   -0.00155    0.00341   -0.00008
O2    4    0.570828    0.521591    0.587564    11.00000    0.01697    0.02012 =
         0.01481    0.00054    0.00387   -0.00207
O3    4    0.798978    0.276226    0.591888    11.00000    0.02592    0.04241 =
         0.05092   -0.01560    0.02054   -0.01051
O4    4    0.457602    0.518210    0.811855    11.00000    0.02974    0.02870 =
         0.01165   -0.00201    0.00195    0.00040
O5    4    0.214953    0.555468    0.764980    11.00000    0.02961    0.03221 =
         0.02151   -0.00146    0.00855    0.00954
O6    4    0.072919    0.649222    0.574035    11.00000    0.02123    0.01941 =
         0.02611   -0.00388   -0.00233    0.00440
O7    4    0.234897    0.754103    0.655171    11.00000    0.02961    0.02098 =
         0.02716   -0.00692   -0.00195    0.00351
F1    5    0.608955    0.045885    0.644973    11.00000    0.05149    0.02178 =
         0.05230    0.00556    0.00017    0.00287
F2    5    0.475664    0.130744    0.550608    11.00000    0.02789    0.03200 =
         0.04271   -0.01025   -0.00726   -0.00238
F3    5    0.704762    0.076212    0.539227    11.00000    0.04047    0.04963 =
         0.06622   -0.03406    0.02253   -0.00478
HKLF 4
REM  AB-135 in P2(1)/n
REM wR2 = 0.0908, GooF = S = 1.011, Restrained GooF = 1.011 for all data
REM R1 = 0.0364 for 2739 Fo > 4sig(Fo) and 0.0518 for all 3496 data
REM 264 parameters refined using 0 restraints
END
WGHT      0.0391      0.8462
REM Highest difference peak  0.298,  deepest hole -0.254,  1-sigma level  0.048
Q1    1   0.2631  0.6051  0.6190  11.00000  0.05    0.30
Q2    1   0.2806  0.5162  0.5809  11.00000  0.05    0.28
Q3    1   0.3471  0.5338  0.6466  11.00000  0.05    0.27
;
_shelx_res_checksum     59927
data_global
_journal_date_recd_electronic     2018-08-29
_journal_date_accepted     2018-10-10
_journal_name_full     'Acta Crystallographica, Section E'
_journal_year     2018
_journal_volume     74
_journal_issue     11
_journal_page_first     1599
_journal_page_last     1604
_journal_paper_category     GO
_journal_paper_doi     10.1107/S2056989018014305
_journal_coeditor_code     WM5463
_publ_contact_author_name     'Flavien A. A. Toze'
_publ_contact_author_address
;
Department of Chemistry,
Faculty of Sciences,
University of Douala,
PO Box 24157, Douala,
Republic of Cameroon
;
_publ_contact_author_email     'toflavien@yahoo.fr'
_publ_contact_author_fax     ?
_publ_contact_author_phone     ?
_publ_section_title
;\
Crystal structure and Hirshfeld surface analysis of dimethyl
(3a<i>S</i>,6<i>R</i>,6a<i>S</i>,7<i>S</i>)-2-(2,2,2-trifluoroacetyl)-2,3-\
dihydro-1<i>H</i>,6<i>H</i>,7<i>H</i>-3a,6:7,9a-diepoxybenzo[<i>de</i>]\
isoquinoline-3a^1^,6a-dicarboxylate
;
loop_
    _publ_author_name
    _publ_author_address
    'Zeliha Atio\(glu'
;
\.Ilke Education and Health Foundation,
Cappadocia University,
Cappadocia Vocational College,
The Medical Imaging Techniques Program,
50420 Mustafapa\,sa, \"Urg\"up,
Nev\,sehir,
Turkey
;
    'Akkurt, Mehmet'
;
Department of Physics,
Faculty of Sciences,
Erciyes University,
38039 Kayseri,
Turkey
;
    'Flavien A. A. Toze'
;
Department of Chemistry,
Faculty of Sciences,
University of Douala,
PO Box 24157, Douala,
Republic of Cameroon
;
    'Pavel V. Dorovatovskii'
;
National Research Center "Kurchatov Institute",
Moscow,
Russian Federation
;
    'Narmina A. Guliyeva'
;
Organic Chemistry Department,
Baku State University,
Z. Xalilov Str. 23, Az 1148
Baku,
Azerbaijan
;
    'Humay M. Panahova'
;
State Economic University of Azerbaijan,
Istiqlaliyyat st., 6., AZ1001, Baku,
Azerbaijan
;
_publ_section_synopsis
;
In the molecular structure of the title compound, two dihydrofuran and two
tetrahydrofuran rings as well as one piperidine ring are fused together. In
the crystal, molecules are linked by C---H...O and C---H...F hydrogen bonds,
forming a three-dimensional network.
;
