# Supplementary material for: Crystal structure and Hirshfeld surface analysis of dimethyl (3aS,6R,6aS,7S)-2-(2,2,2-tri­fluoro­acet­yl)-2,3-di­hydro-1H,6H,7H-3a,6:7,9a-di­epoxy­benzo[de]iso­quinoline-3a1,6a-di­carboxyl­ate
Source: Acta Crystallogr E Crystallogr Commun. 2018 Oct 19;74(Pt 11):1599–604. doi: 10.1107/S2056989018014305 (PMC6218921; doi:10.1107/S2056989018014305)
Supplement: Supplementary file 2 [file e-74-01599-Isup2.hkl]

#
# h,k,l, Fc-squared, Fo-squared, sigma(Fo-squared), status flag
#
data_I
_shelx_title ' AB-135 in P2(1)/n'
_shelx_refln_list_code          4
_shelx_F_calc_maximum      187.51
_exptl_crystal_F_000       856.00
_reflns_d_resolution_high  0.7990

loop_
 _space_group_symop_operation_xyz
 'x, y, z'
 '-x+1/2, y+1/2, -z+1/2'
 '-x, -y, -z'
 'x-1/2, -y-1/2, z-1/2'

_cell_length_a     8.7661
_cell_length_b    11.2908
_cell_length_c    17.5089
_cell_angle_alpha  90.000
_cell_angle_beta   96.021
_cell_angle_gamma  90.000

_shelx_F_squared_multiplier     1.000

loop_
 _refln_index_h
 _refln_index_k
 _refln_index_l
 _refln_F_squared_calc
 _refln_F_squared_meas
 _refln_F_squared_sigma
 _refln_observed_status
   2   0   0         39.09         31.52         1.97 o
   4   0   0        379.28        429.98         8.04 o
   6   0   0        107.20         92.98        12.73 o
   8   0   0        559.19        456.45        26.26 o
  10   0   0          4.98          4.01         9.44 o
   2   1   0          2.34          0.18         1.23 o
   3   1   0        168.96        168.86         3.19 o
   4   1   0        167.52        192.10         3.78 o
   5   1   0       1029.47       1075.66        12.68 o
   6   1   0       1168.89       1212.25        15.51 o
   7   1   0        209.28        221.16        14.16 o
   8   1   0          0.02         -3.35         4.64 o
   9   1   0       1267.78       1264.13        28.42 o
  10   1   0         51.59         56.41        16.97 o
   0   2   0       3303.56       3206.84        62.69 o
   1   2   0       1049.49       1054.41        11.58 o
   2   2   0         11.09         18.39         1.81 o
   3   2   0        308.41        345.10         5.44 o
   4   2   0       1390.77       1329.59        12.02 o
   5   2   0       2537.31       2732.44        24.57 o
   6   2   0        563.88        600.07        10.88 o
   7   2   0        751.11        750.62        15.36 o
   8   2   0          4.86          9.75         6.38 o
   9   2   0         74.48         81.24         9.82 o
  10   2   0          5.61          5.99         7.69 o
   1   3   0       4632.41       4521.44        45.53 o
   2   3   0       3153.43       2989.96        26.13 o
   3   3   0        485.14        432.01         7.60 o
   4   3   0        629.72        651.84         8.18 o
   5   3   0          6.77          5.13         2.88 o
   6   3   0        351.91        377.21         8.66 o
   7   3   0        863.27        813.50        13.92 o
   8   3   0         64.04         62.98        11.17 o
   9   3   0        164.39        164.91        12.26 o
  10   3   0         21.92         16.06         7.98 o
   0   4   0       1311.90       1379.78        31.85 o
   1   4   0        174.06        136.74         5.87 o
   2   4   0          0.00          3.21         2.63 o
   3   4   0        244.70        230.13         4.97 o
   4   4   0       1146.26       1200.91        15.18 o
   5   4   0        201.14        209.15         8.20 o
   6   4   0       1362.92       1354.86        18.25 o
   7   4   0       1411.80       1359.93        19.20 o
   8   4   0        174.51        180.40         9.36 o
   9   4   0         99.30         96.40        10.30 o
  10   4   0          9.83         -0.18         7.79 o
   1   5   0       6133.33       6285.49        73.67 o
   2   5   0       6410.25       6681.57        68.19 o
   3   5   0       1232.83       1286.60        18.20 o
   4   5   0          1.73         -0.08         2.48 o
   5   5   0       1038.21       1026.02        14.78 o
   6   5   0        126.24        114.86         7.66 o
   7   5   0         96.15         78.13         6.70 o
   8   5   0         98.96         91.40        10.17 o
   9   5   0         87.86         72.76         9.82 o
  10   5   0         17.31          3.60         9.70 o
   0   6   0         28.04         21.01         5.76 o
   1   6   0       1149.84       1128.79        15.81 o
   2   6   0       3090.39       3298.14        37.45 o
   3   6   0        420.68        432.42        18.44 o
   4   6   0       1127.97       1101.87        17.29 o
   5   6   0       4086.92       4192.50        48.18 o
   6   6   0        333.82        330.16         9.40 o
   7   6   0         60.00         59.72         6.36 o
   8   6   0          1.36         -4.47         4.47 o
   9   6   0         57.36         56.69        17.99 o
   1   7   0        167.45        187.41         7.85 o
   2   7   0         15.40         10.81         3.58 o
   3   7   0       1075.48       1059.06        22.24 o
   4   7   0         42.88         51.38         4.97 o
   5   7   0        139.70        124.02         6.99 o
   6   7   0        258.81        264.89        10.04 o
   7   7   0         28.26         24.41         5.36 o
   8   7   0         29.96         31.64         7.03 o
   9   7   0        122.99        137.11        12.27 o
   0   8   0       2007.59       1931.07        47.78 o
   1   8   0        139.19        140.59         7.53 o
   2   8   0       1213.15       1112.30        21.14 o
   3   8   0         26.50         33.15         5.56 o
   4   8   0          2.03         -2.31         3.49 o
   5   8   0        368.98        356.55        10.89 o
   6   8   0         61.56         54.65         6.60 o
   7   8   0        145.29        147.97         9.73 o
   8   8   0          0.16         -5.74         6.37 o
   1   9   0       1072.84       1042.17        27.28 o
   2   9   0        916.54        824.48        25.14 o
   3   9   0          0.08          1.80         5.06 o
   4   9   0          0.20          2.79         3.98 o
   5   9   0          4.51         -0.90         4.04 o
   6   9   0         60.21         68.21         6.77 o
   7   9   0        136.90        135.01         9.52 o
   8   9   0        143.71        143.26        15.93 o
   1  10   0        611.33        527.88        31.16 o
   2  10   0        616.66        633.75        16.28 o
   3  10   0         40.38         29.21         6.33 o
   4  10   0         46.63         39.39         5.77 o
   5  10   0         22.22         22.41         5.21 o
   6  10   0         13.83         13.28         5.52 o
   7  10   0          9.71          6.70        15.42 o
   1  11   0         67.30         61.38        10.26 o
   2  11   0          4.10         -3.73         6.90 o
   3  11   0          0.01          2.79         7.24 o
   4  11   0          7.11          1.28         5.21 o
   5  11   0          8.56         18.50         6.81 o
   6  11   0         94.12        108.60        19.32 o
   1  12   0         34.06         41.30        10.17 o
   2  12   0        216.20        239.15        46.93 o
   3  12   0          4.84          5.75         7.64 o
   4  12   0         33.79         38.95        10.01 o
   5  12   0        197.42        175.02        13.85 o
   1  13   0         23.57          8.52         8.62 o
   2  13   0         47.07         39.85        12.37 o
   3  13   0          5.32          5.48         9.02 o
   4  13   0          8.40          4.34         8.93 o
   0  14   0        133.73        161.35        16.59 o
   1  14   0          0.64         -8.02         8.02 o
  -9   0   1        702.92        669.40        26.94 o
  -7   0   1         25.12         24.76         5.18 o
  -5   0   1        574.39        575.87        14.72 o
  -3   0   1        231.17        215.25         4.97 o
   3   0   1       3028.97       3059.13        30.19 o
   5   0   1        242.83        294.09         9.51 o
   7   0   1       1422.80       1455.38        64.73 o
   9   0   1         64.07         66.90        11.49 o
 -10   1   1        215.57        256.15        15.31 o
  -9   1   1        699.94        692.11        20.79 o
  -8   1   1        742.67        701.49        19.29 o
  -7   1   1         72.67         60.12         5.04 o
  -6   1   1         77.25         71.06         4.51 o
  -5   1   1         14.78          9.13         2.21 o
  -4   1   1        589.97        593.50         7.04 o
  -3   1   1        898.61        904.50         7.87 o
  -2   1   1       1561.60       1381.39        11.05 o
  -1   1   1         84.79         38.98         5.19 o
   2   1   1         78.10         60.23         2.07 o
   3   1   1       4969.03       4963.58        30.70 o
   4   1   1        180.67        215.38         4.04 o
   5   1   1         24.36         15.79         2.68 o
   6   1   1        885.47        853.43        13.98 o
   7   1   1        173.13        161.88         8.86 o
   8   1   1         38.58         47.21         7.02 o
   9   1   1        461.62        450.74        17.34 o
  10   1   1          3.27         -6.52         6.52 o
 -10   2   1        197.54        196.85        13.96 o
  -9   2   1          3.39          8.79         6.53 o
  -8   2   1        114.33        101.25        12.64 o
  -7   2   1       1000.32        989.54        17.61 o
  -6   2   1        242.49        285.11         7.56 o
  -5   2   1        525.78        559.79         8.01 o
  -4   2   1       1026.95       1034.04        10.61 o
  -3   2   1       1317.03       1429.65        12.42 o
  -2   2   1        610.14        560.51         6.66 o
  -1   2   1         59.05         42.67         2.85 o
   0   2   1       2597.32       2366.69        27.04 o
   1   2   1       4220.38       4238.77        34.61 o
   2   2   1       9204.88       8836.48        60.55 o
   3   2   1        401.06        421.35         5.48 o
   4   2   1         34.32         53.71         2.63 o
   5   2   1         25.58         54.63         3.40 o
   6   2   1       1135.70       1156.36        22.01 o
   7   2   1        221.54        233.50        11.99 o
   8   2   1        350.58        375.53        18.79 o
   9   2   1          5.35         -2.78         6.85 o
  10   2   1          3.41         -3.70         6.93 o
 -10   3   1          2.78          7.00         7.15 o
  -9   3   1         17.15         21.42         7.10 o
  -8   3   1        140.36        124.41        10.32 o
  -7   3   1        113.02         97.12         6.80 o
  -6   3   1          0.15          3.96         2.74 o
  -5   3   1         37.13         37.27         4.74 o
  -4   3   1         98.12        116.88         3.75 o
  -3   3   1       1700.16       1634.79        14.98 o
  -2   3   1       2284.31       2298.16        22.79 o
  -1   3   1         13.08          6.62         2.54 o
   0   3   1       4282.66       4190.66        58.33 o
   1   3   1       3645.89       3613.14        37.44 o
   2   3   1       4940.63       4962.62        38.17 o
   3   3   1        164.08        129.08         3.82 o
   4   3   1       1690.17       1780.65        16.41 o
   5   3   1        341.22        372.54         8.23 o
   6   3   1        334.47        357.24         8.77 o
   7   3   1        358.39        349.52        12.47 o
   8   3   1         23.16         28.59         9.61 o
   9   3   1          7.20          6.01         8.17 o
  10   3   1         26.05         26.45         8.77 o
 -10   4   1          2.70         -6.62         6.62 o
  -9   4   1        172.41        195.66        13.28 o
  -8   4   1          1.10          0.10         5.87 o
  -7   4   1          3.01          2.03         3.08 o
  -6   4   1         38.58         47.40         4.48 o
  -5   4   1       2288.34       2121.25        23.72 o
  -4   4   1        846.60        845.07        10.93 o
  -3   4   1        400.90        373.91         8.75 o
  -2   4   1        129.90        122.11         4.82 o
  -1   4   1        683.77        643.71        13.30 o
   0   4   1       6076.53       6074.35        84.22 o
   1   4   1       1348.57       1329.43        17.05 o
   2   4   1          1.30          7.61         2.73 o
   3   4   1        328.43        341.78         6.06 o
   4   4   1         64.09         82.08         4.38 o
   5   4   1        757.83        730.51        11.95 o
   6   4   1        153.31        159.27         6.75 o
   7   4   1       1517.55       1539.10        24.28 o
   8   4   1         30.32         40.17         8.56 o
   9   4   1          3.87          2.83         6.71 o
  10   4   1          1.38         -6.32         7.17 o
 -10   5   1         35.18         42.74         9.98 o
  -9   5   1         97.20        116.65        15.99 o
  -8   5   1         85.44         71.21         6.90 o
  -7   5   1        389.54        371.62         9.41 o
  -6   5   1        441.34        410.31         9.24 o
  -5   5   1       2743.98       2793.51        29.91 o
  -4   5   1        368.18        409.34        12.52 o
  -3   5   1        675.07        727.65        13.26 o
  -2   5   1         32.63         41.63         3.69 o
  -1   5   1       1920.81       1978.08        31.87 o
   0   5   1       1616.37       1519.15        25.37 o
   1   5   1        647.82        640.91        11.18 o
   2   5   1          1.23          1.01         3.07 o
   3   5   1       2478.50       2537.76        26.92 o
   4   5   1         27.11         29.53         3.22 o
   5   5   1       1255.02       1259.56        17.08 o
   6   5   1        123.29        136.37         6.59 o
   7   5   1         62.51         68.10         6.32 o
   8   5   1          0.01         -4.65         4.65 o
   9   5   1        100.99        106.09         8.87 o
  10   5   1         55.74         44.31         9.62 o
  -9   6   1         96.62         92.70        10.74 o
  -8   6   1        399.42        403.76        12.62 o
  -7   6   1        241.93        236.39         9.81 o
  -6   6   1        285.09        313.72        10.05 o
  -5   6   1         24.99         29.64         4.34 o
  -4   6   1       1572.52       1661.91        23.58 o
  -3   6   1        280.93        307.32         8.46 o
  -2   6   1        297.74        301.67         9.44 o
  -1   6   1         40.08         43.33         4.91 o
   0   6   1       1586.40       1589.85        39.31 o
   1   6   1        700.46        746.70        16.92 o
   2   6   1         70.83         84.30         7.71 o
   3   6   1        455.95        445.15         9.80 o
   4   6   1        208.13        193.33         8.86 o
   5   6   1       2232.29       2224.97        26.07 o
   6   6   1       1911.15       1942.85        27.96 o
   7   6   1        821.34        843.17        17.41 o
   8   6   1         98.27        102.78        11.38 o
   9   6   1         20.77         24.54         8.23 o
  -9   7   1        220.27        233.95        14.93 o
  -8   7   1        234.26        232.42        17.01 o
  -7   7   1          0.00         -3.63         4.21 o
  -6   7   1         56.42         49.33         5.66 o
  -5   7   1         38.94         45.70         5.09 o
  -4   7   1        130.71        131.99         8.02 o
  -3   7   1        301.36        315.33        10.43 o
  -2   7   1        250.06        266.26         8.00 o
  -1   7   1         57.48         57.86         6.27 o
   0   7   1        413.51        391.21        23.89 o
   1   7   1       1603.06       1622.35        29.64 o
   2   7   1         91.13         89.27         6.26 o
   3   7   1         80.23         93.46         7.12 o
   4   7   1        573.26        549.31        12.09 o
   5   7   1        764.84        798.53        15.46 o
   6   7   1        639.42        600.05        14.10 o
   7   7   1          0.07         -4.37         4.37 o
   8   7   1          0.01          7.00         5.14 o
   9   7   1        504.36        505.06        33.98 o
  -9   8   1        203.13        227.83        15.19 o
  -8   8   1          0.01          1.24         9.13 o
  -7   8   1         73.48         87.05         7.34 o
  -6   8   1          0.03         -1.05         3.98 o
  -5   8   1         40.96         37.27         6.85 o
  -4   8   1       1580.34       1605.02        28.18 o
  -3   8   1         94.24         94.73         7.18 o
  -2   8   1        307.14        316.73         9.88 o
  -1   8   1         55.88         60.81         6.23 o
   0   8   1       3637.77       3656.16        70.15 o
   1   8   1        938.41        970.72        23.72 o
   2   8   1       1821.97       1860.31        24.94 o
   3   8   1        349.06        357.31        12.36 o
   4   8   1        240.25        249.59        13.06 o
   5   8   1        102.00         83.79         6.42 o
   6   8   1        706.03        691.97        15.72 o
   7   8   1        123.86        115.42         9.49 o
   8   8   1        179.58        190.41        13.07 o
  -8   9   1          0.38          5.25         7.62 o
  -7   9   1        206.01        205.10        14.56 o
  -6   9   1        282.01        315.83        14.09 o
  -5   9   1         18.77         19.97         5.48 o
  -4   9   1          0.08          1.27         5.00 o
  -3   9   1         32.80         33.64        10.76 o
  -2   9   1          3.34          5.84         3.77 o
  -1   9   1        221.21        185.91         9.09 o
   0   9   1        140.22        119.62        11.18 o
   1   9   1        610.61        633.26        15.01 o
   2   9   1        399.70        419.65        12.06 o
   3   9   1          0.18          3.92         4.86 o
   4   9   1        234.47        234.00        11.84 o
   5   9   1         24.18         18.60         4.88 o
   6   9   1        101.59         90.94         9.54 o
   7   9   1         62.35         51.90         8.17 o
   8   9   1          5.41          1.33         9.41 o
  -7  10   1         21.33         22.74        10.30 o
  -6  10   1         66.92         73.63         7.13 o
  -5  10   1         15.20         10.12         4.74 o
  -4  10   1        131.23        116.05         9.24 o
  -3  10   1         14.18         15.19         5.56 o
  -2  10   1          1.33         -4.62        11.18 o
  -1  10   1       1064.82       1057.88        42.36 o
   0  10   1        141.86        160.63        13.56 o
   1  10   1        126.31        117.21         8.16 o
   2  10   1       2296.78       2237.74        46.34 o
   3  10   1        549.32        531.90        22.42 o
   4  10   1         41.23         39.88         5.48 o
   5  10   1         34.68         40.48         5.94 o
   6  10   1        232.40        270.09        14.35 o
   7  10   1        439.85        500.47        24.19 o
  -6  11   1         97.76        101.04        13.08 o
  -5  11   1         15.98         10.60         6.31 o
  -4  11   1         80.78         74.75         8.28 o
  -3  11   1         75.50        109.29        11.87 o
  -2  11   1        874.92        850.20        32.52 o
  -1  11   1         21.89         16.61        11.86 o
   1  11   1       1185.97       1090.47        42.19 o
   2  11   1         56.17         38.71         9.69 o
   3  11   1          6.82          5.93         7.65 o
   4  11   1         18.71          9.96         6.68 o
   5  11   1        419.17        446.75        16.47 o
   6  11   1         22.62         35.48         8.29 o
  -5  12   1          5.03          0.36         9.82 o
  -4  12   1          0.02        -10.84        10.84 o
  -3  12   1        136.21        160.95        18.62 o
  -2  12   1        130.91        108.92        21.69 o
  -1  12   1        579.40        601.08        42.02 o
   0  12   1         65.15         85.74        17.62 o
   1  12   1        412.18        419.97        20.46 o
   2  12   1          2.59          4.73         8.14 o
   3  12   1          2.70          9.16         8.59 o
   4  12   1         48.81         65.78        11.29 o
   5  12   1         67.00         74.22         9.83 o
  -4  13   1        218.60        253.16        17.98 o
  -3  13   1        119.26        127.22        14.28 o
  -2  13   1        156.46        178.37        26.92 o
  -1  13   1        215.25        243.36        17.98 o
   0  13   1        154.79        172.16        13.28 o
   1  13   1         37.92         33.55        10.54 o
   2  13   1          0.06         -0.62         8.87 o
   3  13   1        154.59        177.51        16.45 o
   4  13   1        115.44        163.42        15.88 o
  -1  14   1         20.89         19.42         8.15 o
   0  14   1          8.07          9.21         7.90 o
   1  14   1         38.15         54.41        15.76 o
 -10   0   2         52.74         61.34        16.61 o
  -8   0   2       1750.45       1675.85        64.56 o
  -6   0   2          5.67         10.33         3.87 o
  -4   0   2       6943.79       7276.59        65.42 o
  -2   0   2      24925.06      22654.33       231.48 o
   2   0   2      10531.18      10004.78        78.80 o
   4   0   2         59.06         53.44         3.54 o
   6   0   2         56.23         56.65         7.91 o
   8   0   2       1544.59       1533.47        37.38 o
  10   0   2         77.65         94.85        13.65 o
 -10   1   2          4.17         -4.42         7.50 o
  -9   1   2         27.76         51.27        10.25 o
  -8   1   2         63.94         53.15         7.62 o
  -7   1   2        153.47        149.14         6.75 o
  -6   1   2        362.67        358.32         7.60 o
  -5   1   2       1711.05       1953.77        17.35 o
  -4   1   2       4135.53       4459.03        33.30 o
  -3   1   2       1012.34        937.06         9.52 o
  -2   1   2       1582.68       1488.43        13.38 o
  -1   1   2      20687.48      18878.60       274.71 o
   1   1   2          0.69         -1.18         1.18 o
   2   1   2       1647.75       1711.40        11.87 o
   3   1   2         95.60        116.77         3.01 o
   4   1   2       2319.45       2280.60        16.59 o
   5   1   2       1930.99       1953.49        19.34 o
   6   1   2       1698.87       1679.56        26.03 o
   7   1   2        189.51        203.55        10.08 o
   8   1   2          0.19          2.75         5.02 o
   9   1   2         13.59         18.05         9.15 o
  10   1   2        209.16        224.37        15.17 o
 -10   2   2         23.49         39.02         8.85 o
  -9   2   2        244.36        216.11        13.35 o
  -8   2   2         79.06         64.45         6.05 o
  -7   2   2         13.67         18.06         4.26 o
  -6   2   2          0.44          2.62         2.67 o
  -5   2   2       1163.96       1240.21        14.56 o
  -4   2   2       3559.83       3693.55        36.26 o
  -3   2   2       3809.09       3744.34        27.50 o
  -2   2   2       1137.05       1066.95        12.90 o
  -1   2   2          0.48          3.05         2.16 o
   0   2   2        858.43        812.18        14.68 o
   1   2   2       7701.98       7404.81        54.26 o
   2   2   2       2928.77       2862.53        20.37 o
   3   2   2       1004.73       1129.21         9.78 o
   4   2   2       1477.91       1410.92        12.17 o
   5   2   2        139.17        122.70         4.82 o
   6   2   2        649.71        638.34        11.82 o
   7   2   2        172.06        146.86         8.25 o
   8   2   2         36.13         51.30         7.79 o
   9   2   2        102.54        114.68        15.37 o
  10   2   2          6.99          8.90         7.88 o
 -10   3   2        232.00        224.06        14.99 o
  -9   3   2          5.11          4.03         6.70 o
  -8   3   2       3058.10       3018.10        47.27 o
  -7   3   2        194.28        180.33         7.80 o
  -6   3   2         96.62         83.29         4.53 o
  -5   3   2          0.26          2.16         2.01 o
  -4   3   2        971.80       1022.54        10.94 o
  -3   3   2       1573.09       1490.39        14.70 o
  -2   3   2          2.33          1.20         2.06 o
  -1   3   2       2895.15       2682.82        38.94 o
   0   3   2       8490.91       8059.45        88.54 o
   1   3   2        151.06        103.28         2.83 o
   2   3   2         18.22         21.32         2.09 o
   3   3   2        421.84        397.90         6.59 o
   4   3   2        856.48        886.25        10.61 o
   5   3   2        192.42        191.28         8.24 o
   6   3   2         79.92         66.19         6.35 o
   7   3   2       1144.78       1111.45        24.31 o
   8   3   2          3.01         -1.87         4.53 o
   9   3   2        270.55        255.83        20.37 o
  10   3   2          0.03         -0.47         7.77 o
 -10   4   2         15.92         10.22         7.81 o
  -9   4   2        181.21        191.01        14.84 o
  -8   4   2        271.55        254.99        13.50 o
  -7   4   2        527.70        553.00        10.97 o
  -6   4   2        152.86        151.71         5.71 o
  -5   4   2       1124.23       1135.70        14.81 o
  -4   4   2         81.61         84.04         4.82 o
  -3   4   2         42.21         61.00         3.60 o
  -2   4   2        665.09        670.89        10.41 o
  -1   4   2       1533.78       1511.97        24.32 o
   0   4   2       5942.84       5771.35        80.09 o
   1   4   2      12779.80      13015.02       126.00 o
   2   4   2       3169.25       3272.82        27.00 o
   3   4   2       2977.28       3138.11        26.80 o
   4   4   2        349.37        325.90         7.90 o
   5   4   2          0.16         -2.68         2.68 o
   6   4   2        171.77        195.40         9.46 o
   7   4   2          8.68          2.74         4.44 o
   8   4   2        454.54        448.24        13.56 o
   9   4   2         58.32         67.65         7.65 o
  10   4   2         31.05         32.77         9.05 o
 -10   5   2        115.88        130.67        18.90 o
  -9   5   2          9.50          9.56         6.89 o
  -8   5   2          1.72         -5.35         5.92 o
  -7   5   2         28.07         19.14         5.03 o
  -6   5   2       2718.88       2679.54        29.45 o
  -5   5   2        285.89        305.54         8.51 o
  -4   5   2         10.23         18.82         3.34 o
  -3   5   2       1293.23       1355.40        18.29 o
  -2   5   2        125.39         92.69        10.03 o
  -1   5   2        813.00        786.59        15.45 o
   0   5   2        772.54        782.90        15.46 o
   1   5   2       4022.52       4225.39        48.51 o
   2   5   2        176.77        195.37         5.48 o
   3   5   2       1571.77       1781.81        20.34 o
   4   5   2        166.39        152.25         5.94 o
   5   5   2          2.29         -0.17         2.86 o
   6   5   2         37.87         49.63         5.54 o
   7   5   2          5.67         -4.84         4.84 o
   8   5   2        101.44        106.76         8.13 o
   9   5   2          1.06          9.76         5.75 o
  10   5   2        450.92        447.73        20.34 o
  -9   6   2        200.83        229.34        14.31 o
  -8   6   2          3.83          7.80         8.95 o
  -7   6   2        246.22        252.34         9.72 o
  -6   6   2        496.39        457.89        11.41 o
  -5   6   2         65.74         54.67         4.97 o
  -4   6   2       1399.54       1441.09        23.67 o
  -3   6   2       1425.64       1459.12        20.06 o
  -2   6   2        106.17         97.71         6.10 o
  -1   6   2        666.90        688.88        18.81 o
   0   6   2        248.51        273.39         9.15 o
   1   6   2       1132.54       1233.30        16.93 o
   2   6   2        379.83        422.84        19.42 o
   3   6   2        971.87        979.32        15.48 o
   4   6   2        159.44        153.68         6.91 o
   5   6   2        653.98        717.24        14.40 o
   6   6   2        894.87        891.02        19.47 o
   7   6   2         34.83         33.83         7.34 o
   8   6   2          8.40         10.69         5.29 o
   9   6   2         29.39         27.09         6.91 o
  -9   7   2        149.87        161.99        12.77 o
  -8   7   2        647.04        691.67        21.06 o
  -7   7   2          0.10          1.10         4.35 o
  -6   7   2        329.45        379.52        10.97 o
  -5   7   2        790.07        757.50        14.71 o
  -4   7   2        886.96        922.60        18.48 o
  -3   7   2        160.92        159.49         8.05 o
  -2   7   2        401.54        412.98        11.20 o
  -1   7   2       1268.44       1268.34        19.54 o
   0   7   2          4.28          7.60         3.74 o
   1   7   2        129.16        154.73        11.99 o
   2   7   2        220.31        245.53        10.02 o
   3   7   2        374.95        375.95        11.10 o
   4   7   2          8.08         10.47         4.22 o
   5   7   2          8.86          0.65         3.71 o
   6   7   2        221.90        237.75         9.97 o
   7   7   2         19.20         19.45         5.37 o
   8   7   2        142.90        151.17         9.68 o
   9   7   2          5.35         10.54         8.47 o
  -9   8   2        247.67        223.04        14.91 o
  -8   8   2         82.90         79.17        16.98 o
  -7   8   2         25.73         28.76         7.47 o
  -6   8   2        189.38        159.37         8.55 o
  -5   8   2        460.08        434.03        19.96 o
  -4   8   2         71.45         70.16         6.72 o
  -3   8   2        236.94        244.14        10.03 o
  -2   8   2         40.55         39.19         5.11 o
  -1   8   2          1.60         -3.57         3.57 o
   0   8   2        228.18        251.77        13.56 o
   1   8   2         46.25         44.35         4.80 o
   2   8   2        895.05        953.44        17.89 o
   3   8   2         50.50         42.39        12.23 o
   4   8   2        135.68        127.21         6.99 o
   5   8   2         18.99          5.40         4.14 o
   6   8   2          4.24          2.89         4.42 o
   7   8   2         55.05         44.15         7.04 o
   8   8   2        125.19        118.13         9.53 o
  -8   9   2         33.54         24.97         8.37 o
  -7   9   2        114.92        117.41        13.78 o
  -6   9   2       1297.29       1294.76        22.41 o
  -5   9   2         37.08         41.98         5.52 o
  -4   9   2         20.20         17.85         6.73 o
  -3   9   2         27.34         35.96         5.67 o
  -2   9   2          0.93          1.30         4.25 o
  -1   9   2         44.78         53.20         8.81 o
   0   9   2         25.50         21.35         6.44 o
   1   9   2       1476.77       1455.21        30.87 o
   2   9   2        196.18        176.20        15.80 o
   3   9   2        123.70        116.31         5.48 o
   4   9   2         14.44         18.07         4.20 o
   5   9   2        143.67        139.11         8.36 o
   6   9   2        503.48        571.85        14.74 o
   7   9   2          9.47         29.03         7.50 o
   8   9   2         93.66         95.64        14.56 o
  -7  10   2         31.95         44.23         8.61 o
  -6  10   2          4.09          5.32         6.48 o
  -5  10   2        166.35        181.74        12.82 o
  -4  10   2         46.95         56.80         7.11 o
  -3  10   2         18.76         10.50         5.28 o
  -2  10   2        406.02        400.88        26.09 o
  -1  10   2        134.77        111.15        11.86 o
   0  10   2         57.57         56.93         8.81 o
   1  10   2         15.88         15.31         5.04 o
   2  10   2         48.69         25.69         7.71 o
   3  10   2         47.80         57.35         6.07 o
   4  10   2         14.65         32.73         4.99 o
   5  10   2         27.74         33.18         7.31 o
   6  10   2         17.91         17.61         6.97 o
   7  10   2        216.71        280.02        15.64 o
  -6  11   2          5.27         -3.95         9.83 o
  -5  11   2         79.74         83.05         7.40 o
  -4  11   2         38.32         44.57        10.59 o
  -3  11   2        426.57        390.60        17.91 o
  -2  11   2          0.43         -1.58         6.75 o
  -1  11   2        165.97        150.12        20.67 o
   0  11   2        135.35        137.92        19.65 o
   1  11   2         90.16         96.77        11.95 o
   2  11   2        343.32        294.22        18.00 o
   3  11   2         56.22         62.25        10.34 o
   4  11   2         17.38          4.51         8.05 o
   5  11   2         73.07         83.47        12.33 o
   6  11   2         69.54         72.53         9.65 o
  -5  12   2        175.66        186.76        16.01 o
  -4  12   2        543.34        564.41        17.83 o
  -3  12   2          3.90          4.59         7.62 o
  -2  12   2          0.73         -3.87        10.00 o
  -1  12   2          8.95          3.73        11.86 o
   0  12   2         35.26         34.98        10.06 o
   1  12   2        225.51        273.73        36.09 o
   2  12   2          4.28         20.78         8.98 o
   3  12   2        711.26        729.48        27.02 o
   4  12   2        145.08        153.03        18.28 o
   5  12   2        154.67        177.77        16.12 o
  -4  13   2          2.00         -5.76         9.61 o
  -3  13   2         92.04         76.98        12.71 o
  -2  13   2         62.19         62.25        11.62 o
  -1  13   2        265.51        260.98        39.31 o
   0  13   2        364.96        410.85        23.58 o
   1  13   2         37.45         50.58        11.13 o
   2  13   2         10.47         -7.76         7.76 o
   3  13   2         24.89         15.61         9.93 o
   4  13   2         31.05         18.06        22.54 o
  -1  14   2          4.24         -1.54         6.34 o
   0  14   2         15.73         13.34        14.81 o
   1  14   2         27.28         40.33        18.64 o
  -9   0   3        103.68        113.77        12.54 o
  -7   0   3         16.73          7.35         5.97 o
  -5   0   3       5514.59       5644.92        58.87 o
  -1   0   3       5584.50       5195.59       113.17 o
   1   0   3       6049.21       5953.43        55.97 o
   3   0   3       1617.00       1757.02        19.68 o
   5   0   3       1971.22       2083.54        27.04 o
   7   0   3        168.28        175.72        13.28 o
   9   0   3         68.37         70.47        11.47 o
 -10   1   3        175.54        189.75        17.73 o
  -9   1   3         10.40          2.45         6.18 o
  -8   1   3        161.72        147.19        10.32 o
  -7   1   3         36.40         36.15         3.86 o
  -6   1   3        130.44        142.54         8.93 o
  -5   1   3        218.51        243.04         8.61 o
  -4   1   3       6110.08       6661.85        50.92 o
  -3   1   3       3012.92       2852.36        23.01 o
  -2   1   3         60.49         65.03         3.08 o
  -1   1   3       3895.18       3745.72        41.34 o
   0   1   3       3900.28       3720.28        30.68 o
   1   1   3        209.27        168.74         2.67 o
   2   1   3       2301.59       2289.37        16.91 o
   3   1   3        735.97        734.92         6.81 o
   4   1   3       2148.77       2026.92        15.36 o
   5   1   3         41.81         49.54         3.59 o
   6   1   3        347.00        360.42         9.75 o
   7   1   3        554.52        552.42        16.29 o
   8   1   3         40.19         37.67         6.32 o
   9   1   3          0.36         -6.06         6.35 o
  10   1   3         39.84         31.82         8.95 o
 -10   2   3        262.97        266.53        15.81 o
  -9   2   3        194.39        206.26        14.80 o
  -8   2   3        185.24        201.67        12.05 o
  -7   2   3         31.44         35.26         7.39 o
  -6   2   3         31.55         26.37         3.75 o
  -5   2   3         65.52         69.23         3.64 o
  -4   2   3       3998.09       4114.63        33.10 o
  -3   2   3       2875.15       3057.46        25.95 o
  -2   2   3       5294.13       5033.55        44.30 o
  -1   2   3        543.50        577.04        10.78 o
   0   2   3       5716.84       5330.52        75.56 o
   1   2   3        880.27        883.24         8.35 o
   2   2   3       2332.72       2366.00        19.62 o
   3   2   3        650.61        679.80         7.19 o
   4   2   3        441.83        462.80         6.45 o
   5   2   3         35.22         34.39         3.25 o
   6   2   3         40.02         40.08         5.01 o
   7   2   3        513.56        481.59        13.04 o
   8   2   3        532.62        539.29        19.30 o
   9   2   3         35.28         47.30         8.52 o
  10   2   3         27.20         17.59        17.42 o
 -10   3   3          0.85         -4.53         6.83 o
  -9   3   3         78.32         81.65         9.50 o
  -8   3   3        169.52        172.99        11.11 o
  -7   3   3        490.65        469.18        11.23 o
  -6   3   3         47.88         78.31         5.01 o
  -5   3   3         23.57         15.22         2.14 o
  -4   3   3         55.32         47.79         2.71 o
  -3   3   3        416.67        404.68         6.70 o
  -2   3   3       1194.13       1174.61        14.25 o
  -1   3   3       2657.53       2694.81        38.94 o
   0   3   3       9821.59       9746.58       114.14 o
   1   3   3       1963.79       2056.88        19.43 o
   2   3   3        444.15        521.85         6.56 o
   3   3   3        597.05        461.14         6.12 o
   4   3   3         67.22         68.28         3.48 o
   5   3   3          9.68          8.24         3.11 o
   6   3   3        991.67        966.02        17.55 o
   7   3   3          0.13          0.61         4.37 o
   8   3   3         26.50         19.12         5.86 o
   9   3   3         21.47         29.38         7.92 o
  10   3   3          6.06          0.66         7.61 o
 -10   4   3         43.90         44.48         8.94 o
  -9   4   3          1.95         -5.78         5.78 o
  -8   4   3        313.80        307.12        14.73 o
  -7   4   3       1981.59       1993.62        27.43 o
  -6   4   3        241.07        242.83         6.47 o
  -5   4   3        179.30        167.78         5.08 o
  -4   4   3        257.53        289.28         6.53 o
  -3   4   3       3505.67       3601.20        38.54 o
  -2   4   3         47.08         43.54         4.00 o
  -1   4   3       1650.38       1588.69        24.92 o
   0   4   3          2.56          2.55         1.81 o
   1   4   3      14890.00      15362.81       195.96 o
   2   4   3        425.54        477.02         6.84 o
   3   4   3       4101.45       4353.67        35.95 o
   4   4   3       2029.36       2014.87        22.98 o
   5   4   3        232.01        239.17        10.07 o
   6   4   3       1166.15       1154.29        19.68 o
   7   4   3       1205.54       1207.47        36.43 o
   8   4   3          2.92         10.63         5.38 o
   9   4   3          3.06          5.29         5.69 o
  10   4   3         22.51         22.83         8.65 o
 -10   5   3         30.46         29.71         8.80 o
  -9   5   3         69.25         43.31         8.40 o
  -8   5   3         36.91         36.68        15.43 o
  -7   5   3         30.11         29.43         5.14 o
  -6   5   3        833.41        788.12        19.08 o
  -5   5   3        508.16        508.62        12.65 o
  -4   5   3        292.32        295.38         8.71 o
  -3   5   3         89.48        115.71         5.09 o
  -2   5   3        145.93        123.89         6.10 o
  -1   5   3         99.79         87.62         5.01 o
   0   5   3         18.79          7.13         3.73 o
   1   5   3       9476.82      10002.49        98.16 o
   2   5   3       3218.33       3542.91        35.93 o
   3   5   3        905.77        978.24        13.38 o
   4   5   3        203.28        209.15         6.63 o
   5   5   3        612.24        607.22        12.92 o
   6   5   3         54.14         50.96         5.78 o
   7   5   3        728.91        741.27        16.59 o
   8   5   3        187.92        181.76        10.16 o
   9   5   3         19.60         14.93         6.25 o
  -9   6   3        207.07        239.87        14.94 o
  -8   6   3          4.41         16.92         7.03 o
  -7   6   3          0.00          4.03         3.89 o
  -6   6   3        193.76        204.50         8.15 o
  -5   6   3        238.42        232.98         8.08 o
  -4   6   3        379.58        403.10        10.73 o
  -3   6   3        482.79        487.61         9.96 o
  -2   6   3        493.04        446.16        10.75 o
  -1   6   3        574.26        539.23        12.21 o
   0   6   3        258.41        260.73         8.21 o
   1   6   3        409.33        379.70         7.76 o
   2   6   3         30.76         28.99         3.15 o
   4   6   3       2423.23       2516.10        31.52 o
   5   6   3       1139.37       1188.81        19.50 o
   6   6   3        170.39        160.15         9.03 o
   7   6   3        296.91        315.20        11.74 o
   8   6   3         89.46         86.07        11.59 o
   9   6   3        364.41        374.24        14.81 o
  -9   7   3          0.37         10.97         7.95 o
  -8   7   3        339.04        358.21        16.33 o
  -7   7   3         23.62         22.91         6.80 o
  -6   7   3       1511.99       1459.12        22.89 o
  -5   7   3        257.09        290.93         9.30 o
  -4   7   3          6.90         11.34         4.11 o
  -3   7   3          0.36          1.56         3.23 o
  -2   7   3        604.00        602.71        16.19 o
  -1   7   3        289.42        288.33         8.06 o
   0   7   3         42.08         39.08         4.62 o
   1   7   3         12.64         10.51         3.08 o
   2   7   3        302.42        292.45         6.09 o
   3   7   3         72.88         83.54         6.46 o
   4   7   3        598.51        603.70        15.99 o
   5   7   3        170.31        169.24        14.03 o
   6   7   3        667.24        690.36        15.49 o
   7   7   3        295.95        310.49        11.94 o
   8   7   3         24.47         26.31         6.24 o
   9   7   3          9.90          8.35        10.51 o
  -9   8   3        139.66        156.43        13.35 o
  -8   8   3        270.90        307.20        15.86 o
  -7   8   3          1.72          1.37         6.13 o
  -6   8   3        862.37        841.04        16.71 o
  -5   8   3         14.45          9.57         4.08 o
  -4   8   3          6.79          1.19         4.18 o
  -3   8   3        107.15        117.79        15.22 o
  -2   8   3       1963.94       1922.45        40.04 o
  -1   8   3         48.72         53.54         7.12 o
   0   8   3          6.03          0.68         4.07 o
   1   8   3        124.46        139.83         6.59 o
   2   8   3        210.10        199.96         7.66 o
   3   8   3          0.45         -1.01         3.00 o
   4   8   3        130.05        133.49         7.87 o
   5   8   3        223.99        198.69         8.89 o
   6   8   3        193.45        223.46        11.05 o
   7   8   3         23.31         25.16        10.08 o
   8   8   3         57.50         47.23         8.63 o
  -8   9   3         37.46         51.46        10.71 o
  -7   9   3         87.91        106.13        19.00 o
  -6   9   3        134.49        164.70        11.46 o
  -5   9   3        215.90        199.82        10.57 o
  -4   9   3        271.29        245.97        10.78 o
  -3   9   3       1546.60       1495.74        36.64 o
  -2   9   3        274.62        280.00        12.75 o
  -1   9   3        959.58        950.45        28.13 o
   0   9   3        402.64        404.51        11.54 o
   1   9   3       1262.58       1215.74        21.38 o
   2   9   3        272.68        255.72         9.00 o
   3   9   3         82.31         79.74         6.89 o
   4   9   3         16.81         12.85         4.03 o
   5   9   3        175.99        165.51        15.50 o
   6   9   3        118.43         95.98         9.73 o
   7   9   3        285.98        336.12        16.85 o
   8   9   3         23.35         28.29        10.89 o
  -7  10   3          1.33          5.34         6.96 o
  -6  10   3         36.58         26.34         7.22 o
  -5  10   3         54.83         52.31         9.16 o
  -4  10   3        183.49        176.74        11.94 o
  -3  10   3         58.15         63.48         7.13 o
  -2  10   3       4387.54       4386.34       109.46 o
  -1  10   3          0.07         -0.34         6.10 o
   0  10   3          1.47          6.04         5.50 o
   1  10   3        119.45        134.11        12.59 o
   2  10   3        162.46        182.45        14.18 o
   3  10   3         42.71         70.69        10.89 o
   4  10   3         37.41         38.99         7.36 o
   5  10   3         97.03         66.33         8.63 o
   6  10   3        679.33        845.75        34.57 o
   7  10   3         77.71         95.49        23.10 o
  -6  11   3         35.04         40.98         8.29 o
  -5  11   3        165.48        170.02        14.41 o
  -4  11   3          4.62         -1.56         5.15 o
  -3  11   3        175.84        142.07        13.36 o
  -2  11   3        840.97        852.41        25.85 o
  -1  11   3        344.00        377.82        26.43 o
   0  11   3        151.33        141.43        13.36 o
   1  11   3         14.88          5.61         9.49 o
   2  11   3        109.01         98.26        11.77 o
   3  11   3        155.74        150.04        14.11 o
   4  11   3        192.96        154.04        14.56 o
   5  11   3        131.34        115.98        10.79 o
   6  11   3        504.23        530.65        24.27 o
  -5  12   3         57.45         58.63        11.64 o
  -4  12   3          5.79          3.85         7.22 o
  -3  12   3         33.34         27.84         8.52 o
  -2  12   3         26.36         34.32         9.11 o
  -1  12   3          0.39          0.00        11.86 o
   0  12   3         16.36         11.84         8.38 o
   1  12   3         65.08         49.16        10.16 o
   2  12   3          5.97         16.85         8.30 o
   3  12   3         30.50         36.09         9.82 o
   4  12   3          5.09          1.23         8.54 o
   5  12   3         22.21         31.07        10.26 o
  -4  13   3        430.41        468.30        34.57 o
  -3  13   3        178.16        213.89        16.59 o
  -2  13   3         67.04         71.48        11.72 o
  -1  13   3         20.71         23.76        10.37 o
   0  13   3        448.36        483.65        23.71 o
   1  13   3        135.09        157.53        15.53 o
   2  13   3          4.26         -4.96         8.48 o
   3  13   3        133.50        169.20        28.28 o
 -10   0   4        161.00        157.58        22.70 o
  -8   0   4        667.25        623.21        15.83 o
  -6   0   4         45.63         37.26         3.96 o
  -4   0   4       2307.99       2283.25        32.46 o
  -2   0   4       4325.97       4239.13        85.89 o
   0   0   4      35158.71      32458.84       430.88 o
   2   0   4        539.23        581.96         9.17 o
   4   0   4       1331.94       1332.21        15.75 o
   6   0   4        834.42        741.40        21.90 o
   8   0   4       1760.56       1773.73        99.95 o
  10   0   4          0.19         -1.19         8.87 o
 -10   1   4         32.19         37.82        11.05 o
  -9   1   4          0.42          8.94         6.22 o
  -8   1   4        310.42        326.50        11.76 o
  -7   1   4        213.76        226.98         7.59 o
  -6   1   4        371.65        381.07         7.88 o
  -5   1   4       1266.25       1322.00        18.44 o
  -4   1   4        967.75        982.93        12.35 o
  -3   1   4          8.08          7.65         1.45 o
  -2   1   4       2490.02       2426.66        28.74 o
  -1   1   4       9390.39       9161.10       100.15 o
   0   1   4        198.97        153.37         3.31 o
   1   1   4       3602.93       3446.80        20.46 o
   2   1   4       3964.29       4031.40        27.41 o
   3   1   4        432.61        447.70         5.31 o
   4   1   4          0.46         -1.81         1.81 o
   5   1   4         57.93         52.16         4.16 o
   6   1   4        371.22        388.25        10.15 o
   7   1   4        484.72        509.42        12.07 o
   8   1   4        257.37        238.74        11.86 o
   9   1   4         43.65         41.45         7.71 o
  10   1   4         94.02         96.33        13.00 o
 -10   2   4         98.34         88.62        10.82 o
  -9   2   4        379.28        403.26        16.20 o
  -8   2   4       1033.61        902.93        29.61 o
  -7   2   4          1.08          2.58         3.37 o
  -6   2   4        473.21        466.13         9.93 o
  -5   2   4        327.44        284.22         7.73 o
  -4   2   4        281.88        262.92         4.85 o
  -3   2   4       2347.75       2302.59        25.88 o
  -2   2   4       2076.61       2027.62        25.80 o
  -1   2   4       3205.73       3150.53        36.75 o
   0   2   4       2956.38       2829.54        29.77 o
   1   2   4        211.09        166.61         3.20 o
   2   2   4      10987.08      11118.04        68.27 o
   3   2   4          4.50          8.62         1.89 o
   4   2   4       3868.07       3899.87        30.64 o
   5   2   4       2028.92       2196.18        38.61 o
   6   2   4        525.62        518.96        11.62 o
   7   2   4         56.83         57.43         6.47 o
   8   2   4        345.71        330.84        12.75 o
   9   2   4         36.52         37.37         8.81 o
  10   2   4        215.48        220.87        15.31 o
 -10   3   4        180.50        157.57        12.90 o
  -9   3   4        186.10        160.71        11.77 o
  -8   3   4         13.53          3.57         5.61 o
  -7   3   4          5.45          3.01         3.57 o
  -6   3   4          1.39         -0.44         2.44 o
  -5   3   4        926.42        938.98        11.75 o
  -4   3   4          1.47         -1.15         1.88 o
  -3   3   4       5956.01       6318.90        56.27 o
  -2   3   4       4247.22       4377.69        51.65 o
  -1   3   4          4.03          5.81         2.27 o
   0   3   4        250.14        199.30         6.61 o
   1   3   4        517.81        512.73         8.39 o
   2   3   4        219.45        241.19         4.79 o
   3   3   4       2206.28       2307.56        17.64 o
   4   3   4        208.04        206.87         5.69 o
   5   3   4        109.86        126.68         5.88 o
   6   3   4         58.05         70.52         6.07 o
   7   3   4       3722.10       3657.00        45.95 o
   8   3   4       1041.58        978.09        20.35 o
   9   3   4         42.37         47.21         8.97 o
  10   3   4        125.46        126.12        12.47 o
 -10   4   4         37.25         37.42         9.71 o
  -9   4   4        183.76        203.90        13.16 o
  -8   4   4        526.80        592.76        18.15 o
  -7   4   4        621.17        588.11        12.28 o
  -6   4   4        115.64         85.53         7.53 o
  -5   4   4         68.60         78.30         3.89 o
  -4   4   4        674.50        695.04        11.30 o
  -3   4   4         10.24          9.96         2.23 o
  -2   4   4          1.18          9.19         2.88 o
  -1   4   4       3056.79       2866.28        41.57 o
   0   4   4        978.21        975.71        12.78 o
   1   4   4        179.80        150.85         6.05 o
   2   4   4        158.14        166.11         4.25 o
   3   4   4        598.71        640.54        11.05 o
   4   4   4        302.23        298.18         6.56 o
   5   4   4        197.67        197.48         7.70 o
   6   4   4        349.63        344.35        10.80 o
   7   4   4         48.84         46.94         6.33 o
   8   4   4         34.59         33.20         6.90 o
   9   4   4         16.36          5.46         5.91 o
  10   4   4         31.94         34.99         9.27 o
 -10   5   4          0.34          0.05         7.51 o
  -9   5   4        121.35        128.91        17.53 o
  -8   5   4        224.12        233.27        17.22 o
  -7   5   4          6.35          8.62         5.61 o
  -6   5   4        255.87        242.61         9.83 o
  -5   5   4        441.55        420.87         9.78 o
  -4   5   4        275.33        239.85        13.97 o
  -3   5   4        342.28        367.94         9.06 o
  -2   5   4        630.45        661.92        17.69 o
  -1   5   4        471.60        466.20        10.18 o
   0   5   4        210.35        201.27         5.38 o
   1   5   4       2356.33       2379.94        33.89 o
   2   5   4       5663.10       5865.99        54.38 o
   3   5   4        358.22        407.70         8.01 o
   4   5   4        475.02        531.45        11.68 o
   5   5   4       1669.28       1663.52        24.24 o
   6   5   4        130.27        119.05         7.45 o
   7   5   4          0.10          1.23         4.62 o
   8   5   4          5.66         -1.47         7.73 o
   9   5   4          7.17          3.71         7.58 o
  -9   6   4          0.64          7.09         7.04 o
  -8   6   4         21.06         32.12         7.61 o
  -7   6   4         96.03         92.27         9.00 o
  -6   6   4         39.84         36.58         4.35 o
  -5   6   4        183.06        185.15         6.93 o
  -4   6   4          0.68          0.51         2.94 o
  -3   6   4        484.26        466.74         9.56 o
  -2   6   4          0.74          3.22         4.19 o
  -1   6   4        117.87        155.01         6.95 o
   0   6   4          0.80         -3.18         3.18 o
   1   6   4         66.84         63.65         6.18 o
   2   6   4          6.17         23.55         2.05 o
   3   6   4       1117.26       1146.17        17.06 o
   4   6   4          0.05         -1.48         3.08 o
   5   6   4        363.56        358.13        10.42 o
   6   6   4         26.03         19.95         4.94 o
   7   6   4        112.48        111.80         8.30 o
   8   6   4         78.83        104.28        11.42 o
   9   6   4         10.39          0.57         6.12 o
  -9   7   4          4.32          6.05         7.41 o
  -8   7   4        152.91        144.18        17.12 o
  -7   7   4         84.70         79.86        11.69 o
  -6   7   4          0.00          2.71         3.54 o
  -5   7   4          0.01         -2.39         4.56 o
  -4   7   4         89.11        102.55         6.56 o
  -3   7   4        986.27        971.03        18.36 o
  -2   7   4          2.08          2.68         4.54 o
  -1   7   4         51.46         58.37         5.59 o
   0   7   4       1328.81       1262.48        20.10 o
   1   7   4        221.83        252.09         7.19 o
   2   7   4         11.93         13.03         3.47 o
   3   7   4        305.42        283.55         7.69 o
   4   7   4        628.28        587.51        15.36 o
   5   7   4        698.63        650.05        14.05 o
   6   7   4         79.19         81.61         7.04 o
   7   7   4         61.60         70.84         7.20 o
   8   7   4         14.95         13.55         6.17 o
   9   7   4         11.66         30.10         8.43 o
  -8   8   4         59.67         72.28         9.78 o
  -7   8   4        156.41        142.45        10.94 o
  -6   8   4        794.63        781.81        16.02 o
  -5   8   4         64.45         65.54         6.33 o
  -4   8   4         18.29         15.09         4.67 o
  -3   8   4        829.10        796.19        16.62 o
  -2   8   4        398.05        419.00        11.23 o
  -1   8   4         71.30         89.46         8.13 o
   0   8   4        367.92        323.84        12.28 o
   1   8   4       1360.20       1379.19        21.66 o
   2   8   4        460.62        516.71        10.26 o
   3   8   4        403.69        416.76        10.95 o
   4   8   4         34.57         52.97         4.94 o
   5   8   4        155.95        173.64         8.30 o
   6   8   4        563.46        590.29        14.84 o
   7   8   4          1.56         -1.03         8.86 o
   8   8   4        134.61        165.54        13.10 o
  -8   9   4        365.35        398.38        18.67 o
  -7   9   4          9.77         10.22         6.94 o
  -6   9   4        104.84        116.02         9.68 o
  -5   9   4        301.98        285.17        11.68 o
  -4   9   4         22.86         30.35         5.42 o
  -3   9   4        283.83        287.18        11.62 o
  -2   9   4        637.63        636.17        27.12 o
  -1   9   4         10.01          6.10         5.42 o
   0   9   4         13.43         11.49         3.75 o
   1   9   4        393.87        377.15         9.53 o
   2   9   4        177.28        145.43         8.46 o
   3   9   4          2.45          9.31         3.08 o
   4   9   4         21.24         15.75         3.81 o
   5   9   4          8.37          6.48         6.18 o
   6   9   4         58.91         67.98         9.06 o
   7   9   4          4.48         15.77         7.76 o
  -7  10   4         28.82         22.90         7.93 o
  -6  10   4          5.37         -2.73         6.00 o
  -5  10   4          3.52         -6.06         7.82 o
  -4  10   4         77.07         78.94         7.41 o
  -3  10   4        677.36        720.99        17.44 o
  -2  10   4        127.50        142.33        18.64 o
   0  10   4        216.94        214.10        21.86 o
   1  10   4         15.36          7.80         7.07 o
   2  10   4        298.55        308.05        25.75 o
   3  10   4        280.51        268.60        17.07 o
   4  10   4          1.37          4.76         9.99 o
   5  10   4        114.91         99.93        10.42 o
   6  10   4        219.81        235.79        14.44 o
   7  10   4        164.28        172.33        13.58 o
  -6  11   4          0.01          8.46         6.88 o
  -5  11   4          7.44          7.38         7.86 o
  -4  11   4          6.67          0.07         5.34 o
  -3  11   4          8.44          9.94         5.41 o
  -2  11   4        218.50        227.01        23.72 o
   0  11   4          3.05          7.39         7.86 o
   1  11   4          0.30         -5.63         7.07 o
   2  11   4         59.92         69.51        10.99 o
   3  11   4         45.94         33.61         9.41 o
   4  11   4          2.79          8.30         7.91 o
   5  11   4         37.65         63.54         9.60 o
   6  11   4        152.44        160.44        12.97 o
  -5  12   4         91.53        135.55        22.37 o
  -4  12   4          4.28         -4.74        11.52 o
  -3  12   4         26.70         33.50         9.19 o
  -2  12   4        555.33        479.71        28.62 o
  -1  12   4        233.98        232.92        21.53 o
   0  12   4          0.43         -6.14         7.48 o
   1  12   4        217.83        192.13        16.25 o
   2  12   4          5.52          4.96         8.62 o
   3  12   4        114.93        134.79        14.56 o
   4  12   4        175.55        193.54        36.75 o
   5  12   4        180.54        182.24        18.11 o
  -3  13   4          2.48         -4.81         8.15 o
  -2  13   4        343.68        302.45        19.21 o
  -1  13   4         60.74         71.50        10.22 o
   0  13   4         49.22         40.77        11.37 o
   1  13   4          2.54          4.11         8.50 o
   2  13   4          0.30         -7.68         8.30 o
   3  13   4          4.10          4.47         9.34 o
  -9   0   5         92.72        113.86        18.98 o
  -7   0   5        422.00        396.16        11.42 o
  -5   0   5        466.81        490.20        13.17 o
  -3   0   5       7975.51       7978.63       110.61 o
  -1   0   5        964.70       1022.80        12.99 o
   1   0   5       1686.06       1775.93        26.84 o
   3   0   5       1143.02       1141.70        13.45 o
   5   0   5         10.19         11.06         4.57 o
   7   0   5        516.60        524.78        35.23 o
   9   0   5        996.89       1000.09        32.01 o
 -10   1   5        180.51        176.28        16.53 o
  -9   1   5        538.31        566.93        18.45 o
  -8   1   5         13.84         20.37         4.96 o
  -7   1   5        270.22        245.56         7.12 o
  -6   1   5          1.08         -1.14         1.95 o
  -5   1   5        353.79        411.46         8.39 o
  -4   1   5          6.44         10.81         1.72 o
  -3   1   5        511.15        533.06         6.63 o
  -2   1   5        131.31        169.86         3.50 o
  -1   1   5       6826.23       6613.64        51.89 o
   0   1   5       1904.31       1938.03        15.93 o
   1   1   5          0.18          1.21         1.48 o
   2   1   5        324.84        335.52         4.31 o
   3   1   5       1337.42       1380.08        10.88 o
   4   1   5       3671.29       3662.96        32.31 o
   5   1   5          2.91          1.90         3.38 o
   6   1   5         33.96         27.14         5.69 o
   7   1   5         82.40         77.49         6.44 o
   8   1   5        547.20        540.50        15.85 o
   9   1   5          9.61          8.22         6.20 o
  10   1   5          1.89          4.61         8.27 o
 -10   2   5         27.68         45.04         8.63 o
  -9   2   5          0.01          2.58         6.12 o
  -8   2   5        127.46        108.79         9.29 o
  -7   2   5        449.88        528.60         9.93 o
  -6   2   5         91.99        107.33         4.48 o
  -5   2   5        265.06        316.17         5.68 o
  -4   2   5         19.79         12.20         2.39 o
  -3   2   5        352.99        376.66         8.18 o
  -2   2   5       2136.22       1993.83        24.10 o
  -1   2   5       7583.60       7265.69        70.51 o
   0   2   5       5172.79       5130.56        46.16 o
   1   2   5         78.62         73.24         2.61 o
   2   2   5        472.38        431.71         5.37 o
   3   2   5       3523.53       3630.15        25.40 o
   4   2   5        776.92        766.36        10.22 o
   5   2   5          1.93          6.21         3.02 o
   6   2   5        121.49        130.49         7.13 o
   7   2   5          6.98          2.02         5.77 o
   8   2   5          8.77         10.91        11.10 o
   9   2   5        252.12        235.37        14.85 o
  10   2   5         44.84         41.51        13.78 o
 -10   3   5        175.04        165.82        17.27 o
  -9   3   5        391.28        383.60        16.37 o
  -8   3   5        255.11        201.98        24.50 o
  -7   3   5        667.63        704.13        13.00 o
  -6   3   5          2.02          3.27         2.09 o
  -5   3   5       1831.92       1789.60        21.29 o
  -4   3   5          3.15          1.14         2.62 o
  -3   3   5        778.80        833.63        18.30 o
  -2   3   5        629.20        603.68         9.77 o
  -1   3   5        243.28        227.51         7.22 o
   0   3   5         19.14         17.63         2.14 o
   1   3   5       1180.04       1157.80        11.44 o
   2   3   5       2826.19       2882.00        21.47 o
   3   3   5       1749.36       1746.57        14.45 o
   4   3   5         77.86         62.06         3.86 o
   5   3   5        176.72        159.49         6.57 o
   6   3   5         23.76         13.71         4.55 o
   7   3   5         90.16         93.60         7.48 o
   8   3   5         85.53         89.94         9.58 o
   9   3   5          0.49         -4.42         5.60 o
  10   3   5         44.88         69.56        16.16 o
 -10   4   5          2.05         -1.47        12.25 o
  -9   4   5        237.91        265.60        18.62 o
  -8   4   5         48.19         68.45         8.29 o
  -7   4   5        143.18        159.82        10.45 o
  -6   4   5         51.09         59.82         6.52 o
  -5   4   5       1775.93       1855.53        25.11 o
  -4   4   5       2071.32       2073.77        24.16 o
  -3   4   5        287.64        320.12         8.83 o
  -2   4   5       2910.32       2972.71        37.17 o
  -1   4   5        130.06        145.63         6.36 o
   0   4   5         81.24         80.96         2.90 o
   1   4   5         24.29         42.31         5.27 o
   2   4   5         20.96         22.63         2.16 o
   3   4   5        461.23        520.26         7.89 o
   4   4   5        147.42        145.28         5.63 o
   5   4   5       1263.03       1292.24        17.79 o
   6   4   5        426.66        432.42        12.17 o
   7   4   5         88.96         95.30         7.53 o
   8   4   5        133.22        135.12        10.71 o
   9   4   5         53.84         51.67         7.64 o
 -10   5   5         16.73         10.68         7.92 o
  -9   5   5         15.64         20.87         7.83 o
  -8   5   5         39.47         40.77         7.43 o
  -7   5   5        138.01        144.12        10.16 o
  -6   5   5         25.94         22.74         6.96 o
  -5   5   5          2.95          0.85         2.15 o
  -4   5   5        411.25        418.09         9.27 o
  -3   5   5        389.01        367.50         7.69 o
  -2   5   5          2.30          2.57         2.65 o
  -1   5   5       1198.44       1157.27        16.92 o
   0   5   5         15.15         15.01         4.30 o
   1   5   5        912.32        829.65        16.49 o
   2   5   5         34.40         44.13         4.65 o
   3   5   5       1470.50       1556.72        20.97 o
   4   5   5        121.15        124.59         6.28 o
   5   5   5        814.37        758.72        15.00 o
   6   5   5          0.85         -2.97         4.21 o
   7   5   5        636.82        624.01        18.89 o
   8   5   5        210.69        252.11        12.25 o
   9   5   5         10.37          6.06         6.43 o
  -9   6   5         24.33         13.92         7.60 o
  -8   6   5        147.96        143.18        15.13 o
  -7   6   5          0.02         -5.17         5.17 o
  -6   6   5         19.35         25.10         3.35 o
  -5   6   5        565.75        587.63        12.41 o
  -4   6   5        123.26        131.47         6.27 o
  -3   6   5         60.57         64.12         4.32 o
  -2   6   5        827.58        830.83        14.83 o
  -1   6   5        805.71        786.83        35.58 o
   0   6   5       1493.14       1581.79        34.40 o
   1   6   5          2.69          8.27         5.60 o
   2   6   5       1485.35       1411.76        41.85 o
   3   6   5         82.19         72.82         6.11 o
   4   6   5        264.40        268.05        14.81 o
   5   6   5         87.07         85.35         6.31 o
   6   6   5          0.41          2.10         4.40 o
   7   6   5         39.41         30.82         6.51 o
   8   6   5        212.17        242.51        16.90 o
   9   6   5        128.09        149.77        12.70 o
  -9   7   5         32.31         33.06         9.46 o
  -8   7   5         63.40         68.99         9.95 o
  -7   7   5         82.99         78.44        11.46 o
  -6   7   5         27.16         24.34         3.96 o
  -5   7   5         55.26         57.87         5.35 o
  -4   7   5        204.25        187.18        10.02 o
  -3   7   5          2.37          1.22         2.86 o
  -2   7   5        352.33        363.64        10.45 o
  -1   7   5         32.05         31.70         8.64 o
   0   7   5          3.79          5.67         2.90 o
   1   7   5        581.11        545.20        25.92 o
   2   7   5        605.44        550.77        18.65 o
   3   7   5        305.92        312.31         8.56 o
   4   7   5        668.97        647.00        12.80 o
   5   7   5        158.23        155.59         7.89 o
   6   7   5         92.26         85.92         8.66 o
   7   7   5        228.44        226.30        10.79 o
   8   7   5         33.94         33.92         8.45 o
  -8   8   5        243.28        203.83        13.62 o
  -7   8   5        339.15        320.84        15.12 o
  -6   8   5        476.33        449.87        15.85 o
  -5   8   5          0.24          0.77         3.94 o
  -4   8   5         85.94         92.45         7.36 o
  -3   8   5         67.05         65.95         5.07 o
  -2   8   5        266.57        273.68         9.02 o
  -1   8   5         25.86         30.16         5.42 o
   0   8   5          7.87          6.65         2.69 o
   1   8   5        712.23        693.57        31.69 o
   2   8   5         26.37         58.08         8.63 o
   3   8   5        107.38        100.44        12.71 o
   4   8   5        217.59        191.11         8.22 o
   5   8   5         28.35         26.37         4.83 o
   6   8   5        148.68        161.88        11.82 o
   7   8   5        240.15        276.89        20.30 o
   8   8   5         30.26         11.62        13.52 o
  -8   9   5          6.03         -1.82         7.49 o
  -7   9   5         25.30         22.41         7.53 o
  -6   9   5          2.96          0.29         5.83 o
  -5   9   5        183.08        180.24        10.86 o
  -4   9   5        132.70        135.93         8.39 o
  -3   9   5        948.63        966.11        19.87 o
  -2   9   5        538.44        535.14        12.82 o
  -1   9   5        864.05        846.51        19.81 o
   0   9   5         59.59         58.95         7.35 o
   1   9   5         65.42         53.62         8.96 o
   2   9   5         20.76         47.35         8.86 o
   3   9   5          2.83         -5.99         5.99 o
   4   9   5         30.21         50.40         7.54 o
   5   9   5         23.47         34.11         9.40 o
   6   9   5          1.33          6.55         6.73 o
   7   9   5          5.55          4.84         7.34 o
  -7  10   5          1.63         -1.38         6.45 o
  -6  10   5          2.39         -0.15         6.45 o
  -5  10   5          0.30         -6.77         8.98 o
  -4  10   5        149.17        139.09         8.99 o
  -3  10   5        314.23        301.41        11.71 o
  -2  10   5        398.28        396.12        25.75 o
  -1  10   5          4.60         11.73         7.38 o
   0  10   5         38.26         40.22         9.17 o
   1  10   5         79.85         71.46        10.18 o
   2  10   5          4.66         -5.91         6.35 o
   3  10   5        620.68        560.92        23.89 o
   4  10   5         66.03         48.39        10.03 o
   5  10   5          6.80          1.95         6.12 o
   6  10   5        389.35        411.86        17.99 o
   7  10   5        257.91        264.87        16.19 o
  -6  11   5          3.48          4.15         6.80 o
  -5  11   5         31.68         45.03        15.42 o
  -4  11   5          0.46          5.12         9.82 o
  -3  11   5        145.58        132.14        13.17 o
  -2  11   5        217.70        246.67        24.40 o
  -1  11   5        284.95        305.14        21.69 o
   0  11   5          1.49         -1.40        11.52 o
   1  11   5         15.83          6.95         7.67 o
   2  11   5          0.01         -6.83         6.83 o
   3  11   5         35.87         48.03        10.30 o
   4  11   5         52.54         21.46         9.50 o
   5  11   5          5.45          2.34         8.78 o
   6  11   5        153.83        198.02        14.15 o
  -5  12   5         62.12         63.03        17.96 o
  -4  12   5         48.93         30.16        14.57 o
  -3  12   5          6.06         22.28         8.20 o
  -2  12   5          0.62         19.65        13.56 o
  -1  12   5       1325.38       1293.42        29.72 o
   0  12   5         89.59        100.09        13.26 o
   1  12   5         71.78         61.24        11.23 o
   2  12   5          2.43         -0.13         8.68 o
   3  12   5         17.24         37.85        10.65 o
   4  12   5        178.31        177.35        16.50 o
  -3  13   5         22.22         13.89        14.57 o
  -2  13   5         40.27         34.77         9.73 o
  -1  13   5        123.16        103.00        11.77 o
   0  13   5          1.33         20.33        14.74 o
   1  13   5          0.37         -7.24         8.78 o
   2  13   5          0.00          6.70         9.99 o
   3  13   5         68.93         78.94        16.10 o
 -10   0   6        207.93        222.95        26.09 o
  -8   0   6         60.97         85.40        15.25 o
  -6   0   6        290.15        359.13         9.60 o
  -4   0   6       2752.50       3011.90        47.18 o
  -2   0   6        574.13        583.82        15.93 o
   0   0   6       4036.94       3906.00        39.55 o
   2   0   6       1172.98       1170.11        13.20 o
   4   0   6        348.99        348.40        13.21 o
   6   0   6          4.70         13.55         5.56 o
   8   0   6        267.51        266.19        28.97 o
  10   0   6        228.47        211.93        18.78 o
 -10   1   6          9.28         -2.89         8.78 o
  -9   1   6        432.75        413.09        21.71 o
  -8   1   6         81.97         84.29         8.43 o
  -7   1   6          6.80          8.87         2.74 o
  -6   1   6         37.69         43.08         3.06 o
  -5   1   6        418.64        490.99        11.14 o
  -4   1   6       4329.02       4345.93        33.45 o
  -3   1   6       1397.01       1281.81        12.84 o
  -2   1   6        510.17        530.85         8.22 o
  -1   1   6       1499.34       1490.65        13.43 o
   0   1   6       1507.46       1644.37        15.81 o
   1   1   6          4.86          2.03         1.58 o
   2   1   6        260.37        253.81         4.02 o
   3   1   6          8.26          3.60         1.99 o
   4   1   6        436.87        482.62         8.34 o
   5   1   6          3.74          1.96         3.23 o
   6   1   6          3.74          3.01         3.78 o
   7   1   6        656.53        640.11        18.91 o
   8   1   6         64.07         49.23         7.03 o
   9   1   6        308.92        307.81        14.62 o
  10   1   6        240.62        240.38        15.71 o
 -10   2   6         75.07         76.01        10.68 o
  -9   2   6        551.84        530.75        32.13 o
  -8   2   6        125.37        122.12         9.57 o
  -7   2   6       1242.82       1205.67        18.06 o
  -6   2   6       2438.54       2388.48        23.52 o
  -5   2   6         21.38         15.58         2.87 o
  -4   2   6        546.40        526.97         9.17 o
  -3   2   6        275.17        300.61        10.51 o
  -2   2   6       1491.06       1550.07        17.29 o
  -1   2   6        673.47        771.34        12.67 o
   0   2   6        726.44        725.74         8.03 o
   1   2   6       1485.75       1515.39        12.55 o
   2   2   6        600.06        624.14         6.52 o
   3   2   6        131.26        134.09         3.84 o
   4   2   6         56.93         59.55         4.04 o
   5   2   6       1462.29       1516.08        20.60 o
   6   2   6        939.47        978.01        16.66 o
   7   2   6        226.37        214.17        10.42 o
   8   2   6        773.09        748.90        18.36 o
   9   2   6         37.63         33.32         8.40 o
  10   2   6         19.86          3.12        10.85 o
 -10   3   6         48.85         46.15         9.84 o
  -9   3   6          1.48          8.77         6.27 o
  -8   3   6        610.62        598.22        17.75 o
  -7   3   6        329.66        350.33        15.58 o
  -6   3   6         35.44         25.90         4.17 o
  -5   3   6        833.72        868.83        14.81 o
  -4   3   6        358.94        345.31         7.94 o
  -3   3   6        508.27        565.88        17.11 o
  -2   3   6       2658.29       2640.52        28.28 o
  -1   3   6       2431.68       2231.03        24.67 o
   0   3   6       1084.86       1062.49        14.83 o
   1   3   6        388.07        406.25         5.65 o
   2   3   6       2450.97       2570.39        18.77 o
   3   3   6         10.11          8.37         2.16 o
   4   3   6       1094.18       1107.72        15.96 o
   5   3   6        317.46        336.54         8.73 o
   6   3   6       2374.71       2280.40        31.76 o
   7   3   6         28.19         26.90         5.68 o
   8   3   6         55.11         61.29         7.43 o
   9   3   6         45.50         56.51         7.75 o
 -10   4   6         32.56         37.62         9.10 o
  -9   4   6          0.49          0.71         8.22 o
  -8   4   6        562.88        543.19        17.50 o
  -7   4   6         67.06         38.95         6.33 o
  -6   4   6        400.90        409.64        13.10 o
  -5   4   6        953.22        999.28        18.51 o
  -4   4   6          3.53         -3.33         3.74 o
  -3   4   6         30.30         37.06         1.91 o
  -2   4   6        327.13        315.73         9.68 o
  -1   4   6        208.67        216.25         6.62 o
   0   4   6       1835.82       1907.46        20.01 o
   1   4   6          5.48          9.19         2.60 o
   2   4   6       2779.18       2922.41        24.02 o
   3   4   6        145.22        160.24         5.03 o
   4   4   6         47.69         54.82         3.92 o
   5   4   6         87.64         91.10         5.37 o
   6   4   6        668.02        659.24        15.17 o
   7   4   6        235.56        215.76        10.56 o
   8   4   6         42.24         32.04         6.60 o
   9   4   6          3.45          5.24         6.65 o
 -10   5   6        256.64        301.86        17.10 o
  -9   5   6         18.16         19.05         7.34 o
  -8   5   6         78.72         74.17         8.62 o
  -7   5   6         66.46         57.92         7.90 o
  -6   5   6          1.61          3.10         4.66 o
  -5   5   6         50.92         42.81         6.80 o
  -4   5   6        105.33         89.73         3.82 o
  -3   5   6        156.47        183.64         7.43 o
  -2   5   6         97.09        120.47        17.79 o
  -1   5   6        172.49        161.24         7.02 o
   0   5   6        328.52        341.18        23.72 o
   1   5   6        681.71        855.98        21.33 o
   2   5   6       1183.63       1208.86        35.19 o
   3   5   6        110.89        106.35         7.14 o
   4   5   6        291.01        267.68        12.52 o
   5   5   6         80.46         68.37         5.83 o
   6   5   6        363.33        360.03        12.00 o
   7   5   6         44.35         38.32         6.21 o
   8   5   6         88.58        104.30        15.11 o
   9   5   6         14.07         20.39         7.78 o
  -9   6   6         83.67        117.11        12.11 o
  -8   6   6          5.86          2.62         9.93 o
  -7   6   6         13.73          9.62         5.74 o
  -6   6   6          1.80          3.75         5.03 o
  -5   6   6        299.79        294.24         7.57 o
  -4   6   6        421.66        431.19        10.01 o
  -3   6   6         11.01          7.48         3.54 o
  -2   6   6        148.90        134.54         6.94 o
  -1   6   6       2970.40       2907.06        81.14 o
   0   6   6        458.60        445.14        15.82 o
   1   6   6        516.63        560.56        17.71 o
   2   6   6         81.22         83.20         8.87 o
   3   6   6        977.08        960.46        14.54 o
   4   6   6       1238.55       1230.02        19.18 o
   5   6   6        477.58        475.02        12.09 o
   6   6   6        134.00        123.76         8.32 o
   7   6   6        105.07        101.67         8.21 o
   8   6   6          4.57          9.38         6.00 o
   9   6   6          5.10         -1.73         7.35 o
  -9   7   6         93.34         94.17        10.86 o
  -8   7   6          3.81          8.05         7.33 o
  -7   7   6         60.96         75.88        11.49 o
  -6   7   6         17.08          8.36         5.80 o
  -5   7   6          0.04          6.59         3.18 o
  -4   7   6        128.94        161.90        11.31 o
  -3   7   6        249.94        245.41        12.44 o
  -2   7   6       1317.23       1238.19        24.57 o
  -1   7   6         57.32         64.50         3.95 o
   0   7   6        125.81        153.14        11.14 o
   1   7   6          1.75          2.91         5.63 o
   2   7   6         95.52        109.74        10.51 o
   3   7   6        138.85        158.42         9.90 o
   4   7   6        676.51        675.93        12.86 o
   5   7   6       1435.38       1359.86        21.79 o
   6   7   6         98.18         95.83         7.87 o
   7   7   6        140.01        137.58        11.99 o
   8   7   6         88.39         77.63        12.55 o
  -8   8   6        113.85        123.91        11.40 o
  -7   8   6         24.78         29.90         7.19 o
  -6   8   6        253.35        247.91        12.90 o
  -5   8   6        741.25        749.65        15.83 o
  -4   8   6        718.01        694.04        15.14 o
  -3   8   6        733.64        701.40        15.44 o
  -2   8   6       1167.19       1109.98        18.87 o
  -1   8   6          2.99          4.93         3.18 o
   0   8   6          3.92          0.46         6.27 o
   1   8   6        629.41        627.31        21.08 o
   2   8   6        440.54        405.96        17.75 o
   3   8   6        215.40        211.46        14.32 o
   4   8   6          0.26         -3.22         5.57 o
   5   8   6         92.60         66.72         8.71 o
   6   8   6          0.37          3.20         6.18 o
   7   8   6        141.09        168.79        13.19 o
   8   8   6         37.80         35.83         9.10 o
  -8   9   6        107.43        122.04        11.59 o
  -7   9   6         15.49         11.98         6.84 o
  -6   9   6        158.69        140.17        10.80 o
  -5   9   6         66.39         75.75         9.94 o
  -4   9   6         35.84         28.96         5.24 o
  -3   9   6         31.87         33.19         4.45 o
  -2   9   6         87.45         77.91         7.26 o
  -1   9   6         32.05         27.63         4.55 o
   0   9   6        246.79        262.60        20.84 o
   1   9   6        750.49        745.33        23.95 o
   2   9   6         75.45         86.05        11.14 o
   3   9   6         65.33         38.18         8.96 o
   4   9   6        460.29        403.49        19.06 o
   5   9   6         76.48         71.54         9.18 o
   6   9   6          1.38          2.80         9.08 o
   7   9   6         46.88         75.77        11.93 o
  -7  10   6          4.92         -4.96         6.96 o
  -6  10   6          0.58          4.89         7.96 o
  -5  10   6         27.24         29.32         8.68 o
  -4  10   6         93.16         91.80         7.66 o
  -3  10   6          0.57         -3.39         4.47 o
  -2  10   6        164.40        168.08        19.65 o
  -1  10   6         61.48         44.92         9.44 o
   0  10   6        317.52        318.96        17.95 o
   1  10   6          0.37         -4.27         6.59 o
   2  10   6          2.29          5.91         9.49 o
   3  10   6         37.88         42.38         9.58 o
   4  10   6         46.03         55.98        12.03 o
   5  10   6         29.39         28.87         7.67 o
   6  10   6        129.90        139.90        12.60 o
  -6  11   6          2.99         13.98         7.40 o
  -5  11   6         23.73         32.38         9.12 o
  -4  11   6         12.33          8.29        11.01 o
  -3  11   6        110.52        105.50        14.06 o
  -2  11   6        404.37        405.41        21.33 o
  -1  11   6         75.59         65.59        11.09 o
   0  11   6         34.52         26.72         9.07 o
   1  11   6         11.20         11.74         8.48 o
   2  11   6        307.16        294.23        19.24 o
   3  11   6          8.65         11.78         8.54 o
   4  11   6          0.29          5.20         8.48 o
   5  11   6        319.30        352.49        22.33 o
  -5  12   6        105.79         72.52        18.98 o
  -4  12   6        229.82        231.42        26.43 o
  -3  12   6         10.60         27.93         8.71 o
  -2  12   6          1.55         -2.64         9.01 o
  -1  12   6        171.41        180.92        52.00 o
   0  12   6        174.33        173.64        15.90 o
   1  12   6        320.57        328.13        20.79 o
   2  12   6        175.11        155.64        15.79 o
   3  12   6         61.20         66.01        12.10 o
   4  12   6          1.56         19.99        22.03 o
  -3  13   6          0.00          7.53         9.94 o
  -2  13   6         12.64         19.15         8.40 o
  -1  13   6        450.85        520.96        20.36 o
   0  13   6          2.25         10.48         9.82 o
   1  13   6        120.89        113.20        16.61 o
   2  13   6        167.04        158.91        16.14 o
  -9   0   7        401.05        432.04        29.48 o
  -7   0   7        617.96        608.06        16.57 o
  -5   0   7       3141.72       3109.80        50.13 o
  -3   0   7         77.48         80.88         5.25 o
  -1   0   7       1690.01       1681.48        18.08 o
   1   0   7        431.78        382.94         7.14 o
   3   0   7        684.15        711.11        10.52 o
   5   0   7         62.65         56.74         6.52 o
   7   0   7        183.00        196.30        11.95 o
   9   0   7        277.58        292.93        20.36 o
 -10   1   7         58.51         77.42        22.20 o
  -9   1   7         55.52         60.49        10.99 o
  -8   1   7        202.31        210.94        15.44 o
  -7   1   7        175.47        143.60         5.11 o
  -6   1   7          0.88         -1.82         2.00 o
  -5   1   7          5.72          1.48         1.45 o
  -4   1   7        407.86        372.91         6.12 o
  -3   1   7        303.60        270.33         5.14 o
  -2   1   7         62.64         52.13         2.37 o
  -1   1   7        435.09        474.06         5.90 o
   0   1   7       1371.96       1346.07        12.46 o
   1   1   7       3505.75       3436.08        23.42 o
   2   1   7        183.66        183.03         3.82 o
   3   1   7          4.59          8.93         1.91 o
   4   1   7        874.35        919.12        12.00 o
   5   1   7         83.64         73.81         5.12 o
   6   1   7        778.22        756.33        14.82 o
   7   1   7         36.07         38.48         5.60 o
   8   1   7        141.44        137.74         9.97 o
   9   1   7        115.30        102.01        10.12 o
 -10   2   7         18.07          4.58         9.46 o
  -9   2   7          8.87         15.90         6.42 o
  -8   2   7          0.24          5.07         5.12 o
  -7   2   7       1281.25       1179.03        23.41 o
  -6   2   7        540.25        512.61         9.95 o
  -5   2   7        382.45        426.68         8.15 o
  -4   2   7        271.49        286.08         6.30 o
  -3   2   7       1184.87       1191.65        17.43 o
  -2   2   7       2179.39       2258.28        24.17 o
  -1   2   7       2073.79       2149.15        21.36 o
   0   2   7        743.37        801.61         8.87 o
   1   2   7       4762.10       4816.18        33.47 o
   2   2   7        346.53        410.48         5.74 o
   3   2   7        697.78        727.19         8.64 o
   4   2   7        105.15        104.62         4.99 o
   5   2   7          8.78         -0.99         3.35 o
   6   2   7        116.60        122.87         8.69 o
   7   2   7        246.77        218.16        10.60 o
   8   2   7        302.36        305.68        17.17 o
   9   2   7        231.57        231.38        14.87 o
 -10   3   7        107.13        121.34        11.97 o
  -9   3   7         61.22         44.39         7.93 o
  -8   3   7          0.05         -0.57         5.49 o
  -7   3   7        312.27        299.89        12.11 o
  -6   3   7          6.10          1.97         3.33 o
  -5   3   7         93.80        105.31         6.85 o
  -4   3   7        287.50        284.01        10.25 o
  -3   3   7        519.94        575.16        14.57 o
  -2   3   7        792.26        757.94        10.62 o
  -1   3   7        147.82        150.71         5.67 o
   0   3   7          9.69          5.69         2.71 o
   1   3   7        123.70        132.60         3.96 o
   2   3   7        690.66        695.37         9.02 o
   3   3   7         98.16        117.34         6.73 o
   4   3   7        465.14        473.19         9.55 o
   5   3   7          2.81          5.98         4.12 o
   6   3   7         11.45         11.62         4.68 o
   7   3   7         12.84         11.34         5.24 o
   8   3   7        133.10        124.90         9.38 o
   9   3   7         79.59         83.27         9.01 o
 -10   4   7          6.55          2.94         9.07 o
  -9   4   7         50.71         55.19         8.77 o
  -8   4   7        243.93        264.05        13.71 o
  -7   4   7        316.42        329.11        12.85 o
  -6   4   7         19.43         25.28         4.46 o
  -5   4   7         34.76         35.62         4.78 o
  -4   4   7          9.17          5.99         4.14 o
  -3   4   7         17.24         16.26         4.71 o
  -2   4   7        347.29        346.87         7.95 o
  -1   4   7         83.17         72.40         3.79 o
   0   4   7          2.39          2.37         1.90 o
   1   4   7       5484.95       5564.56        52.76 o
   2   4   7       2162.30       2189.96        24.16 o
   3   4   7         91.96         84.08         4.01 o
   4   4   7         84.84         94.21         4.82 o
   5   4   7        987.73       1017.57        15.63 o
   6   4   7         55.34         63.91         6.44 o
   7   4   7        185.51        182.08        10.22 o
   8   4   7         30.66         30.58         6.70 o
   9   4   7         45.74         48.00         8.03 o
  -9   5   7          1.88          1.86         6.46 o
  -8   5   7        217.48        206.53        12.41 o
  -7   5   7         17.73         19.77         5.98 o
  -6   5   7          0.73         -2.28         4.63 o
  -5   5   7        927.01        898.33        22.33 o
  -4   5   7        692.56        716.61        18.17 o
  -3   5   7       2545.37       2464.29        31.82 o
  -2   5   7        159.68        191.97         7.71 o
  -1   5   7        272.42        235.57         6.12 o
   0   5   7         24.26         28.38         4.27 o
   1   5   7       3168.75       3351.69        45.10 o
   2   5   7         13.47         20.33         6.11 o
   3   5   7        324.82        314.61         8.95 o
   4   5   7        174.65        185.73         7.63 o
   5   5   7        228.35        224.73        12.58 o
   6   5   7        450.63        417.65        14.67 o
   7   5   7        149.31        147.18        11.40 o
   8   5   7         74.30         63.32         7.74 o
   9   5   7         18.84         23.03         8.35 o
  -9   6   7          1.38          6.21         8.84 o
  -8   6   7          6.96         11.55         6.42 o
  -7   6   7         33.15         23.64         6.38 o
  -6   6   7        529.47        518.93        15.60 o
  -5   6   7          0.01          1.20         5.26 o
  -4   6   7         11.58         16.56         4.70 o
  -3   6   7         39.27         53.01         4.99 o
  -2   6   7        826.14        836.96        19.29 o
  -1   6   7         86.87         92.44         7.65 o
   0   6   7       1367.73       1463.20       107.75 o
   1   6   7        138.06        162.09        20.32 o
   2   6   7        238.75        243.38        12.82 o
   3   6   7        182.61        167.18         9.95 o
   4   6   7          1.98          3.20         3.24 o
   5   6   7          2.51         -3.86         3.86 o
   6   6   7        101.11        105.34        11.01 o
   7   6   7         13.59         16.81         5.70 o
   8   6   7        187.54        202.20        14.37 o
  -9   7   7          4.64         -3.82         7.57 o
  -8   7   7          0.87         -1.01         6.27 o
  -7   7   7        250.79        257.26        13.52 o
  -6   7   7        272.24        274.41        15.34 o
  -5   7   7        339.12        322.38         8.58 o
  -4   7   7         31.87         34.10         4.23 o
  -3   7   7        252.99        231.83         8.73 o
  -2   7   7        129.25        128.94         8.40 o
  -1   7   7        118.99        124.63         7.13 o
   0   7   7         66.15         69.50         8.74 o
   1   7   7         42.11         38.89         9.15 o
   2   7   7         65.94         59.64         8.74 o
   3   7   7          0.11          1.03         6.42 o
   4   7   7          8.99          0.60         2.41 o
   5   7   7        522.93        585.51        13.18 o
   6   7   7         58.07         60.20         9.88 o
   7   7   7         11.92         25.10         7.63 o
   8   7   7          8.11         -3.88         7.51 o
  -8   8   7        141.17        173.94        12.93 o
  -7   8   7        197.26        213.49        16.22 o
  -6   8   7         15.27          0.76         6.83 o
  -5   8   7        124.57        128.99        11.01 o
  -4   8   7        277.26        289.34         9.65 o
  -3   8   7          9.66          7.44         5.60 o
  -2   8   7       1686.08       1619.11        24.63 o
  -1   8   7       4181.10       3881.89        93.68 o
   0   8   7        244.57        222.11        14.11 o
   1   8   7        613.68        534.11        19.88 o
   2   8   7        209.75        246.40        27.79 o
   3   8   7          2.75          3.25         6.80 o
   4   8   7         32.27         40.25         7.50 o
   5   8   7         65.15         93.62         9.93 o
   6   8   7         19.52         12.41         7.16 o
   7   8   7          1.12         -6.84         6.84 o
  -8   9   7          2.86          7.32         7.75 o
  -7   9   7          1.99         -6.51         6.51 o
  -6   9   7          5.49          9.10         7.86 o
  -5   9   7        104.67         92.76        15.42 o
  -4   9   7        781.11        775.03        16.80 o
  -3   9   7        318.30        310.87        13.83 o
  -2   9   7        122.67        132.02         7.89 o
  -1   9   7        907.04        862.78        25.88 o
   0   9   7          7.43          4.31        13.72 o
   1   9   7         22.04         19.65         7.67 o
   2   9   7        265.04        267.86        17.10 o
   3   9   7        165.28        159.63        16.25 o
   4   9   7          6.25         21.19         8.50 o
   5   9   7        166.06        149.50        11.92 o
   6   9   7        171.37        163.25        12.91 o
   7   9   7        103.88        103.32        18.20 o
  -7  10   7          0.38         -0.27         6.90 o
  -6  10   7          0.08          5.30         8.10 o
  -5  10   7          6.74          3.95         7.07 o
  -4  10   7         18.65         11.05        12.88 o
  -3  10   7        161.55        178.55        12.12 o
  -2  10   7        136.88        135.17        15.93 o
  -1  10   7          1.76         -6.70         6.70 o
   0  10   7         21.92         20.04        10.67 o
   1  10   7         59.25         62.54        10.54 o
   2  10   7        168.83        178.92        22.35 o
   3  10   7          0.58         14.46         8.05 o
   4  10   7        347.27        307.09        20.01 o
   5  10   7        113.56         92.83        12.93 o
   6  10   7         90.02        124.73        12.08 o
  -6  11   7        111.81        123.35        21.01 o
  -5  11   7         38.59         43.38        15.59 o
  -4  11   7          3.82         -1.02        11.52 o
  -3  11   7        142.10        157.47        11.76 o
  -2  11   7        177.15        180.52        20.06 o
  -1  11   7         64.26         50.17        23.89 o
   0  11   7        190.79        201.89        16.25 o
   1  11   7          9.69         -2.47         8.26 o
   2  11   7        375.24        371.52        38.29 o
   3  11   7          0.02          8.07         8.86 o
   4  11   7          5.11         19.56         9.22 o
   5  11   7         79.99         84.46        13.39 o
  -4  12   7         69.60         67.78        18.30 o
  -3  12   7          6.42         -8.86         8.86 o
  -2  12   7         23.82         23.74         8.07 o
  -1  12   7         73.83         91.58        13.26 o
   0  12   7         19.83         19.81         9.34 o
   1  12   7         15.73         12.07         8.98 o
   2  12   7         12.40         14.02         9.34 o
   3  12   7        158.91        187.44        17.21 o
   4  12   7         42.69         47.72        23.21 o
  -2  13   7        168.91        147.07        16.61 o
  -1  13   7        159.11        174.97        15.77 o
   0  13   7         12.63          1.83         9.44 o
   1  13   7          0.01         -8.78         8.78 o
   2  13   7         18.27         21.03        11.37 o
 -10   0   8        433.76        462.87        33.21 o
  -8   0   8        132.83        121.32        17.62 o
  -6   0   8       2750.95       2789.25        37.05 o
  -4   0   8       3097.79       3045.98        37.49 o
  -2   0   8       4453.31       4602.51        78.26 o
   0   0   8       7503.31       7384.18        72.88 o
   2   0   8       4914.33       5163.10        51.46 o
   4   0   8       1139.49       1089.91        21.03 o
   6   0   8         81.40         95.35         8.48 o
   8   0   8         16.34          7.11         8.48 o
 -10   1   8         85.94         51.98        12.10 o
  -9   1   8         35.68         24.71        22.20 o
  -8   1   8         65.45         71.06        14.91 o
  -7   1   8         14.42         15.78         2.76 o
  -6   1   8        249.75        263.31         6.52 o
  -5   1   8        234.61        243.77         3.98 o
  -4   1   8        464.09        456.51         6.28 o
  -3   1   8        261.11        271.44         5.28 o
  -2   1   8        146.36        123.28         5.04 o
  -1   1   8       5408.89       5682.35        46.37 o
   0   1   8          2.46          1.70         1.66 o
   1   1   8         31.16         14.07         1.94 o
   2   1   8       2236.71       2430.27        18.44 o
   3   1   8         19.90         25.16         2.89 o
   4   1   8          7.82          5.52         2.77 o
   5   1   8        103.05        103.52         5.89 o
   6   1   8          1.22         -1.14         3.92 o
   7   1   8          7.03          5.86         4.48 o
   8   1   8         13.73         17.56         5.73 o
   9   1   8         92.23         85.90         9.57 o
 -10   2   8          3.59          2.21        12.71 o
  -9   2   8        299.94        326.96        14.99 o
  -8   2   8         69.08         46.31         7.38 o
  -7   2   8        257.60        264.86         9.61 o
  -6   2   8          5.84          5.49         2.86 o
  -5   2   8         16.99         11.26         2.47 o
  -4   2   8       1514.24       1457.80        18.23 o
  -3   2   8        574.05        599.47        10.39 o
  -2   2   8        299.35        343.71         5.13 o
  -1   2   8       1617.78       1550.10        15.02 o
   0   2   8         29.10         56.61         2.87 o
   1   2   8        366.22        413.38         5.82 o
   2   2   8        238.37        234.62         6.56 o
   3   2   8       1036.54       1059.79        12.50 o
   4   2   8         72.43         72.42         7.17 o
   5   2   8       1114.77       1107.76        26.71 o
   6   2   8         18.41         20.22         4.88 o
   7   2   8         48.01         53.47         6.71 o
   8   2   8         14.02         15.05         6.21 o
   9   2   8         29.83         28.15         9.10 o
 -10   3   8          1.26         -0.26         9.02 o
  -9   3   8          3.78          3.61         7.08 o
  -8   3   8        310.55        262.38        12.97 o
  -7   3   8        796.44        802.16        18.93 o
  -6   3   8        880.11        816.12        13.05 o
  -5   3   8         94.74         95.67         5.98 o
  -4   3   8          9.03          5.17         3.49 o
  -3   3   8       6511.22       6798.81        79.04 o
  -2   3   8       2685.00       2770.85        30.32 o
  -1   3   8       3347.28       3442.89        42.91 o
   0   3   8       2311.61       2355.87        30.76 o
   1   3   8         24.29         37.18         2.70 o
   2   3   8          0.19          2.06         2.25 o
   3   3   8          1.62          4.71         2.66 o
   4   3   8       2205.90       2231.03        25.74 o
   5   3   8        527.91        498.78        12.57 o
   6   3   8        156.57        155.79        10.02 o
   7   3   8          0.04         -0.31         4.77 o
   8   3   8         71.77         63.01         7.76 o
   9   3   8         74.16         74.92         9.35 o
 -10   4   8        122.24        137.86        20.33 o
  -9   4   8         11.87         24.36         9.34 o
  -8   4   8         59.51         69.77        14.29 o
  -7   4   8          4.48         12.91         5.13 o
  -6   4   8        646.61        661.57        16.30 o
  -5   4   8         18.37         18.50         4.02 o
  -4   4   8        147.33        151.72         8.30 o
  -3   4   8        654.05        571.95         9.04 o
  -2   4   8        134.67        116.99         4.52 o
  -1   4   8        508.76        610.61        17.71 o
   0   4   8        710.80        695.26        10.02 o
   1   4   8        606.59        647.60         8.96 o
   2   4   8        555.18        580.57        11.56 o
   3   4   8         70.24         72.94         4.00 o
   4   4   8        390.69        407.44        13.66 o
   5   4   8        294.39        274.76         8.47 o
   6   4   8        319.02        290.66        11.08 o
   7   4   8        103.49         94.63         8.32 o
   8   4   8         39.12         42.67         7.17 o
   9   4   8         32.01         36.29         7.56 o
  -9   5   8         24.09         15.41         9.10 o
  -8   5   8         42.10         38.75         7.28 o
  -7   5   8        250.83        283.47        13.15 o
  -6   5   8          3.25          7.73         4.73 o
  -5   5   8         29.44         25.83         5.78 o
  -4   5   8         91.08        104.55         7.86 o
  -3   5   8        866.29        815.57        12.34 o
  -2   5   8        245.98        225.43         6.96 o
  -1   5   8        488.65        486.61        10.46 o
   0   5   8       1249.85       1295.77        14.18 o
   1   5   8        275.97        275.51         9.98 o
   2   5   8        147.77        179.66        24.89 o
   3   5   8          4.32         -1.19         4.49 o
   4   5   8        851.35        872.39        13.10 o
   5   5   8         82.58         73.88         5.01 o
   6   5   8        101.06        117.71         8.08 o
   7   5   8         29.63         17.67         5.78 o
   8   5   8         14.56         13.13         6.31 o
  -9   6   8          0.91          3.38        14.40 o
  -8   6   8         64.25         57.09         8.26 o
  -7   6   8        358.00        366.48        17.86 o
  -6   6   8         32.03         12.20         6.47 o
  -5   6   8         34.35         23.90         6.22 o
  -4   6   8        518.31        537.82         8.08 o
  -3   6   8          0.10          2.75         3.19 o
  -2   6   8        773.08        741.79        13.89 o
  -1   6   8        121.63         97.48         4.61 o
   0   6   8        841.86        781.51        19.78 o
   1   6   8         64.27         64.76         8.26 o
   2   6   8          6.08          6.54         6.08 o
   3   6   8        273.69        257.94        18.81 o
   4   6   8        156.94        156.54         6.64 o
   5   6   8       1429.09       1408.86        35.27 o
   6   6   8       1038.03       1004.68        19.66 o
   7   6   8          9.84         12.13         6.88 o
   8   6   8         28.64         31.60         8.86 o
  -9   7   8         22.41          9.91        13.05 o
  -8   7   8          3.53         -2.25         6.58 o
  -7   7   8         53.50         44.70         7.67 o
  -6   7   8          1.25         -0.44         6.18 o
  -5   7   8        231.71        228.61        15.76 o
  -4   7   8        811.32        819.09        12.36 o
  -3   7   8         29.63         31.98         5.26 o
  -2   7   8        271.96        258.98        10.57 o
  -1   7   8          5.28          4.72         4.95 o
   0   7   8        772.87        776.40        23.21 o
   1   7   8        181.87        173.85        12.80 o
   2   7   8        149.24        111.00        17.28 o
   3   7   8        145.82        136.67        12.32 o
   4   7   8          2.45          1.97         5.43 o
   5   7   8         88.32         72.54        10.22 o
   6   7   8        376.65        410.01        16.85 o
   7   7   8          0.69         -0.16         7.19 o
   8   7   8         41.83         42.77         9.19 o
  -8   8   8         77.51         95.03        10.82 o
  -7   8   8         22.90         20.92         7.57 o
  -6   8   8         74.86         56.97         9.22 o
  -5   8   8        284.27        305.78        14.85 o
  -4   8   8          1.50          1.92         3.45 o
  -3   8   8        323.44        318.63        11.68 o
  -2   8   8       2197.69       2221.92        35.56 o
  -1   8   8       1721.03       1668.14        37.26 o
   0   8   8       2112.38       2068.99        43.13 o
   1   8   8        161.14        151.34        12.67 o
   2   8   8         96.31         90.03        26.26 o
   3   8   8          0.11         -6.59         6.59 o
   4   8   8          1.68         -8.13         9.83 o
   5   8   8         18.32         18.86         7.00 o
   6   8   8         10.17         18.73         7.63 o
   7   8   8         17.68          9.48         7.73 o
  -7   9   8         10.69         19.45         7.56 o
  -6   9   8         86.59         72.55        12.03 o
  -5   9   8        141.13        138.72        11.95 o
  -4   9   8         33.93         58.83        22.20 o
  -3   9   8         85.23         80.34        14.22 o
  -2   9   8        104.70         95.73         6.10 o
  -1   9   8         92.82         68.69        11.52 o
   0   9   8         65.78         73.86        10.54 o
   1   9   8        519.79        498.30        20.70 o
   2   9   8       2437.68       2225.81        61.32 o
   3   9   8         57.07         68.42        17.11 o
   4   9   8          3.25          3.89        12.54 o
   5   9   8         14.73         10.19         8.81 o
   6   9   8         25.78         22.61        11.28 o
  -7  10   8         17.73         12.47         7.54 o
  -6  10   8          1.58         -1.27         7.66 o
  -5  10   8        240.12        258.86        15.95 o
  -4  10   8        473.39        496.32        27.43 o
  -3  10   8        314.55        327.09        18.27 o
  -2  10   8          5.41          7.33         6.50 o
  -1  10   8         25.71         26.55        10.17 o
   0  10   8         59.77         68.12        10.42 o
   1  10   8         22.16         14.83         8.26 o
   2  10   8        154.09        143.87        14.50 o
   3  10   8          9.16          1.13         8.50 o
   4  10   8         11.32         17.73         9.34 o
   5  10   8         79.02         71.07        14.57 o
   6  10   8         18.72         41.51        11.74 o
  -5  11   8         16.63         23.72        13.56 o
  -4  11   8        265.81        308.01        28.13 o
  -3  11   8          9.04          3.05         8.39 o
  -2  11   8          2.81         11.62         7.37 o
  -1  11   8          0.31         -3.15         7.55 o
   0  11   8          2.94          5.51         8.74 o
   1  11   8        294.64        311.37        20.25 o
   2  11   8          0.29         -2.55        18.81 o
   3  11   8         19.36         15.84        15.25 o
   4  11   8         54.10         38.06        12.37 o
   5  11   8         22.35         28.42        10.47 o
  -4  12   8         19.47         -5.57         9.46 o
  -3  12   8         57.56         60.52         9.64 o
  -2  12   8        295.06        300.82        18.79 o
  -1  12   8        254.94        268.79        19.65 o
   0  12   8         10.66         10.67         9.58 o
   1  12   8          7.27          1.03         8.64 o
   2  12   8          7.07          5.47        25.75 o
   3  12   8         11.63          5.99        17.79 o
  -1  13   8         32.58         43.82        12.91 o
   0  13   8        138.51        167.57        16.88 o
   1  13   8          9.12         28.41        10.78 o
  -9   0   9          2.68         -1.36        10.84 o
  -7   0   9          1.71         -3.33         3.33 o
  -5   0   9       2324.09       2273.66        29.99 o
  -3   0   9       1918.26       1998.16        44.39 o
  -1   0   9       4011.37       4365.82        44.03 o
   1   0   9        685.37        826.08        11.69 o
   3   0   9       1083.82       1073.83        20.40 o
   5   0   9        292.85        313.96        13.30 o
   7   0   9        372.42        366.66        17.34 o
   9   0   9        466.42        452.18        24.61 o
 -10   1   9        594.52        575.24        26.47 o
  -9   1   9        390.03        381.42        26.77 o
  -8   1   9         31.39         17.11         7.91 o
  -7   1   9       2044.54       1968.72        33.75 o
  -6   1   9       1013.66        988.55        13.70 o
  -5   1   9       1317.82       1259.88        11.54 o
  -4   1   9        218.02        209.46         4.70 o
  -3   1   9        140.14        111.24         3.06 o
  -2   1   9        238.24        252.99         5.12 o
  -1   1   9        761.80        835.63         9.42 o
   0   1   9        564.78        651.24         8.03 o
   1   1   9          0.94         -1.66         1.66 o
   2   1   9       1186.21       1146.78        11.04 o
   3   1   9        537.96        599.26         9.22 o
   4   1   9        359.31        336.99         8.22 o
   5   1   9          0.12          3.36         3.50 o
   6   1   9          6.49          2.36         3.84 o
   7   1   9        476.17        449.40        15.26 o
   8   1   9        200.88        201.23        10.48 o
   9   1   9        167.84        172.66        14.47 o
 -10   2   9         13.12          0.03         8.72 o
  -9   2   9          7.72          0.80        12.71 o
  -8   2   9          6.84         14.48         8.00 o
  -7   2   9        143.91        133.07         8.59 o
  -6   2   9         49.41         51.13         4.91 o
  -5   2   9        236.39        242.46         6.40 o
  -4   2   9         65.21         57.81         3.14 o
  -3   2   9        146.11        163.94        11.67 o
  -2   2   9        701.53        669.12         7.12 o
  -1   2   9          6.20          2.39         1.61 o
   0   2   9        411.35        387.70         6.14 o
   1   2   9       1065.89       1050.46        11.04 o
   2   2   9       1736.63       1843.76        18.23 o
   3   2   9         39.66         42.37         3.60 o
   4   2   9        261.39        260.12         9.62 o
   5   2   9         96.49         92.51         7.22 o
   6   2   9        665.16        632.78        14.02 o
   7   2   9        235.41        227.50        11.40 o
   8   2   9         14.19         15.12         6.09 o
   9   2   9          0.07         -6.35         6.75 o
 -10   3   9         46.44         50.83        11.82 o
  -9   3   9         83.00         93.43        12.91 o
  -8   3   9        185.20        185.39        11.06 o
  -7   3   9         76.98         75.88         7.28 o
  -6   3   9         81.48         85.80         5.67 o
  -5   3   9         10.86         15.21         3.40 o
  -4   3   9        334.20        312.14         8.41 o
  -3   3   9       1324.14       1341.72        16.23 o
  -2   3   9        271.39        279.22         7.05 o
  -1   3   9       1450.48       1439.35        19.42 o
   0   3   9          5.67          1.70         2.15 o
   1   3   9       1341.31       1496.06        16.30 o
   2   3   9        223.94        275.58        10.19 o
   3   3   9        388.96        408.20        10.08 o
   4   3   9        914.14        903.04        21.82 o
   5   3   9         17.72         20.71         4.78 o
   6   3   9        258.18        260.61        10.99 o
   7   3   9         68.03         61.11         7.36 o
   8   3   9         62.64         72.51        10.07 o
   9   3   9        178.92        178.10        11.86 o
  -9   4   9         37.81         34.93        10.18 o
  -8   4   9          5.61          6.61         5.67 o
  -7   4   9         28.17         25.10         5.86 o
  -6   4   9        127.36        138.15         9.00 o
  -5   4   9        338.95        356.47        38.97 o
  -4   4   9       1753.60       1783.92        26.64 o
  -3   4   9        466.46        464.08         8.07 o
  -2   4   9         56.56         45.31         3.40 o
  -1   4   9          0.00          1.75         2.16 o
   0   4   9        338.76        344.35         9.05 o
   1   4   9        714.56        714.27        10.26 o
   2   4   9       2695.64       2624.56        35.60 o
   3   4   9         16.09         20.52         3.84 o
   4   4   9         26.45         17.25         3.39 o
   5   4   9       1062.04       1057.99        16.50 o
   6   4   9        143.87        151.15         9.00 o
   7   4   9        119.04        114.20         8.71 o
   8   4   9        103.68         94.53         8.91 o
  -9   5   9         63.99         60.66        18.64 o
  -8   5   9         19.72         25.82         6.97 o
  -7   5   9        577.73        589.02        23.14 o
  -6   5   9        843.62        819.54        49.97 o
  -5   5   9         84.33         80.16         7.90 o
  -4   5   9         64.27         55.34         5.38 o
  -3   5   9        723.81        719.87        16.14 o
  -2   5   9          8.71          9.80         2.48 o
  -1   5   9       2242.72       2267.55        27.06 o
   0   5   9        510.97        570.99         7.97 o
   1   5   9         58.89         63.24         7.96 o
   2   5   9        112.53         98.33        10.67 o
   3   5   9        329.98        318.32         8.78 o
   4   5   9        245.26        225.64         6.67 o
   5   5   9          0.00         -3.82         3.85 o
   6   5   9         27.45         34.13         5.86 o
   7   5   9         85.59         86.03        12.72 o
   8   5   9         30.36         18.47         8.73 o
  -9   6   9          3.08          3.90        21.01 o
  -8   6   9         34.51         23.87        14.40 o
  -7   6   9          9.74          1.31         5.57 o
  -6   6   9        316.12        311.33        14.71 o
  -5   6   9          3.03          1.33         8.30 o
  -4   6   9        147.24        152.50        14.91 o
  -3   6   9         90.65         73.67         4.40 o
  -2   6   9        178.47        177.22         6.31 o
  -1   6   9         83.58         89.90         4.62 o
   0   6   9       1617.49       1663.39        30.75 o
   1   6   9         87.45         98.52         9.46 o
   2   6   9         27.26         31.04         7.31 o
   3   6   9        370.49        345.34        16.49 o
   4   6   9         89.05        107.01        18.03 o
   5   6   9        269.50        287.65        15.60 o
   6   6   9        382.33        383.07        20.73 o
   7   6   9          7.00          2.34         6.88 o
   8   6   9          1.86          9.35         8.15 o
  -8   7   9        140.66        131.65        16.44 o
  -7   7   9         12.57          4.10         5.76 o
  -6   7   9        482.99        438.90        28.80 o
  -5   7   9        492.80        463.48        17.01 o
  -4   7   9         57.79         64.55         4.57 o
  -3   7   9        563.81        569.80        11.26 o
  -2   7   9        225.80        234.07        11.58 o
  -1   7   9        376.97        360.27         7.96 o
   0   7   9        580.22        532.44        19.05 o
   1   7   9        130.88        118.27        11.50 o
   2   7   9         49.76         66.46        10.67 o
   3   7   9        165.70        128.98        24.74 o
   4   7   9       1056.87       1036.95        30.19 o
   5   7   9         36.70         32.45         7.61 o
   6   7   9         44.35         31.70         8.40 o
   7   7   9        197.48        189.55        14.29 o
  -8   8   9        305.92        304.81        20.54 o
  -7   8   9          3.92          8.22         6.72 o
  -6   8   9         20.94         16.76         7.42 o
  -5   8   9         18.21         12.53        12.03 o
  -4   8   9         49.97         41.01         5.11 o
  -3   8   9         45.28         37.32         8.30 o
  -2   8   9        102.32         90.73         8.14 o
  -1   8   9        131.77        116.37        11.38 o
   0   8   9        781.02        739.78        31.85 o
   1   8   9          0.00         -6.22         6.22 o
   2   8   9        214.49        166.30        13.89 o
   3   8   9          0.34          7.12         7.19 o
   4   8   9        139.64        175.50        15.33 o
   5   8   9         29.35         58.79        10.65 o
   6   8   9         88.90         85.97        10.51 o
   7   8   9        185.20        192.55        14.65 o
  -7   9   9        101.60        100.36        14.57 o
  -6   9   9          4.50         -7.10        12.20 o
  -5   9   9          8.94         15.37         7.31 o
  -4   9   9        893.65        902.42        20.55 o
  -3   9   9          2.51          8.54         4.90 o
  -2   9   9        409.91        455.82        13.92 o
  -1   9   9         84.86         73.61        10.61 o
   0   9   9         53.77         38.92         8.83 o
   1   9   9        684.46        617.15        23.12 o
   2   9   9        246.46        307.34        34.74 o
   3   9   9        452.66        410.44        20.46 o
   4   9   9         44.61         44.49        23.38 o
   5   9   9         15.55         -1.69         9.11 o
   6   9   9         31.15         34.06        11.37 o
  -6  10   9         24.88         24.98        11.19 o
  -5  10   9         57.03         57.95        15.25 o
  -4  10   9          5.67         10.45         8.72 o
  -3  10   9         48.56         41.33         9.84 o
  -2  10   9        124.37        115.02        12.09 o
  -1  10   9         17.91         28.34         9.07 o
   0  10   9        214.49        189.16        24.55 o
   1  10   9        216.07        190.82        35.06 o
   2  10   9          0.14          8.06         8.83 o
   3  10   9        111.45        106.06        19.15 o
   4  10   9         13.43         23.85        10.06 o
   5  10   9         53.54         50.38        18.64 o
  -5  11   9        207.68        248.58        39.14 o
  -4  11   9         12.85         16.87        23.38 o
  -3  11   9        326.49        356.86        17.47 o
  -2  11   9        222.95        203.57        13.56 o
  -1  11   9         53.07         40.84        10.16 o
   0  11   9        254.55        215.12        17.25 o
   1  11   9          2.35         -7.91         7.91 o
   2  11   9         86.05        112.47        22.37 o
   3  11   9        193.63        185.33        38.45 o
   4  11   9         93.20         83.37        13.22 o
  -4  12   9         42.68         34.24        11.33 o
  -3  12   9          0.10         -2.53         7.42 o
  -2  12   9        157.10        171.68        13.43 o
  -1  12   9         94.36        101.10        13.66 o
   0  12   9         15.41          7.97         9.22 o
   1  12   9         68.20         80.19        18.81 o
   2  12   9          7.27          7.68         9.34 o
   3  12   9          0.16         -7.52         7.52 o
 -10   0  10        710.99        656.34        39.31 o
  -8   0  10          7.97          7.79        10.51 o
  -6   0  10          0.38          0.76         3.73 o
  -4   0  10       2981.75       2981.49        62.69 o
  -2   0  10        991.93       1140.81        40.83 o
   0   0  10        119.67         64.39         3.84 o
   2   0  10        306.14        360.47         9.35 o
   4   0  10          1.15          4.01         6.48 o
   6   0  10         92.87         88.55         9.11 o
   8   0  10       1427.12       1373.68        46.26 o
 -10   1  10          0.39          0.60        13.39 o
  -9   1  10        118.55        152.22        22.01 o
  -8   1  10        254.60        241.20        17.13 o
  -7   1  10        811.15        800.16        17.87 o
  -6   1  10         69.69         56.85         4.35 o
  -5   1  10          0.37          1.10         1.60 o
  -4   1  10        107.06        104.13         3.48 o
  -3   1  10          7.06          7.50         3.25 o
  -2   1  10         12.18          5.23         1.60 o
  -1   1  10       3086.75       3180.55        27.86 o
   0   1  10        153.02        158.96         5.82 o
   1   1  10        821.81        880.70         8.92 o
   2   1  10        187.84        229.87         7.74 o
   3   1  10         34.53         52.60         4.55 o
   4   1  10        168.18        153.33         6.57 o
   5   1  10        464.48        460.82        10.46 o
   6   1  10         83.45         84.78         8.36 o
   7   1  10         91.55         88.88         8.01 o
   8   1  10          0.35          3.25         5.46 o
   9   1  10        108.09         97.05        11.01 o
 -10   2  10          0.07        -12.71        12.71 o
  -9   2  10        135.32        130.65        14.13 o
  -8   2  10        114.88        132.97        13.89 o
  -7   2  10        467.24        423.69        18.78 o
  -6   2  10       2471.39       2343.62        36.64 o
  -5   2  10        198.07        189.30         7.32 o
  -4   2  10          6.47          2.16         2.83 o
  -3   2  10       1660.89       1746.12        18.02 o
  -2   2  10        377.84        377.20         4.78 o
  -1   2  10       1501.72       1587.58        15.96 o
   0   2  10         24.40         30.31         2.58 o
   1   2  10        151.13        169.08         5.01 o
   2   2  10       1012.32       1021.14        14.67 o
   3   2  10        102.71         86.35         5.96 o
   4   2  10         35.13         40.04         4.21 o
   5   2  10         79.70         72.10         6.02 o
   6   2  10        924.09        932.91        20.42 o
   7   2  10        135.97        135.85         9.43 o
   8   2  10         85.50        111.73        12.84 o
   9   2  10          0.24         -2.86         6.22 o
  -9   3  10          1.99         -3.85         7.65 o
  -8   3  10        201.49        195.32        15.79 o
  -7   3  10       1339.06       1322.40        24.85 o
  -6   3  10        446.29        447.31        11.86 o
  -5   3  10        224.51        254.51         6.92 o
  -4   3  10          7.02          4.18         2.55 o
  -3   3  10       2496.50       2657.41        25.89 o
  -2   3  10         17.62          6.19         2.43 o
  -1   3  10        311.18        339.22         8.27 o
   0   3  10        335.31        323.19         7.21 o
   1   3  10        325.90        332.17         6.83 o
   2   3  10        782.48        771.81        19.11 o
   3   3  10        324.82        304.49        10.23 o
   4   3  10         14.46         12.32         3.57 o
   5   3  10         50.44         41.86         5.48 o
   6   3  10         90.26         87.41         7.55 o
   7   3  10         87.89         94.21         8.46 o
   8   3  10         30.87         31.63         6.90 o
  -9   4  10         50.61         46.17        11.02 o
  -8   4  10        658.31        661.33        25.39 o
  -7   4  10         41.67         47.92         6.41 o
  -6   4  10         95.69        108.85        17.45 o
  -5   4  10       1054.98       1025.67        18.64 o
  -4   4  10        203.98        219.27         8.46 o
  -3   4  10        142.27        133.44         4.97 o
  -2   4  10        647.37        601.61        13.45 o
  -1   4  10         97.82        115.69         5.26 o
   0   4  10         71.78         80.37         6.69 o
   1   4  10        891.67        899.35        18.88 o
   2   4  10        516.46        511.46        11.92 o
   3   4  10        606.02        614.85        13.98 o
   4   4  10         28.61         35.24         6.65 o
   5   4  10        323.24        359.42        11.45 o
   6   4  10        511.78        486.53        14.10 o
   7   4  10         10.18         18.17         8.07 o
   8   4  10         93.30         89.76         9.11 o
  -9   5  10          7.90          8.67        10.13 o
  -8   5  10         25.23         32.72        10.84 o
  -7   5  10          2.01          2.65         5.98 o
  -6   5  10         33.72         31.42         6.19 o
  -5   5  10        973.97        894.72        22.16 o
  -4   5  10          1.60          1.34         5.52 o
  -3   5  10         24.38         15.55         2.44 o
  -2   5  10        326.23        315.35         7.68 o
  -1   5  10        125.82        144.14         5.73 o
   0   5  10       1015.51       1002.35        12.41 o
   1   5  10        323.84        328.42        14.42 o
   2   5  10        888.37        906.32        15.32 o
   3   5  10        788.03        805.60        15.57 o
   4   5  10        411.64        408.13        12.31 o
   5   5  10        297.08        293.36        12.42 o
   6   5  10        196.98        172.39         9.39 o
   7   5  10          0.40          8.24         6.88 o
   8   5  10        176.47        187.95        20.89 o
  -9   6  10         61.01         45.65        11.23 o
  -8   6  10          5.79          3.49        20.16 o
  -7   6  10         69.29         79.83         8.74 o
  -6   6  10       1401.58       1347.72        30.35 o
  -5   6  10        527.61        535.11        14.48 o
  -4   6  10         21.86         22.66         4.83 o
  -3   6  10        263.51        268.47         6.75 o
  -2   6  10        311.59        319.32         9.21 o
  -1   6  10        506.86        469.71        11.74 o
   0   6  10         14.91         12.69         6.18 o
   1   6  10          8.03          0.01         5.59 o
   2   6  10        252.94        241.66        16.94 o
   3   6  10          0.24          5.74         7.04 o
   4   6  10       1400.85       1424.92        50.15 o
   5   6  10        123.30        124.39        11.91 o
   6   6  10         33.21         31.66         7.99 o
   7   6  10        140.13        147.31        20.62 o
   8   6  10        178.07        224.98        28.13 o
  -8   7  10         20.77          8.55         9.70 o
  -7   7  10          5.09         -7.08         7.08 o
  -6   7  10        253.24        278.79        14.86 o
  -5   7  10       1101.02       1054.03        31.82 o
  -4   7  10        779.49        747.74        17.23 o
  -3   7  10        768.47        779.45        14.76 o
  -2   7  10        746.75        762.31        13.54 o
  -1   7  10        819.05        735.50        12.21 o
   0   7  10         65.89         48.57        16.61 o
   1   7  10         91.96         87.22        10.13 o
   2   7  10        171.10        184.07        14.35 o
   3   7  10        183.24        200.21        15.09 o
   4   7  10         48.30         36.07        10.03 o
   5   7  10        150.26        123.52        14.02 o
   6   7  10          0.19         -6.64         6.64 o
   7   7  10          1.40          7.05         7.40 o
  -8   8  10         92.02        116.27        14.38 o
  -7   8  10          0.00         -2.09         7.55 o
  -6   8  10        276.81        285.95        15.77 o
  -5   8  10          7.48         14.42         5.70 o
  -4   8  10        258.99        306.66        21.40 o
  -3   8  10        227.10        228.06         9.20 o
  -2   8  10        143.32        132.13         7.99 o
  -1   8  10         39.49         37.41        15.93 o
   0   8  10          0.77          4.35         6.56 o
   1   8  10         61.03         52.22         9.58 o
   2   8  10         35.83         54.50         9.94 o
   3   8  10          1.33          0.37         7.32 o
   4   8  10         26.88         27.02         9.70 o
   5   8  10         34.94         65.28        11.14 o
   6   8  10         71.54         91.07        15.48 o
  -7   9  10         60.88         57.98        11.47 o
  -6   9  10        362.71        384.02        24.57 o
  -5   9  10         74.34         85.92         9.70 o
  -4   9  10          9.13          8.51         6.00 o
  -3   9  10        577.28        580.64        17.69 o
  -2   9  10        798.03        800.93        25.88 o
  -1   9  10         98.86        108.43        11.86 o
   0   9  10        341.33        315.19        18.54 o
   1   9  10         22.54         26.00         8.74 o
   2   9  10         16.76         12.07         8.35 o
   3   9  10        267.22        238.40        18.21 o
   4   9  10          5.03         -7.72         7.72 o
   5   9  10         43.42         53.98        12.43 o
   6   9  10         36.23         41.34        17.45 o
  -5  10  10         49.97         60.06        11.05 o
  -4  10  10          1.44          3.15         8.10 o
  -3  10  10         22.90         14.58         6.97 o
  -2  10  10        120.38        121.21        10.55 o
  -1  10  10         38.87         49.15        10.61 o
   0  10  10        417.73        425.54        44.39 o
   1  10  10          8.62         16.93         8.72 o
   2  10  10         97.62         99.98        13.54 o
   3  10  10          2.90         -5.08         8.38 o
   4  10  10          7.51          9.81        10.18 o
   5  10  10          0.08          4.92         9.20 o
  -5  11  10         20.29         28.22        10.42 o
  -4  11  10         54.71         61.53        11.82 o
  -3  11  10         79.29         94.02        10.30 o
  -2  11  10          4.41         -4.68         6.80 o
  -1  11  10        776.12        783.10        28.26 o
   0  11  10        142.41        162.16        22.69 o
   1  11  10         12.62         -5.72         8.10 o
   2  11  10         25.80          9.50         9.68 o
   3  11  10         18.00         -5.67         8.98 o
   4  11  10         80.59         79.43        13.39 o
  -3  12  10          4.85         -0.23         7.52 o
  -2  12  10          3.28          8.98         9.47 o
  -1  12  10        549.94        555.76        32.87 o
   0  12  10        321.19        328.76        22.16 o
   1  12  10          6.20          8.87        15.76 o
   2  12  10          5.46         -3.26        11.18 o
  -9   0  11         76.76        135.21        21.35 o
  -7   0  11        520.14        507.91        29.14 o
  -5   0  11       3796.53       3731.96        58.73 o
  -3   0  11       1639.19       1751.15        42.02 o
  -1   0  11       1531.84       1603.47        19.12 o
   1   0  11       2199.92       2201.07        41.13 o
   3   0  11        257.20        242.12        17.28 o
   5   0  11        269.69        278.35        12.88 o
   7   0  11         92.38        117.61        10.84 o
  -9   1  11        117.37        107.64        13.46 o
  -8   1  11         34.13         37.86        18.13 o
  -7   1  11        134.01        110.98         7.48 o
  -6   1  11       1326.28       1331.32        19.46 o
  -5   1  11        546.89        528.20         8.06 o
  -4   1  11        994.02        946.97        15.82 o
  -3   1  11          0.19         -1.58         3.01 o
  -2   1  11          3.98          1.66         2.57 o
  -1   1  11       1319.33       1292.36        13.69 o
   0   1  11       5161.44       5325.50        42.15 o
   1   1  11        330.69        331.05         6.48 o
   2   1  11         11.76         13.61         3.06 o
   3   1  11          8.31          3.17         3.93 o
   4   1  11          0.39          5.41         3.37 o
   5   1  11        619.01        579.60        11.95 o
   6   1  11        182.84        173.33         8.09 o
   7   1  11          4.21          1.08         4.78 o
   8   1  11        246.33        246.26        11.78 o
  -9   2  11          5.73          9.86         8.72 o
  -8   2  11         12.25          8.92         7.57 o
  -7   2  11         21.60          7.30         5.79 o
  -6   2  11        142.75        137.58        15.09 o
  -5   2  11         83.76         80.29         5.98 o
  -4   2  11        724.52        704.37        10.54 o
  -3   2  11        182.70        172.80         4.50 o
  -2   2  11       1430.36       1504.96        20.77 o
  -1   2  11        115.58        107.86         4.52 o
   0   2  11        232.82        288.63         6.18 o
   1   2  11        134.42        151.30         5.42 o
   2   2  11        767.30        795.33        14.92 o
   3   2  11        106.04        124.82         6.96 o
   4   2  11          2.84          8.60         4.53 o
   5   2  11         15.23         13.52         4.85 o
   6   2  11        229.92        229.24        11.03 o
   7   2  11         43.18         63.10         8.43 o
   8   2  11          1.57          0.85         6.16 o
  -9   3  11         88.49         88.78        13.89 o
  -8   3  11         21.75         27.41         6.56 o
  -7   3  11         96.73         91.80         8.18 o
  -6   3  11        311.90        329.92         8.85 o
  -5   3  11         41.82         53.22         4.11 o
  -4   3  11        210.65        195.80         7.71 o
  -3   3  11        821.15        817.81        14.33 o
  -2   3  11        453.06        428.74         7.14 o
  -1   3  11         49.10         59.33         4.60 o
   0   3  11          0.16          0.42         2.46 o
   1   3  11        258.19        290.60         8.62 o
   2   3  11          1.79         -1.64         3.41 o
   3   3  11         31.44         27.26         7.46 o
   4   3  11        392.14        363.24        12.30 o
   5   3  11        269.92        262.20        14.40 o
   6   3  11          0.22         -1.07         4.95 o
   7   3  11         50.40         56.84        10.29 o
   8   3  11         40.23         36.20         7.48 o
  -9   4  11         48.83         38.26        19.65 o
  -8   4  11         18.35          8.86         8.20 o
  -7   4  11        621.58        662.89        18.38 o
  -6   4  11        226.01        204.42        13.79 o
  -5   4  11        230.41        210.80         6.87 o
  -4   4  11          3.42          1.67         2.97 o
  -3   4  11       1086.33       1007.58        12.62 o
  -2   4  11        336.19        356.30         9.00 o
  -1   4  11          6.38         10.57         2.65 o
   0   4  11        377.68        352.65         9.09 o
   1   4  11        350.45        299.79         8.06 o
   2   4  11         24.46         17.29         4.02 o
   3   4  11       2762.45       2591.67        37.60 o
   4   4  11        506.50        507.13        14.09 o
   5   4  11         17.23          6.39         5.14 o
   6   4  11          4.41          1.72         5.05 o
   7   4  11        120.61        125.67        10.03 o
   8   4  11         12.70         11.53         8.33 o
  -9   5  11         65.91         72.65        16.44 o
  -8   5  11         33.27         28.07         9.79 o
  -7   5  11        279.48        291.86        25.92 o
  -6   5  11         70.36         63.64         7.49 o
  -5   5  11          7.61          4.02         4.02 o
  -4   5  11       1420.38       1384.51        22.92 o
  -3   5  11        868.46        872.32        12.03 o
  -2   5  11        413.91        435.92         9.26 o
  -1   5  11         37.67         54.80         4.50 o
   0   5  11          1.23         -0.05         2.55 o
   1   5  11         30.95         26.52         3.28 o
   2   5  11        247.76        233.41         9.89 o
   3   5  11       1376.62       1339.23        22.59 o
   4   5  11         50.27         39.22         9.02 o
   5   5  11        709.59        654.97        23.16 o
   6   5  11        323.30        307.76        16.07 o
   7   5  11         49.89         59.49         9.58 o
   8   5  11         14.79         28.08         9.29 o
  -8   6  11         44.92         35.35        10.47 o
  -7   6  11        168.56        179.69        15.34 o
  -6   6  11       1453.56       1435.90        26.20 o
  -5   6  11        414.29        387.07        14.91 o
  -4   6  11        441.49        450.60        12.46 o
  -3   6  11         32.43         24.29         3.01 o
  -2   6  11        670.33        664.90        12.17 o
  -1   6  11          0.14         -2.59         2.59 o
   0   6  11         35.20         44.97         7.86 o
   1   6  11        451.98        478.11        18.41 o
   2   6  11          0.38         -4.74         9.49 o
   3   6  11       1454.66       1425.38        35.41 o
   4   6  11        204.75        190.82        15.20 o
   5   6  11         13.16          2.71         8.62 o
   6   6  11          8.71          1.35         6.66 o
   7   6  11         20.48         23.08         8.75 o
  -8   7  11         14.62         17.22        10.13 o
  -7   7  11         61.83         67.48        11.58 o
  -6   7  11        130.56        131.82        12.32 o
  -5   7  11        100.06        100.43         8.19 o
  -4   7  11        501.57        494.96        13.90 o
  -3   7  11        222.68        236.87         8.68 o
  -2   7  11       1403.49       1411.24        23.05 o
  -1   7  11         13.10         11.85         2.79 o
   0   7  11         78.29         76.23         9.55 o
   1   7  11          5.12         14.79         7.46 o
   2   7  11        192.85        193.96        16.10 o
   3   7  11        471.28        475.81        32.70 o
   4   7  11        169.58        150.29        14.74 o
   5   7  11          0.17          2.28         8.24 o
   6   7  11          0.41         -8.38         8.38 o
   7   7  11          3.77          7.54         8.05 o
  -7   8  11         14.38         13.33         8.59 o
  -6   8  11          0.87         -3.44        12.71 o
  -5   8  11        703.04        696.65        18.02 o
  -4   8  11        247.46        250.26        11.10 o
  -3   8  11         17.46         21.14         4.45 o
  -2   8  11        383.68        377.88        26.29 o
  -1   8  11       1673.29       1603.17        37.60 o
   0   8  11        107.85        104.08        11.85 o
   1   8  11        342.76        294.57        17.85 o
   2   8  11        151.36        152.51        15.08 o
   3   8  11        149.90        144.01        14.02 o
   4   8  11        385.21        418.41        37.11 o
   5   8  11          0.13          0.36        12.88 o
   6   8  11         89.48        115.72        14.94 o
  -6   9  11         22.15          8.46         9.83 o
  -5   9  11         51.31         45.71         9.26 o
  -4   9  11          0.36         -0.86         6.91 o
  -3   9  11        238.25        234.34        21.30 o
  -2   9  11        117.19         92.58        20.67 o
  -1   9  11          6.06         19.87        17.28 o
   0   9  11         15.97         10.91         8.62 o
   1   9  11        198.51        214.78        16.25 o
   2   9  11          1.54          3.04         8.47 o
   3   9  11        215.66        187.72        16.35 o
   4   9  11         11.77         11.40         9.20 o
   5   9  11         13.68          0.16         9.46 o
  -5  10  11          9.18         -0.34        11.86 o
  -4  10  11        230.31        224.47        13.64 o
  -3  10  11         17.94         21.27         7.52 o
  -2  10  11        951.72        905.06        23.43 o
  -1  10  11         67.75         81.99        12.71 o
   0  10  11          3.53         11.57         9.22 o
   1  10  11        558.40        601.61        24.55 o
   2  10  11        144.93        131.32        14.74 o
   3  10  11         41.69         57.10        34.40 o
   4  10  11          6.00          5.25         9.58 o
  -4  11  11         75.35         73.97        10.11 o
  -3  11  11         88.86         85.03        14.29 o
  -2  11  11         16.36         14.71        13.94 o
  -1  11  11          7.04          6.99         9.55 o
   0  11  11         82.90         86.73        12.56 o
   1  11  11        130.71        157.43        24.55 o
   2  11  11          7.98          7.60        12.03 o
   3  11  11          4.98         10.30        10.23 o
  -2  12  11         62.45         55.64         9.89 o
  -1  12  11          1.16         -8.47         8.47 o
   0  12  11        162.58        166.74        17.13 o
   1  12  11         19.23         22.69        10.75 o
  -8   0  12         59.68         85.74        17.62 o
  -6   0  12        283.79        263.78         9.84 o
  -4   0  12        737.57        673.62        21.01 o
  -2   0  12       1026.26       1118.25        22.52 o
   0   0  12       2694.66       3053.82        34.67 o
   2   0  12        292.49        267.66        29.31 o
   4   0  12       1131.28       1030.88        28.26 o
   6   0  12        246.90        221.28        13.00 o
   8   0  12         21.75         46.91        15.42 o
  -9   1  12          9.73         13.34         9.11 o
  -8   1  12        185.04        209.98        16.86 o
  -7   1  12          3.55         14.15         5.94 o
  -6   1  12         33.17         37.26         5.13 o
  -5   1  12         84.08         84.15         6.89 o
  -4   1  12        141.36        146.70         6.23 o
  -3   1  12        633.56        642.36        15.15 o
  -2   1  12        296.28        304.29         5.83 o
  -1   1  12       1265.50       1434.47        16.84 o
   0   1  12        369.20        328.58         6.64 o
   1   1  12        156.39        181.11         6.64 o
   2   1  12         73.34         70.94         5.72 o
   3   1  12        479.92        470.81        12.45 o
   4   1  12        925.46        933.85        18.76 o
   5   1  12         83.13         56.56         5.37 o
   6   1  12         82.41         73.33         6.23 o
   7   1  12          0.93          0.04         5.13 o
   8   1  12          0.54          9.33         5.93 o
  -9   2  12         10.16          5.11         8.86 o
  -8   2  12         47.19         38.86        16.10 o
  -7   2  12          5.38          0.80         4.65 o
  -6   2  12        623.82        575.82        18.50 o
  -5   2  12         14.06         15.92         5.23 o
  -4   2  12         92.65         96.37         3.48 o
  -3   2  12        715.59        702.45        11.35 o
  -2   2  12        691.59        703.71        19.52 o
  -1   2  12        111.28        122.42         4.51 o
   0   2  12         82.18         91.39         4.21 o
   1   2  12         91.53        108.92         4.91 o
   2   2  12        269.90        231.24         8.73 o
   3   2  12        247.61        237.49        11.73 o
   4   2  12        417.89        392.20        26.95 o
   5   2  12       1065.03       1010.50        19.70 o
   6   2  12        349.02        350.56        13.16 o
   7   2  12        172.69        160.55        10.39 o
   8   2  12        148.04        137.18        10.53 o
  -9   3  12         10.94         14.95        12.37 o
  -8   3  12          4.20          7.07         8.59 o
  -7   3  12        144.85        166.82        10.30 o
  -6   3  12          5.58          0.95         5.62 o
  -5   3  12        214.97        192.65         8.42 o
  -4   3  12         62.48         58.80         5.71 o
  -3   3  12         12.35         11.31         2.55 o
  -2   3  12       1077.13       1078.35        14.44 o
  -1   3  12         97.16        103.43         6.44 o
   0   3  12       2379.52       2389.08        23.96 o
   1   3  12        391.06        399.48         8.79 o
   2   3  12         39.04         37.40         5.09 o
   3   3  12          0.07          1.97         4.38 o
   4   3  12        331.22        358.71        17.55 o
   5   3  12       1591.75       1464.36        30.55 o
   6   3  12         45.72         48.21        13.43 o
   7   3  12        345.02        333.91        15.11 o
   8   3  12          0.02         -0.95         8.40 o
  -9   4  12          1.22          0.70         8.26 o
  -8   4  12         16.55         12.08         6.58 o
  -7   4  12        160.43        152.74        11.71 o
  -6   4  12         44.15         38.97         7.55 o
  -5   4  12          6.72         12.64         2.90 o
  -4   4  12        642.40        624.00        10.46 o
  -3   4  12        785.28        764.26        11.22 o
  -2   4  12        576.23        586.10         9.33 o
  -1   4  12         27.68         35.91         3.30 o
   0   4  12        122.63        142.00         5.68 o
   1   4  12        106.45        116.10         6.70 o
   2   4  12        526.09        541.31        16.64 o
   3   4  12        863.03        863.25        18.17 o
   4   4  12          0.15          8.98         7.19 o
   5   4  12        106.14        109.80        24.06 o
   6   4  12        448.53        438.77        13.92 o
   7   4  12          0.01         -6.77         6.77 o
  -8   5  12        300.05        305.88        14.95 o
  -7   5  12        124.05        130.28        11.54 o
  -6   5  12       1207.82       1203.95        29.91 o
  -5   5  12        285.15        278.12         9.56 o
  -4   5  12        152.95        131.61         6.11 o
  -3   5  12        175.52        172.16         5.31 o
  -2   5  12        722.81        758.30        13.19 o
  -1   5  12        208.61        197.62         6.13 o
   0   5  12        402.73        414.73         7.78 o
   1   5  12         82.55         86.33         5.49 o
   2   5  12         21.39         16.90         3.57 o
   3   5  12        318.40        283.72        32.19 o
   4   5  12         47.03         82.61        11.35 o
   5   5  12        710.71        677.16        54.90 o
   6   5  12         58.54         47.34         8.84 o
   7   5  12          0.68         -3.60         6.98 o
  -8   6  12        102.37        108.41        12.87 o
  -7   6  12         67.79         82.28        10.85 o
  -6   6  12        143.36        133.35        12.10 o
  -5   6  12         84.61         74.61         6.72 o
  -4   6  12        436.65        463.00        10.94 o
  -3   6  12          0.88         -2.06         2.91 o
  -2   6  12          0.72          2.57         2.82 o
  -1   6  12          2.16          0.14         2.67 o
   0   6  12        561.17        561.47        10.57 o
   1   6  12       2225.57       2247.79        45.50 o
   2   6  12         11.82         18.67         8.98 o
   3   6  12        349.87        404.07        19.29 o
   4   6  12        341.41        325.60        53.71 o
   5   6  12       1024.91        924.72        48.29 o
   6   6  12         19.07          8.64         9.35 o
   7   6  12          0.02          2.07         7.42 o
  -7   7  12        142.29        147.95        14.02 o
  -6   7  12         35.74         39.70        10.17 o
  -5   7  12        124.70        140.08        12.11 o
  -4   7  12        473.18        467.70        11.83 o
  -3   7  12        203.19        210.10         8.31 o
  -2   7  12        460.63        476.28        18.08 o
  -1   7  12       1419.81       1403.66        23.08 o
   0   7  12        873.52        807.07        46.24 o
   1   7  12          4.82         -0.78         6.56 o
   2   7  12        434.01        407.09        19.50 o
   3   7  12         55.09         57.31        10.78 o
   4   7  12       1282.97       1342.77        60.66 o
   5   7  12          5.23          9.79         9.41 o
   6   7  12          0.17         -0.31        11.35 o
  -7   8  12          0.23         -6.88         8.20 o
  -6   8  12          0.04         -7.24         7.24 o
  -5   8  12        171.21        163.27        12.95 o
  -4   8  12          2.54          6.38         4.24 o
  -3   8  12         16.06          7.67         5.38 o
  -2   8  12        115.72         91.67        13.72 o
  -1   8  12        142.18        147.30        13.02 o
   0   8  12       1013.54        980.06        29.21 o
   1   8  12        167.42        143.77        14.57 o
   2   8  12        176.51        171.76        24.72 o
   3   8  12        165.21        199.07        18.30 o
   4   8  12         48.76         37.72        10.51 o
   5   8  12          7.97         12.26         9.22 o
   6   8  12         42.24         54.66        12.45 o
  -6   9  12         55.58         44.39        15.59 o
  -5   9  12        295.22        287.67        26.77 o
  -4   9  12       1004.87       1054.69        47.72 o
  -3   9  12        164.59        166.42        11.23 o
  -2   9  12        255.54        242.67        16.64 o
  -1   9  12         82.68         92.84        21.86 o
   0   9  12        185.70        144.48        14.22 o
   1   9  12        151.39        119.03        13.72 o
   2   9  12         30.41         18.96         9.46 o
   3   9  12        218.71        221.50        29.82 o
   4   9  12          6.78         13.43        10.64 o
   5   9  12          5.83         20.47        10.17 o
  -5  10  12         13.87         18.70         9.69 o
  -4  10  12         50.24         47.75        10.95 o
  -3  10  12        730.34        779.14        23.35 o
  -2  10  12         70.47         89.15         9.70 o
  -1  10  12        101.50        112.14        13.76 o
   0  10  12          2.30         12.90         8.98 o
   1  10  12         66.35         96.46        13.52 o
   2  10  12          3.13         16.23         9.34 o
   3  10  12         24.92         20.67        14.23 o
   4  10  12         15.82         23.33        11.37 o
  -3  11  12         61.33         53.27        10.64 o
  -2  11  12         10.83         10.47        11.59 o
  -1  11  12         88.21         77.99        14.06 o
   0  11  12         17.54         19.79        13.39 o
   1  11  12        363.52        393.02        34.57 o
   2  11  12         51.31         36.54        11.86 o
  -9   0  13          5.16         18.98        13.56 o
  -7   0  13         30.67         35.92        13.22 o
  -5   0  13         42.31         50.50         5.88 o
  -3   0  13          0.12          1.36         5.08 o
  -1   0  13         42.10         30.43         3.70 o
   1   0  13        148.78        109.60         7.13 o
   3   0  13          4.73         -5.84        11.86 o
   5   0  13        999.39       1059.23        30.67 o
   7   0  13        205.41        207.91        13.92 o
  -9   1  13          2.29         -5.42         8.63 o
  -8   1  13        409.97        421.84        21.20 o
  -7   1  13        520.54        509.23        21.90 o
  -6   1  13         12.58          3.20         4.37 o
  -5   1  13       2073.40       2062.47        28.75 o
  -4   1  13        390.44        375.62        12.20 o
  -3   1  13        215.24        244.38         7.77 o
  -2   1  13        842.76        799.07        10.77 o
  -1   1  13         27.87         51.53         3.26 o
   0   1  13        444.24        475.57        10.42 o
   1   1  13        310.72        318.35         7.40 o
   2   1  13        825.35        746.79        22.07 o
   3   1  13        678.53        648.74        14.82 o
   4   1  13         21.80         22.55         5.48 o
   5   1  13        245.60        239.53        11.84 o
   6   1  13          9.42         15.38         4.83 o
   7   1  13        264.93        252.54        11.62 o
   8   1  13          0.44         -2.81         5.55 o
  -9   2  13          2.90         -1.74        10.51 o
  -8   2  13        263.03        271.36        24.57 o
  -7   2  13        179.54        178.63        14.11 o
  -6   2  13        529.36        542.48        17.24 o
  -5   2  13        567.31        589.01        29.65 o
  -4   2  13          5.92         10.38         3.08 o
  -3   2  13        183.31        154.87         4.61 o
  -2   2  13        931.37        907.17        13.45 o
  -1   2  13        328.74        311.53         7.14 o
   0   2  13         34.83         33.47         3.51 o
   1   2  13       2725.96       2780.58        30.49 o
   2   2  13          2.30         -3.05         3.69 o
   3   2  13        300.81        285.99        13.21 o
   4   2  13          5.35          6.18         6.02 o
   5   2  13        631.14        584.54        42.02 o
   6   2  13        182.71        163.18        10.02 o
   7   2  13        410.90        409.43        22.26 o
  -9   3  13         26.38         27.25         9.94 o
  -8   3  13         24.99          9.00        22.03 o
  -7   3  13         12.41         13.77        10.17 o
  -6   3  13         11.97          6.34         5.69 o
  -5   3  13         13.56         10.09         4.25 o
  -4   3  13        620.83        598.25        12.83 o
  -3   3  13       1145.30       1207.18        16.73 o
  -2   3  13        111.21        121.03         6.80 o
  -1   3  13          8.16          6.93         2.79 o
   0   3  13        151.91        148.15         5.37 o
   1   3  13       2690.79       2809.74        33.68 o
   2   3  13         92.08         74.44         6.56 o
   3   3  13       1037.00       1059.52        27.97 o
   4   3  13         51.63         50.12         9.70 o
   5   3  13        158.75        107.10        12.94 o
   6   3  13        890.24        914.23        29.32 o
   7   3  13         64.83         75.57        14.68 o
  -8   4  13        265.53        281.52        19.64 o
  -7   4  13        326.43        362.83        14.66 o
  -6   4  13         68.85         77.49         9.68 o
  -5   4  13        102.60         98.75         7.24 o
  -4   4  13         52.96         64.23        10.27 o
  -3   4  13         40.44         43.97         2.82 o
  -2   4  13        142.17        132.29         5.60 o
  -1   4  13          1.24         -2.40         2.67 o
   0   4  13       1072.92       1088.37        24.21 o
   1   4  13         23.84         23.48         4.65 o
   2   4  13          0.50         -4.84         4.84 o
   3   4  13        640.55        622.91        44.05 o
   4   4  13          1.85         -4.30         8.30 o
   5   4  13        186.61        190.67        16.16 o
   6   4  13          4.14          6.80         8.86 o
   7   4  13         46.39         61.84        10.40 o
  -8   5  13         55.61         24.74         9.82 o
  -7   5  13         45.04         59.32         8.20 o
  -6   5  13        116.42        126.68        11.61 o
  -5   5  13        262.27        254.00        11.23 o
  -4   5  13          0.39         -2.45         2.73 o
  -3   5  13        194.31        196.45         6.74 o
  -2   5  13         42.40         36.04         3.39 o
  -1   5  13        151.64        137.82         5.64 o
   0   5  13          0.42         -1.83         2.41 o
   1   5  13         94.41         85.42         8.07 o
   2   5  13          0.00          1.34         6.92 o
   3   5  13         24.23         13.56         7.67 o
   4   5  13         57.20         50.13        10.30 o
   5   5  13          0.01          7.06         8.96 o
   6   5  13         44.09         41.81        11.38 o
   7   5  13         19.07         25.72        12.21 o
  -8   6  13          4.57          4.84         6.96 o
  -7   6  13         73.48         81.28         9.31 o
  -6   6  13          4.81          4.63         6.94 o
  -5   6  13        930.56        952.38        23.62 o
  -4   6  13        173.21        172.89         7.38 o
  -3   6  13          8.04          8.44         4.79 o
  -2   6  13        179.64        175.66         8.54 o
  -1   6  13        360.72        368.32         9.45 o
   0   6  13         37.59         31.99         3.66 o
   1   6  13          9.14          1.66         6.70 o
   2   6  13        132.81        148.04        13.52 o
   3   6  13        265.79        279.03        23.04 o
   4   6  13        123.26        145.21        14.62 o
   5   6  13        225.03        179.03        16.29 o
   6   6  13          9.54          8.45         9.83 o
  -7   7  13          3.25          3.71         7.90 o
  -6   7  13        791.04        747.00        24.31 o
  -5   7  13        287.42        276.68        12.39 o
  -4   7  13         59.52         57.88         6.78 o
  -3   7  13         99.92        115.31         6.71 o
  -2   7  13         13.03          9.48         4.47 o
  -1   7  13          2.52          1.69         6.46 o
   0   7  13       1051.26        997.48        28.44 o
   1   7  13         83.85         65.76        10.41 o
   2   7  13        132.01        138.41        13.70 o
   3   7  13        205.20        214.74        17.01 o
   4   7  13         67.68        107.55        13.66 o
   5   7  13         15.64         11.41         9.82 o
   6   7  13          7.26         18.77        10.78 o
  -6   8  13         71.95         58.52        10.65 o
  -5   8  13         17.74         12.26         7.81 o
  -4   8  13        161.72        146.57        13.08 o
  -3   8  13          1.15          0.87         5.15 o
  -2   8  13          4.00          1.72         7.62 o
  -1   8  13         29.38         42.27         9.44 o
   0   8  13        401.45        367.49        26.77 o
   1   8  13         40.04         40.83         9.70 o
   2   8  13         69.93         65.77        11.25 o
   3   8  13         46.03         67.29        11.68 o
   4   8  13        139.50        162.33        17.60 o
   5   8  13          5.28         -9.46         9.46 o
  -6   9  13         28.77         26.77        14.23 o
  -5   9  13        288.50        291.25        18.58 o
  -4   9  13         44.02         34.78         9.55 o
  -3   9  13         31.09         24.59         7.10 o
  -2   9  13        143.60        141.12        13.87 o
  -1   9  13        434.12        485.64        21.95 o
   0   9  13        183.45        192.56        29.80 o
   1   9  13        276.66        270.90        18.72 o
   2   9  13          4.91          7.88         8.29 o
   3   9  13          7.68          4.63         9.20 o
   4   9  13         15.58         20.15        10.71 o
  -4  10  13         20.33         16.00         8.74 o
  -3  10  13         72.15         92.39        15.93 o
  -2  10  13          5.38          4.04         7.43 o
  -1  10  13        164.67        142.11        14.62 o
   0  10  13         62.54         37.82        10.74 o
   1  10  13         22.34         19.93        11.35 o
   2  10  13         10.84         22.15        10.54 o
   3  10  13         41.85         47.75        13.89 o
  -2  11  13          9.66          1.97         7.53 o
  -1  11  13         47.63         28.10        10.90 o
   0  11  13        124.88         99.35        14.11 o
   1  11  13        144.10        148.44        16.41 o
  -8   0  14        115.81        106.75        18.98 o
  -6   0  14        216.50        214.48        22.70 o
  -4   0  14       1914.03       1887.69        46.43 o
  -2   0  14         63.52         49.74         6.08 o
   0   0  14        415.76        434.88        16.98 o
   2   0  14         89.91        112.76        10.27 o
   4   0  14        305.95        269.69        16.89 o
   6   0  14        125.15        135.22        14.86 o
  -9   1  14         53.02         63.70        28.13 o
  -8   1  14          6.44          1.84         8.48 o
  -7   1  14          2.28         -3.49         6.59 o
  -6   1  14         30.09         23.08         5.27 o
  -5   1  14       1446.48       1428.13        22.08 o
  -4   1  14        788.56        774.48        25.42 o
  -3   1  14        458.42        465.78        11.04 o
  -2   1  14         78.77         64.39         5.53 o
  -1   1  14        274.05        307.91         7.36 o
   0   1  14         53.37         47.53         4.02 o
   1   1  14        566.07        555.00        11.29 o
   2   1  14        681.46        714.07        15.25 o
   3   1  14        415.98        428.71        12.71 o
   4   1  14        167.33        147.47         9.42 o
   5   1  14         13.24         12.12         5.75 o
   6   1  14        109.88        102.83         9.38 o
   7   1  14        265.51        247.84        11.66 o
  -8   2  14         14.31         -7.18         7.18 o
  -7   2  14        217.25        231.87        17.12 o
  -6   2  14          0.63         -1.33         4.62 o
  -5   2  14        607.61        598.86        18.81 o
  -4   2  14          9.53          7.71         3.43 o
  -3   2  14        107.09        109.40         5.88 o
  -2   2  14          8.29          9.52         2.59 o
  -1   2  14        170.48        189.81         7.95 o
   0   2  14        679.37        640.25        11.09 o
   1   2  14        287.78        302.04         9.60 o
   2   2  14        154.28        141.27         9.58 o
   3   2  14        256.47        286.85        18.42 o
   4   2  14         15.77         15.89         6.38 o
   5   2  14         49.96         56.85        10.66 o
   6   2  14         60.00         70.02        11.61 o
   7   2  14         43.21         54.95         9.64 o
  -8   3  14        119.47        121.29        14.13 o
  -7   3  14         17.28         12.06         8.14 o
  -6   3  14          6.05          4.84         5.95 o
  -5   3  14         35.62         35.09         9.32 o
  -4   3  14        198.53        192.08         8.78 o
  -3   3  14        532.01        546.11        10.44 o
  -2   3  14          3.32          9.80         4.01 o
  -1   3  14         26.39         21.22         3.03 o
   0   3  14          1.38          4.00         3.25 o
   1   3  14       1716.53       1632.55        23.70 o
   2   3  14        664.16        667.98        14.43 o
   3   3  14          0.28          0.90         7.04 o
   4   3  14         25.65         26.08         8.83 o
   5   3  14         62.18         43.52        10.42 o
   6   3  14          2.58         13.66         9.70 o
   7   3  14         20.68         24.25        11.37 o
  -8   4  14         60.00         74.63        12.67 o
  -7   4  14          4.11          8.48         5.86 o
  -6   4  14        163.24        163.07        13.71 o
  -5   4  14        230.67        216.52        13.63 o
  -4   4  14        690.16        634.69        18.92 o
  -3   4  14          6.41          8.40         3.98 o
  -2   4  14         30.30         34.32         3.47 o
  -1   4  14        268.87        253.90        11.20 o
   0   4  14        796.05        734.42        13.99 o
   1   4  14        554.87        559.98        23.14 o
   2   4  14        212.02        208.56        14.42 o
   3   4  14         13.61         20.51        11.35 o
   4   4  14        159.17        179.90        15.45 o
   5   4  14         96.95        115.55        19.99 o
   6   4  14          0.20        -11.12        14.23 o
   7   4  14          0.65         -5.00         9.65 o
  -8   5  14          5.28         16.64        13.05 o
  -7   5  14          1.38         10.21         7.76 o
  -6   5  14        157.71        186.61        13.74 o
  -5   5  14         59.62         51.45         8.68 o
  -4   5  14          7.86         11.40         4.26 o
  -3   5  14        476.16        449.14         9.76 o
  -2   5  14         95.14        108.83         7.20 o
  -1   5  14          0.01          1.84         3.22 o
   0   5  14       1101.82       1079.67        25.10 o
   1   5  14       2726.47       2727.85        83.70 o
   2   5  14        179.08        188.22        26.42 o
   3   5  14         19.83         36.15         9.07 o
   4   5  14        207.97        199.17        16.61 o
   5   5  14        168.99        153.39        15.92 o
   6   5  14          0.34        -10.84        10.84 o
  -7   6  14         62.23         89.97        23.21 o
  -6   6  14        108.82        111.69        11.86 o
  -5   6  14        165.28        168.71        12.69 o
  -4   6  14        124.50        127.64         8.45 o
  -3   6  14         55.96         55.40         4.98 o
  -2   6  14         31.43         24.74         4.83 o
  -1   6  14          1.59         -0.24         3.54 o
   0   6  14          8.39          4.19         6.92 o
   1   6  14        899.12        892.92        63.01 o
   2   6  14        238.17        248.51        16.99 o
   3   6  14        372.91        367.18        20.84 o
   4   6  14          7.36          6.82        10.00 o
   5   6  14        123.00        134.53        15.45 o
   6   6  14          0.45         -6.41         8.74 o
  -7   7  14         52.75         63.38        10.90 o
  -6   7  14        327.50        359.87        18.86 o
  -5   7  14         60.48         63.23        12.54 o
  -4   7  14        462.59        448.80        14.13 o
  -3   7  14         22.92         26.93         7.46 o
  -2   7  14         73.11         74.99         9.93 o
  -1   7  14        489.38        482.15        19.61 o
   0   7  14          6.47          1.11         7.96 o
   1   7  14        130.54        137.13        13.32 o
   2   7  14        118.98        129.75        13.89 o
   3   7  14         14.80         21.76         9.79 o
   4   7  14         26.24         21.75        10.67 o
   5   7  14         75.60         90.97        14.24 o
  -6   8  14        479.30        494.05        31.85 o
  -5   8  14         25.05         12.20        13.22 o
  -4   8  14          0.12          2.94         6.89 o
  -3   8  14         63.76         65.29        14.40 o
  -2   8  14          4.93         14.57         7.81 o
  -1   8  14        111.90        121.34        12.86 o
   0   8  14        177.58        165.52        14.59 o
   1   8  14        271.48        273.85        19.15 o
   2   8  14        112.55        113.32        13.78 o
   3   8  14         29.89         28.47        10.51 o
   4   8  14          0.06         -0.72         9.49 o
  -5   9  14          0.05          3.73        11.86 o
  -4   9  14        593.69        601.49        24.07 o
  -3   9  14         51.55         55.10        10.51 o
  -2   9  14        173.43        148.60        14.42 o
  -1   9  14          0.06         10.88         8.87 o
   0   9  14        203.46        206.72        23.38 o
   1   9  14        117.13        110.92        20.16 o
   2   9  14        126.33        104.42        14.02 o
   3   9  14        159.84        139.63        15.90 o
  -4  10  14         77.80         78.53        12.59 o
  -3  10  14         70.52         43.42        10.83 o
  -2  10  14         17.89         17.65        15.42 o
  -1  10  14         25.98         21.20         9.92 o
   0  10  14        131.90        116.11        14.37 o
   1  10  14        137.00        140.48        15.90 o
   2  10  14        139.23        157.18        16.53 o
  -7   0  15        380.86        371.38        27.45 o
  -5   0  15        608.99        639.07        24.74 o
  -3   0  15        251.08        197.87        14.23 o
  -1   0  15         77.13         72.08         6.14 o
   1   0  15        107.61        109.70         9.44 o
   3   0  15        513.31        524.61        20.36 o
   5   0  15        156.69        141.78        14.26 o
   7   0  15        169.47        159.36        25.23 o
  -8   1  15          2.59          8.21        10.67 o
  -7   1  15         77.18         59.32        11.47 o
  -6   1  15        162.87        153.64        13.98 o
  -5   1  15        218.89        199.30        11.78 o
  -4   1  15        546.74        543.61        14.76 o
  -3   1  15         19.42         28.59         4.37 o
  -2   1  15        116.16        152.28        12.96 o
  -1   1  15         39.56         35.73         3.57 o
   0   1  15         59.01         58.37         4.24 o
   1   1  15        130.05        128.01         8.60 o
   2   1  15        517.43        504.38        15.92 o
   3   1  15        103.90        104.77         7.90 o
   4   1  15          0.01          3.85         5.17 o
   5   1  15        456.51        441.83        15.14 o
   6   1  15          0.48          1.57         5.93 o
   7   1  15         22.77         40.37        12.19 o
  -8   2  15         78.04         95.48        13.60 o
  -7   2  15        100.81        114.68        25.08 o
  -6   2  15        149.09        143.87        12.03 o
  -5   2  15        264.51        242.27        12.86 o
  -4   2  15          7.96         12.53         4.16 o
  -3   2  15        303.73        272.94        17.79 o
  -2   2  15          2.56          3.47         3.25 o
  -1   2  15        341.60        319.78         8.09 o
   0   2  15        355.05        371.66         8.80 o
   1   2  15       1400.63       1320.88        25.05 o
   2   2  15        762.91        806.66        20.00 o
   3   2  15        257.79        258.40        13.56 o
   4   2  15         11.66         12.93         6.72 o
   5   2  15        145.99        137.85        45.39 o
   6   2  15        431.00        422.89        31.18 o
   7   2  15        417.81        440.85        36.60 o
  -8   3  15         55.34         87.03        13.05 o
  -7   3  15          3.64        -14.23        17.62 o
  -6   3  15        148.38        169.41        12.46 o
  -5   3  15        318.55        334.95        29.48 o
  -4   3  15         57.64         74.66         9.11 o
  -3   3  15       1205.14       1183.05        20.16 o
  -2   3  15         60.10         47.04         4.84 o
  -1   3  15          2.90          5.48         3.31 o
   0   3  15        326.14        286.12         9.23 o
   1   3  15        886.10        829.82        19.42 o
   2   3  15       3093.89       3102.89        57.89 o
   3   3  15         42.04         34.04         8.68 o
   4   3  15          0.09          5.18         7.55 o
   5   3  15          5.00         16.45         9.11 o
   6   3  15         41.89         52.47        11.13 o
  -8   4  15         81.14         78.97        20.16 o
  -7   4  15         22.46         16.55         8.62 o
  -6   4  15          0.00         -1.33         5.98 o
  -5   4  15        108.28        105.47        13.22 o
  -4   4  15        168.34        174.69        12.21 o
  -3   4  15        974.66        934.60        18.23 o
  -2   4  15          5.08          7.99         3.70 o
  -1   4  15          2.29          6.23         5.39 o
   0   4  15          1.97         -3.36         5.27 o
   1   4  15        812.69        761.61        23.53 o
   2   4  15        456.11        449.45        19.24 o
   3   4  15        617.70        633.09        23.69 o
   4   4  15         46.48         31.99         9.70 o
   5   4  15          8.47         19.73         9.70 o
   6   4  15         19.40         31.88        10.95 o
  -7   5  15        157.93        159.89        17.73 o
  -6   5  15          5.27         27.38         8.26 o
  -5   5  15        401.25        385.63        17.13 o
  -4   5  15        558.82        574.49        35.92 o
  -3   5  15          1.56          3.23         3.87 o
  -2   5  15        384.57        384.19        11.66 o
  -1   5  15         19.18         14.00         4.48 o
   0   5  15        307.21        322.71        11.09 o
   1   5  15          0.05         -5.97         6.78 o
   2   5  15        220.28        211.67        32.02 o
   3   5  15        220.96        198.43        20.50 o
   4   5  15         42.14         35.22        13.72 o
   5   5  15          1.81         12.21        10.84 o
   6   5  15          9.49         20.29        10.89 o
  -7   6  15         12.80         16.79         8.35 o
  -6   6  15         58.42         67.30        10.37 o
  -5   6  15        418.26        448.94        18.51 o
  -4   6  15         65.40         71.04        12.03 o
  -3   6  15        132.63        137.62         8.56 o
  -2   6  15         26.27         37.02         5.64 o
  -1   6  15         12.99         19.98         7.39 o
   0   6  15         19.34         13.06         7.32 o
   1   6  15        596.03        570.80        22.29 o
   2   6  15          5.39         11.21         8.38 o
   3   6  15         12.77          7.01         9.66 o
   4   6  15          0.13         -8.02         8.02 o
   5   6  15         14.40          1.29         9.94 o
  -6   7  15          5.96         10.81        10.08 o
  -5   7  15          0.15        -10.51        10.51 o
  -4   7  15         30.81         29.48        13.22 o
  -3   7  15         16.46         14.26         6.89 o
  -2   7  15         12.57         16.42        10.67 o
  -1   7  15          0.00          3.01        10.51 o
   0   7  15         21.57         18.69        11.86 o
   1   7  15        271.03        328.00        19.01 o
   2   7  15          8.58         -3.32         8.02 o
   3   7  15         77.57        113.37        14.11 o
   4   7  15        354.43        433.90        22.60 o
   5   7  15         23.94         11.70        10.61 o
  -5   8  15        384.26        446.95        29.82 o
  -4   8  15        330.67        305.63        28.47 o
  -3   8  15         14.08         11.81         8.13 o
  -2   8  15         36.78         38.77         9.77 o
  -1   8  15        233.59        237.98        19.15 o
   0   8  15        140.51        113.09        12.93 o
   1   8  15        133.50        130.79        28.97 o
   2   8  15         11.65          9.41        11.35 o
   3   8  15        501.04        556.88        25.64 o
   4   8  15         38.17         43.04        11.62 o
  -4   9  15         16.05         14.91        14.91 o
  -3   9  15        347.57        375.06        20.76 o
  -2   9  15         21.54         23.24         9.61 o
  -1   9  15         62.08         48.70        10.71 o
   0   9  15         22.72         39.42        10.16 o
   1   9  15         83.64         86.04        14.06 o
   2   9  15         13.36          9.44        10.61 o
   3   9  15          3.32         -6.83         9.34 o
  -2  10  15         41.03         53.18        11.97 o
  -1  10  15         52.45         39.97        11.62 o
   0  10  15          1.57         23.17        10.67 o
   1  10  15         35.70         44.50        26.09 o
  -8   0  16         29.46         43.04        14.91 o
  -6   0  16         19.09         46.43        13.89 o
  -4   0  16        244.47        250.40        15.59 o
  -2   0  16        238.13        234.81        16.94 o
   0   0  16        244.45        211.77        18.98 o
   2   0  16        387.52        417.02        26.60 o
   4   0  16         34.11         40.28        12.20 o
   6   0  16          0.05          0.86         8.44 o
  -8   1  16          0.03          5.51         8.74 o
  -7   1  16        106.01         92.31        12.56 o
  -6   1  16         41.03         32.08         9.02 o
  -5   1  16        108.13         90.28         8.77 o
  -4   1  16         38.78         41.83         6.08 o
  -3   1  16        539.24        554.32        16.59 o
  -2   1  16         60.12         65.14         7.86 o
  -1   1  16        178.62        162.41         9.20 o
   0   1  16        403.23        440.22        13.05 o
   1   1  16        288.40        283.49        12.12 o
   2   1  16        578.80        616.56        17.35 o
   3   1  16         77.31         66.25         8.38 o
   4   1  16        209.81        214.82        11.46 o
   5   1  16          0.17         13.46         6.48 o
   6   1  16        107.17        111.74        22.90 o
  -8   2  16         41.10         47.62        21.01 o
  -7   2  16         31.30         31.81        10.00 o
  -6   2  16          5.18         19.32        10.84 o
  -5   2  16        372.78        357.38        15.55 o
  -4   2  16         34.65         39.79         6.12 o
  -3   2  16        387.37        341.79        13.43 o
  -2   2  16         18.25         27.71         4.01 o
  -1   2  16        101.15        121.10         7.42 o
   0   2  16         23.96         24.63         5.33 o
   1   2  16        370.39        373.57        13.49 o
   2   2  16        847.11        856.43        21.22 o
   3   2  16         11.79         11.03        13.14 o
   4   2  16        281.48        282.46        16.26 o
   5   2  16         72.26         90.52        13.15 o
   6   2  16          3.07         12.36        10.30 o
  -7   3  16          4.99         -1.49         7.31 o
  -6   3  16        134.92        164.29        19.47 o
  -5   3  16          0.53          4.91         6.47 o
  -4   3  16        832.69        845.33        23.82 o
  -3   3  16        215.54        245.94        25.25 o
  -2   3  16         12.82         14.17         4.75 o
  -1   3  16         13.67          9.70         4.37 o
   0   3  16          0.87         -3.37         4.29 o
   1   3  16          1.54          5.02         5.12 o
   2   3  16        178.85        179.63        15.23 o
   3   3  16        141.72        136.50        14.06 o
   4   3  16          0.67         -1.54         9.83 o
   5   3  16          8.91          4.33         9.20 o
   6   3  16        233.54        216.62        19.05 o
  -7   4  16        147.28        177.87        16.74 o
  -6   4  16         70.16         73.21        10.13 o
  -5   4  16        194.44        221.06        14.38 o
  -4   4  16        116.15         95.53        11.52 o
  -3   4  16       1209.62       1131.95        27.82 o
  -2   4  16         16.02         17.20         4.73 o
  -1   4  16         22.60         21.73         6.46 o
   0   4  16        137.68        152.50        12.13 o
   1   4  16         32.63         29.21         7.90 o
   2   4  16         36.62         42.35         9.44 o
   3   4  16         12.85         18.76        10.17 o
   4   4  16          1.31         10.84        14.57 o
   5   4  16        197.32        197.13        23.21 o
  -7   5  16         65.16         61.68        11.37 o
  -6   5  16         66.99         72.19        10.42 o
  -5   5  16        281.28        304.58        16.35 o
  -4   5  16         20.25         23.38         7.00 o
  -3   5  16         61.98         65.32         8.71 o
  -2   5  16          0.72         -3.66         3.75 o
  -1   5  16          2.99          4.52         4.22 o
   0   5  16         64.35         56.36        11.35 o
   1   5  16         25.97         33.99         8.54 o
   2   5  16       1189.64       1121.18        32.08 o
   3   5  16         91.71         72.45        11.23 o
   4   5  16         11.63         17.59         9.34 o
   5   5  16         18.87         22.41        10.51 o
  -6   6  16        139.97        133.39        12.93 o
  -5   6  16        280.75        326.24        18.03 o
  -4   6  16        354.44        365.02        29.65 o
  -3   6  16         28.37         24.06        13.22 o
  -2   6  16         79.43         76.55         9.36 o
  -1   6  16         43.49         50.32         8.87 o
   0   6  16        198.29        211.43        14.89 o
   1   6  16        389.33        381.86        19.78 o
   2   6  16         59.29         74.12        11.43 o
   3   6  16        125.05        128.45        14.22 o
   4   6  16        344.46        396.13        23.84 o
  -5   7  16         14.34         17.28        12.88 o
  -4   7  16         13.43         13.89        12.88 o
  -3   7  16         36.65         17.96        13.22 o
  -2   7  16          0.19         -6.02         6.02 o
  -1   7  16        153.45        173.34        14.24 o
   0   7  16         10.62         17.92        15.42 o
   1   7  16         22.55         10.46         8.35 o
   2   7  16        132.66        167.64        20.15 o
   3   7  16          2.20         -0.24         8.95 o
   4   7  16        278.42        327.44        22.57 o
  -5   8  16          0.11         14.23        14.23 o
  -4   8  16         48.15         41.68        16.61 o
  -3   8  16          9.27         -3.39        11.86 o
  -2   8  16         91.26         92.77        11.77 o
  -1   8  16         58.80         59.49        10.82 o
   0   8  16          1.44         19.22         8.95 o
   1   8  16         34.88         55.29        11.47 o
   2   8  16        231.59        214.54        18.08 o
   3   8  16        280.44        280.01        20.74 o
  -3   9  16         20.00         25.08        15.25 o
  -2   9  16         81.22         77.11        12.06 o
  -1   9  16         52.43         49.77        11.14 o
   0   9  16         85.55        106.31        13.83 o
   1   9  16         67.45         74.47        13.02 o
  -7   0  17         91.63        102.00        19.32 o
  -3   0  17        140.61         96.58        12.54 o
  -1   0  17          8.63          6.44         8.47 o
   1   0  17        145.03        135.60        10.91 o
   3   0  17        129.71        138.07        20.84 o
   5   0  17         78.33         69.37        12.35 o
  -7   1  17         26.41          6.22        17.28 o
  -6   1  17         66.58         60.24        13.56 o
  -5   1  17         93.70        118.61        16.94 o
  -4   1  17        202.55        203.49        13.01 o
  -3   1  17        137.55        155.41        30.82 o
  -2   1  17        216.62        201.38        12.34 o
  -1   1  17         22.72         16.01         6.90 o
   0   1  17         34.15         28.47         5.45 o
   1   1  17          0.01         -1.37         4.75 o
   2   1  17          0.20          4.96         7.88 o
   3   1  17         11.76         11.95         8.77 o
   4   1  17         33.43         26.79         8.02 o
   5   1  17         77.97         67.36        10.01 o
  -7   2  17          7.51         18.55         9.41 o
  -6   2  17        102.85         86.75        16.27 o
  -5   2  17         77.74         88.79         9.77 o
  -4   2  17         33.34         46.20        11.18 o
  -3   2  17         55.20         72.88         8.29 o
  -2   2  17        368.81        346.03        21.69 o
  -1   2  17        206.77        205.68        12.46 o
   0   2  17        111.58        115.73         8.21 o
   1   2  17         58.76         45.61         6.72 o
   2   2  17          7.70          3.41         5.73 o
   3   2  17         40.86         31.79         7.55 o
   4   2  17         90.82         96.17        10.32 o
   5   2  17         99.40         98.77        13.87 o
  -7   3  17          0.18         -3.25         8.10 o
  -6   3  17          6.25          1.36        10.51 o
  -5   3  17         70.72         72.97         9.31 o
  -4   3  17        125.71        130.95        14.57 o
  -3   3  17        148.78        192.19        13.17 o
  -2   3  17          8.08         -1.02         9.49 o
  -1   3  17        199.15        227.70        12.15 o
   0   3  17          9.97         13.37         5.24 o
   1   3  17        269.58        294.43        13.09 o
   2   3  17         40.94         21.14         8.22 o
   3   3  17        429.54        446.59        21.55 o
   4   3  17        143.30        143.65        30.33 o
   5   3  17         12.98         12.92         9.20 o
  -7   4  17         47.97         46.47        11.14 o
  -6   4  17        140.30        135.89        18.30 o
  -5   4  17        154.37        156.05        12.93 o
  -4   4  17         42.32         45.97         8.68 o
  -3   4  17        781.17        756.13        25.08 o
  -2   4  17         20.51         22.34         7.46 o
  -1   4  17         11.06         15.40         6.36 o
   0   4  17        164.16        153.66        12.29 o
   1   4  17         74.37         74.04        10.18 o
   2   4  17         61.92         69.54        18.47 o
   3   4  17        116.86        111.85        12.91 o
   4   4  17        102.03        103.74        13.65 o
   5   4  17         21.02         10.95        10.81 o
  -6   5  17         45.58         62.08        10.30 o
  -5   5  17          0.71          3.40         6.66 o
  -4   5  17          3.95         13.66         7.29 o
  -3   5  17          3.52         -5.76         5.76 o
  -2   5  17         76.10         63.71        15.25 o
  -1   5  17        754.22        768.35        23.28 o
   0   5  17         80.14         64.69        20.84 o
   1   5  17        146.76        191.54        15.05 o
   2   5  17         22.97         32.64        12.54 o
   3   5  17        249.61        257.03        26.60 o
   4   5  17         24.45         49.70        13.22 o
  -5   6  17        240.75        232.10        23.38 o
  -4   6  17          9.25          3.73        11.86 o
  -3   6  17          7.54         16.61        12.88 o
  -2   6  17          0.16          4.74        12.20 o
  -1   6  17         88.45         91.32        10.91 o
   0   6  17         19.82         28.01         9.83 o
   1   6  17         70.40         48.98        10.74 o
   2   6  17          0.35          2.82         8.14 o
   3   6  17         99.91        136.30        15.04 o
   4   6  17         20.48         13.52        10.13 o
  -5   7  17         10.94         -1.02        12.54 o
  -4   7  17        175.22        167.74        22.37 o
  -3   7  17          6.97        -12.20        12.20 o
  -2   7  17        137.42        135.89        21.01 o
  -1   7  17         14.63         -3.12         7.58 o
   0   7  17         15.50         20.23         9.26 o
   1   7  17         40.65         43.80        15.25 o
   2   7  17          0.46          3.34         9.04 o
   3   7  17         13.41         13.47        10.26 o
  -3   8  17         87.21         64.73        18.64 o
  -2   8  17         24.42         36.26        15.25 o
  -1   8  17          1.15          4.17         8.06 o
   0   8  17         90.21         71.00        11.82 o
   1   8  17         22.77         19.54        10.67 o
   2   8  17          2.19          3.46         9.92 o
  -6   0  18          0.01         -9.49         9.49 o
  -2   0  18        822.73        862.34        33.89 o
   0   0  18         25.06         35.92        12.54 o
   2   0  18        234.12        223.67        15.29 o
   4   0  18         19.18         10.23        10.67 o
  -7   1  18          0.42         -0.80        11.69 o
  -6   1  18         20.79          5.94        19.99 o
  -5   1  18        293.77        335.12        25.08 o
  -4   1  18         10.88         14.23         8.47 o
  -3   1  18         36.78         56.38         8.14 o
  -2   1  18        518.27        515.92        18.43 o
  -1   1  18          0.42         -6.61         6.61 o
   0   1  18        102.43         73.15        12.20 o
   1   1  18        217.74        231.47        12.53 o
   2   1  18          0.90          3.41         5.56 o
   3   1  18          0.07         -6.00         6.00 o
   4   1  18         19.90         20.33         7.71 o
   5   1  18         65.21         57.37         9.72 o
  -6   2  18         54.40         38.63        14.57 o
  -5   2  18         27.23         21.01        12.20 o
  -4   2  18        191.00        172.98        12.88 o
  -3   2  18        333.76        362.48        34.23 o
  -2   2  18         93.97         89.80        22.87 o
  -1   2  18         30.32         34.62        10.51 o
   0   2  18          0.08          2.33        11.86 o
   1   2  18        301.41        310.61        13.61 o
   2   2  18        199.72        176.87        18.12 o
   3   2  18          8.63         12.89         9.58 o
   4   2  18          9.78         22.95        12.08 o
   5   2  18         31.03         29.50        11.01 o
  -6   3  18         88.77        118.27        18.64 o
  -5   3  18        125.23        113.34        13.89 o
  -4   3  18         48.51         24.40         7.67 o
  -3   3  18         14.32          8.45         6.59 o
  -2   3  18         35.26         31.52        11.86 o
  -1   3  18        144.10        131.15        18.30 o
   0   3  18         76.09         78.68        10.34 o
   1   3  18          0.25         -1.19         6.89 o
   2   3  18         39.76         46.81        10.03 o
   3   3  18          4.15          4.37         8.29 o
   4   3  18          9.29          5.45         9.11 o
  -6   4  18         55.49         61.34        14.91 o
  -5   4  18         10.06          3.37         7.18 o
  -4   4  18        304.31        306.24        16.45 o
  -3   4  18          9.39          6.21         7.62 o
  -2   4  18         31.45         37.71         7.77 o
  -1   4  18         67.07         56.25        15.25 o
   0   4  18         12.06          7.70         7.32 o
   1   4  18         16.10         20.95        11.01 o
   2   4  18        112.89        111.96        12.78 o
   3   4  18          1.32         -7.57         7.57 o
   4   4  18          1.21         -0.96        15.08 o
  -5   5  18         33.75         37.40         8.93 o
  -4   5  18         37.54         34.23        13.89 o
  -3   5  18          0.23          3.39        11.18 o
  -2   5  18         49.68         43.72        13.56 o
  -1   5  18         57.85         39.99        14.23 o
   0   5  18        590.31        586.72        22.94 o
   1   5  18         32.91         34.43         9.58 o
   2   5  18         34.75         29.83        10.08 o
   3   5  18         37.92         63.02        12.06 o
  -5   6  18         58.54         56.59        15.59 o
  -4   6  18         52.05         71.50        16.61 o
  -3   6  18        156.95        159.61        21.35 o
  -2   6  18         44.17         26.77        14.57 o
  -1   6  18         44.49         47.44        16.27 o
   0   6  18          1.90         12.35         8.62 o
   1   6  18         16.19         21.54         9.44 o
   2   6  18        123.72        139.44        14.82 o
   3   6  18        129.86        126.57        15.34 o
  -4   7  18         48.37         42.02        16.27 o
  -3   7  18          1.08         11.18        13.89 o
  -2   7  18         27.72         18.30        15.59 o
  -1   7  18        188.15        178.22        25.08 o
   0   7  18         85.80        105.05        21.35 o
   1   7  18          3.26         -1.20        11.18 o
   2   7  18         68.66         89.23        13.41 o
  -1   8  18         88.67         91.50        19.99 o
  -3   0  19         56.37         65.06        12.54 o
  -1   0  19        735.79        766.14        34.23 o
   1   0  19         71.49         60.66        14.57 o
   3   0  19         28.37         31.28         9.77 o
  -6   1  19        279.60        264.13        19.34 o
  -5   1  19         25.76         16.94        11.86 o
  -3   1  19         21.55         15.40         8.06 o
  -2   1  19        371.70        406.18        17.34 o
  -1   1  19          2.41          8.78         7.31 o
   0   1  19         51.90         52.26        10.03 o
   1   1  19        135.97        117.26        13.17 o
   2   1  19        318.30        364.15        35.84 o
   3   1  19        178.02        185.01        13.19 o
   4   1  19         56.01         63.50         9.77 o
  -6   2  19          0.00          4.74        11.52 o
  -5   2  19         56.45         55.58        14.91 o
  -4   2  19         64.78         59.81         9.31 o
  -3   2  19          9.43          3.05         9.83 o
  -2   2  19        202.70        215.08        14.08 o
  -1   2  19         51.46         64.13         9.94 o
   0   2  19          1.20         -5.95        10.00 o
   1   2  19        171.70        138.88        13.78 o
   2   2  19        283.53        299.50        15.97 o
   3   2  19         48.27         60.41        12.52 o
   4   2  19         42.91         56.43        12.10 o
  -5   3  19         29.55         22.03        11.86 o
  -4   3  19        142.11        139.24        12.69 o
  -3   3  19        356.49        325.80        24.23 o
  -2   3  19          5.16         10.84        10.84 o
  -1   3  19         15.01         10.51        11.86 o
   0   3  19        250.07        247.01        25.08 o
   1   3  19         92.22        111.83        18.64 o
   2   3  19        138.49        146.99        14.00 o
   3   3  19          1.57         -2.14         8.64 o
  -5   4  19          0.01          6.44        10.51 o
  -4   4  19        229.53        233.79        15.55 o
  -3   4  19          4.36          1.75         6.75 o
  -2   4  19         43.69         52.19        15.59 o
  -1   4  19        179.28        180.93        22.37 o
   0   4  19         15.71         10.51        13.89 o
   1   4  19        157.54        162.66        23.38 o
   2   4  19         25.17         26.18         9.51 o
   3   4  19         57.80         71.42        23.38 o
  -4   5  19         20.13         25.75        13.56 o
  -3   5  19          2.55         -9.83        10.84 o
  -2   5  19        220.47        243.28        25.08 o
  -1   5  19        344.38        339.18        30.16 o
   0   5  19         46.74         63.71        17.28 o
   1   5  19        164.54        166.73        24.06 o
   2   5  19         43.51         73.79        14.91 o
  -3   6  19         20.84         27.79        13.89 o
  -2   6  19         13.41         22.37        14.57 o
  -1   6  19          2.48         -2.03        13.56 o
   0   6  19          2.43          9.15        14.23 o
   1   6  19         36.95         63.71        18.30 o
  -1   7  19         20.76         14.57        13.89 o
  -2   0  20        274.31        319.19        24.74 o
   0   0  20          0.19         -0.34        10.84 o
   2   0  20        106.49         75.57        18.30 o
  -5   1  20         58.39         67.78        16.27 o
  -3   1  20          0.86         10.51        10.51 o
  -2   1  20          9.85         13.39         7.55 o
  -1   1  20        561.30        657.07        26.43 o
   0   1  20          0.28          2.32         8.14 o
   1   1  20         42.06         48.00        10.89 o
   2   1  20         18.85         22.70        10.06 o
   3   1  20        212.52        229.81        19.17 o
  -5   2  20         12.57         -1.69        11.86 o
  -4   2  20          0.79          2.37        10.84 o
  -3   2  20          0.45         -3.05        10.17 o
  -2   2  20        181.65        200.02        17.24 o
  -1   2  20        189.10        209.35        15.29 o
   0   2  20         73.32         80.82        11.38 o
   1   2  20         24.77         31.82        18.98 o
   2   2  20         28.18         40.92        10.90 o
   3   2  20        153.73        144.98        15.97 o
  -4   3  20        130.43        165.03        19.99 o
  -3   3  20          0.37         -6.42         6.42 o
  -2   3  20        211.46        190.42        22.03 o
  -1   3  20          1.90        -10.84        10.84 o
   0   3  20          0.32         -6.10        12.54 o
   1   3  20         23.17         16.61        15.25 o
   2   3  20        451.98        498.80        34.23 o
  -4   4  20         16.09          6.44        11.86 o
  -3   4  20          3.26         -4.74        11.52 o
  -2   4  20          1.12          2.37        12.54 o
  -1   4  20         83.75         80.99        17.96 o
   0   4  20          1.06         -8.47        12.88 o
   1   4  20         23.81         46.43        15.93 o
   2   4  20        154.31        185.33        26.43 o
  -3   5  20         49.61         59.30        16.27 o
  -2   5  20          4.34         16.94        14.57 o
  -1   5  20         21.73         12.88        13.89 o
   0   5  20        125.85        127.08        22.03 o
   1   5  20          5.91          7.46        15.59 o
  -1   0  21        315.85        339.86        27.45 o
   1   0  21        502.13        485.92        32.87 o
  -2   1  21         19.97         18.98        12.20 o
  -1   1  21         68.49         82.38        11.38 o
   0   1  21        405.58        428.00        20.96 o
   1   1  21         42.87         48.28        15.59 o
  -3   2  21        219.95        213.80        25.75 o
  -2   2  21         12.52         18.30        12.54 o
  -1   2  21        102.02        115.40        12.80 o
   0   2  21        124.79        141.35        15.01 o
   1   2  21         57.01         69.21        12.22 o
  -3   3  21         22.61         27.45        13.56 o
  -2   3  21         77.85         80.99        16.94 o
  -1   3  21         38.15         33.55        14.91 o
   0   3  21         22.27         34.23        14.91 o
                                                
